# Supplementary material for: Crystal structure and DFT study of the zwitterionic form of 3-{(E)-1-[(4-ethoxyphenyl)iminiumyl]ethyl}-6-methyl-2-oxo-2H-pyran-4-olate
Source: Acta Crystallogr E Crystallogr Commun. 2018 Jan 16;74(Pt 2):172–5. doi: 10.1107/S2056989018000919 (PMC5956330; doi:10.1107/S2056989018000919)
Supplement: Supplementary file 1 [file e-74-00172-sup1.cif]

##############################################################################
#                                                                            #
# This CIF contains the data in a paper accepted for publication in          #
# Acta Crystallographica Section E. It conforms to the requirements of       #
# Notes for Authors for Acta Crystallographica Section E, and has been       #
# peer reviewed under the auspices of the IUCr Commission on Journals.       #
#                                                                            #
# Full details of the Crystallographic Information File format               #
# are given in the paper "The Crystallographic Information File (CIF):       #
# a New Standard Archive File for Crystallography" by S. R. Hall, F. H.      #
# Allen and I. D. Brown [Acta Cryst. (1991), A47, 655-685].                  #
#                                                                            #
# The current version of the core CIF dictionary is obtainable from          #
# ftp://ftp.iucr.org/pub/cif_core.dic.                                       #
#                                                                            #
# Software is freely available for graphical display of the structure(s)     #
# in this CIF. For information consult the CIF software page                 #
# http://www.iucr.org/resources/cif/software.                                #
#                                                                            #
# This file may be used for bona fide research purposes within the           #
# scientific community so long as proper attribution is given to the journal # 
# article from which it was obtained.                                        #
#                                                                            #
##############################################################################
data_I
_database_code_depnum_ccdc_archive 'CCDC 1816916'
_audit_creation_method     'SHELXL-2016/6'
_chemical_name_systematic
;\
3-{(<i>E</i>)-1-[(4-Ethoxyphenyl)iminiumyl]ethyl}-6-methyl-\
2-oxo-2<i>H</i>-pyran-4-olate
;
_chemical_name_common     ?
_chemical_formula_moiety     'C16 H17 N O4'
_chemical_formula_sum     'C16 H17 N O4'
_chemical_formula_iupac     'C16 H17 N O4'
_chemical_formula_weight     287.30
_chemical_melting_point     ?
_shelx_space_group_comment
;
The symmetry employed for this shelxl refinement is uniquely defined
by the following loop, which should always be used as a source of
symmetry information in preference to the above space-group names.
They are only intended as comments.
;
_space_group_crystal_system     monoclinic
_space_group_name_H-M_alt     'C 2/c'
_space_group_name_Hall     '-C 2yc'
loop_
    _space_group_symop_operation_xyz
    'x, y, z'
    '-x, y, -z+1/2'
    'x+1/2, y+1/2, z'
    '-x+1/2, y+1/2, -z+1/2'
    '-x, -y, -z'
    'x, -y, z-1/2'
    '-x+1/2, -y+1/2, -z'
    'x+1/2, -y+1/2, z-1/2'
_cell_length_a     21.0983(13)
_cell_length_b     7.7792(5)
_cell_length_c     17.7036(11)
_cell_angle_alpha     90
_cell_angle_beta     105.564(2)
_cell_angle_gamma     90
_cell_volume     2799.1(3)
_cell_formula_units_Z     8
_cell_measurement_reflns_used     18962
_cell_measurement_theta_min     2.0
_cell_measurement_theta_max     27.54
_cell_measurement_temperature     100(2)
_exptl_crystal_description     'plate'
_exptl_crystal_colour     'colorless'
_exptl_crystal_size_max     0.180
_exptl_crystal_size_mid     0.080
_exptl_crystal_size_min     0.030
_exptl_crystal_density_diffrn     1.364
_exptl_crystal_density_meas     ?
_exptl_crystal_density_method     ?
_exptl_crystal_F_000     1216
_exptl_absorpt_coefficient_mu     0.098
_exptl_absorpt_correction_type     multi-scan
_exptl_absorpt_process_details
;
(SADABS; Bruker, 2004)
;
_shelx_estimated_absorpt_T_min     ?
_shelx_estimated_absorpt_T_max     ?
_exptl_absorpt_correction_T_min     0.5963
_exptl_absorpt_correction_T_max     0.7456
_diffrn_ambient_temperature     100(2)
_diffrn_radiation_type     MoK\a
_diffrn_radiation_wavelength     0.71073
_diffrn_radiation_source     'ImuS'
_diffrn_radiation_monochromator     graphite
_diffrn_measurement_device_type     'Bruker APEXII QUAZAR CCD'
_diffrn_measurement_method     'f\ and \w scans'
_diffrn_detector_area_resol_mean     ?
_diffrn_reflns_number     17108
_diffrn_reflns_av_R_equivalents     0.0369
_diffrn_reflns_theta_min     2.004
_diffrn_reflns_theta_max     25.989
_diffrn_reflns_theta_full     25.242
_diffrn_measured_fraction_theta_max     0.998
_diffrn_measured_fraction_theta_full     0.998
_diffrn_reflns_limit_h_min     -16
_diffrn_reflns_limit_h_max     26
_diffrn_reflns_limit_k_min     -9
_diffrn_reflns_limit_k_max     9
_diffrn_reflns_limit_l_min     -21
_diffrn_reflns_limit_l_max     21
_refine_special_details     ?
_reflns_number_total     2750
_reflns_number_gt     2315
_reflns_threshold_expression     'I > 2\s(I)'
_refine_ls_structure_factor_coef     Fsqd
_refine_ls_matrix_type     full
_refine_ls_R_factor_all     0.0450
_refine_ls_R_factor_gt     0.0354
_refine_ls_wR_factor_gt     0.0903
_refine_ls_wR_factor_ref     0.0939
_refine_ls_goodness_of_fit_ref     1.070
_refine_ls_restrained_S_all     1.070
_refine_ls_number_reflns     2750
_refine_ls_number_parameters     197
_refine_ls_number_restraints     0
_refine_ls_hydrogen_treatment     mixed
_refine_ls_weighting_scheme     calc
_refine_ls_weighting_details
              'w=1/[\s^2^(Fo^2^)+(0.0419P)^2^+2.3424P] where P=(Fo^2^+2Fc^2^)/3'
_atom_sites_solution_hydrogens     mixed
_atom_sites_solution_primary     direct
_atom_sites_solution_secondary     difmap
_refine_ls_shift/su_max     0.000
_refine_ls_shift/su_mean     0.000
_refine_diff_density_max     0.233
_refine_diff_density_min     -0.208
_refine_ls_extinction_method     none
_refine_ls_extinction_coef     .
loop_
    _atom_type_symbol
    _atom_type_description
    _atom_type_scat_dispersion_real
    _atom_type_scat_dispersion_imag
    _atom_type_scat_source
    'C' 'C' 0.0033 0.0016
                         'International Tables Vol C Tables 4.2.6.8 and 6.1.1.4'
    'H' 'H' 0.0000 0.0000
                         'International Tables Vol C Tables 4.2.6.8 and 6.1.1.4'
    'N' 'N' 0.0061 0.0033
                         'International Tables Vol C Tables 4.2.6.8 and 6.1.1.4'
    'O' 'O' 0.0106 0.0060
                         'International Tables Vol C Tables 4.2.6.8 and 6.1.1.4'
_computing_data_collection
;
APEX2 (Bruker, 2004)
;
_computing_cell_refinement
;
SAINT (Bruker, 2004)
;
_computing_data_reduction
;
SAINT (Bruker, 2004)
;
_computing_structure_solution
;
<i>SHELXS2016/6</i> (Sheldrick, 2008)
;
_computing_structure_refinement
;
<i>SHELXL2016/6</i> (Sheldrick, 2015)
;
_computing_molecular_graphics
;
Mercury (Macrae <i>et al.</i>,  2008)
;
_computing_publication_material
;
<i>SHELXL2016/6</i> (Sheldrick, 2015), PLATON (Spek, 2009) and
publCIF (Westrip, 2010)
;
loop_
    _atom_site_type_symbol
    _atom_site_label
    _atom_site_fract_x
    _atom_site_fract_y
    _atom_site_fract_z
    _atom_site_U_iso_or_equiv
    _atom_site_adp_type
    _atom_site_calc_flag
    _atom_site_occupancy
    _atom_site_disorder_assembly
    _atom_site_disorder_group
    O O1 0.37595(5) -0.09851(12) 0.25430(5) 0.0178(2) Uani d 1 . .
    O O2 0.46409(5) 0.36094(13) 0.13692(6) 0.0223(2) Uani d 1 . .
    O O3 0.48126(5) 0.09177(13) 0.11188(5) 0.0203(2) Uani d 1 . .
    O O4 0.28470(5) 0.53164(13) 0.53959(6) 0.0195(2) Uani d 1 . .
    N N1 0.35473(6) 0.20560(15) 0.29392(7) 0.0167(3) Uani d 1 . .
    H H1N 0.3533(9) 0.090(2) 0.2929(10) 0.033(5) Uiso d 1 . .
    C C1 0.51239(8) -0.1830(2) 0.07643(9) 0.0261(4) Uani d 1 . .
    H H1A 0.558974 -0.151115 0.094154 0.039 Uiso calc 1 . .
    H H1B 0.495675 -0.158824 0.020257 0.039 Uiso calc 1 . .
    H H1C 0.507565 -0.305845 0.085797 0.039 Uiso calc 1 . .
    C C2 0.47443(7) -0.08168(19) 0.12051(8) 0.0186(3) Uani d 1 . .
    C C3 0.43857(7) -0.14438(18) 0.16567(8) 0.0179(3) Uani d 1 . .
    H H3 0.433601 -0.265332 0.168807 0.021 Uiso calc 1 . .
    C C4 0.40712(6) -0.03355(17) 0.20989(8) 0.0154(3) Uani d 1 . .
    C C5 0.41363(6) 0.14995(17) 0.20071(7) 0.0153(3) Uani d 1 . .
    C C6 0.45203(6) 0.21302(18) 0.15026(8) 0.0169(3) Uani d 1 . .
    C C7 0.38639(6) 0.26807(18) 0.24515(8) 0.0162(3) Uani d 1 . .
    C C8 0.39081(7) 0.45891(18) 0.23821(8) 0.0203(3) Uani d 1 . .
    H H8C 0.374124 0.492541 0.183088 0.031 Uiso calc 1 . .
    H H8B 0.436806 0.495022 0.257827 0.031 Uiso calc 1 . .
    H H8A 0.364402 0.514294 0.269172 0.031 Uiso calc 1 . .
    C C9 0.33460(7) 0.29881(17) 0.35356(8) 0.0164(3) Uani d 1 . .
    C C10 0.26863(7) 0.30913(17) 0.35148(8) 0.0171(3) Uani d 1 . .
    H H10 0.236228 0.263353 0.308090 0.020 Uiso calc 1 . .
    C C11 0.24977(7) 0.38655(17) 0.41296(8) 0.0173(3) Uani d 1 . .
    H H11 0.204561 0.393367 0.411788 0.021 Uiso calc 1 . .
    C C12 0.29738(7) 0.45369(17) 0.47593(8) 0.0166(3) Uani d 1 . .
    C C13 0.36385(7) 0.44554(18) 0.47719(8) 0.0193(3) Uani d 1 . .
    H H13 0.396300 0.493437 0.519946 0.023 Uiso calc 1 . .
    C C14 0.38224(7) 0.36797(18) 0.41637(8) 0.0186(3) Uani d 1 . .
    H H14 0.427417 0.361699 0.417316 0.022 Uiso calc 1 . .
    C C15 0.21698(7) 0.56107(18) 0.53868(8) 0.0193(3) Uani d 1 . .
    H H15A 0.192613 0.451001 0.533117 0.023 Uiso calc 1 . .
    H H15B 0.195276 0.637069 0.494438 0.023 Uiso calc 1 . .
    C C16 0.21851(7) 0.64530(19) 0.61584(9) 0.0224(3) Uani d 1 . .
    H H16A 0.245376 0.749760 0.622067 0.034 Uiso calc 1 . .
    H H16B 0.237520 0.565599 0.658818 0.034 Uiso calc 1 . .
    H H16C 0.173613 0.675273 0.616796 0.034 Uiso calc 1 . .
loop_
    _atom_site_aniso_label
    _atom_site_aniso_U_11
    _atom_site_aniso_U_22
    _atom_site_aniso_U_33
    _atom_site_aniso_U_12
    _atom_site_aniso_U_13
    _atom_site_aniso_U_23
    O1 0.0187(5) 0.0183(5) 0.0179(5) -0.0034(4) 0.0075(4) 0.0023(4)
    O2 0.0232(5) 0.0233(5) 0.0203(5) -0.0055(4) 0.0056(4) 0.0058(4)
    O3 0.0226(5) 0.0243(5) 0.0155(5) -0.0066(4) 0.0077(4) -0.0002(4)
    O4 0.0167(5) 0.0222(5) 0.0200(5) 0.0015(4) 0.0058(4) -0.0013(4)
    N1 0.0170(6) 0.0156(6) 0.0179(6) -0.0009(5) 0.0052(5) 0.0022(5)
    C1 0.0239(8) 0.0343(9) 0.0214(8) -0.0039(7) 0.0083(6) -0.0058(6)
    C2 0.0168(7) 0.0232(7) 0.0133(7) -0.0027(6) -0.0003(6) -0.0006(6)
    C3 0.0180(7) 0.0186(7) 0.0155(7) -0.0022(6) 0.0017(6) 0.0012(5)
    C4 0.0116(6) 0.0202(7) 0.0121(6) -0.0029(5) -0.0008(5) 0.0018(5)
    C5 0.0125(6) 0.0188(7) 0.0122(6) -0.0023(5) -0.0008(5) 0.0024(5)
    C6 0.0139(7) 0.0232(7) 0.0108(6) -0.0028(6) -0.0016(5) 0.0022(5)
    C7 0.0118(6) 0.0199(7) 0.0135(7) -0.0020(5) -0.0022(5) 0.0035(5)
    C8 0.0221(7) 0.0183(7) 0.0197(7) -0.0007(6) 0.0040(6) 0.0036(5)
    C9 0.0183(7) 0.0137(6) 0.0175(7) 0.0006(5) 0.0056(6) 0.0039(5)
    C10 0.0170(7) 0.0148(6) 0.0175(7) -0.0012(5) 0.0012(6) 0.0031(5)
    C11 0.0146(7) 0.0164(7) 0.0209(7) 0.0020(5) 0.0045(6) 0.0038(5)
    C12 0.0199(7) 0.0141(6) 0.0166(7) 0.0022(5) 0.0063(6) 0.0026(5)
    C13 0.0170(7) 0.0197(7) 0.0198(7) -0.0002(6) 0.0024(6) -0.0001(6)
    C14 0.0137(7) 0.0213(7) 0.0210(7) 0.0010(6) 0.0048(6) 0.0030(6)
    C15 0.0165(7) 0.0189(7) 0.0238(8) 0.0021(5) 0.0079(6) 0.0037(6)
    C16 0.0221(7) 0.0211(7) 0.0266(8) 0.0021(6) 0.0112(6) 0.0024(6)
_geom_special_details
;
 All esds (except the esd in the dihedral angle between two l.s. planes)
 are estimated using the full covariance matrix.  The cell esds are taken
 into account individually in the estimation of esds in distances, angles
 and torsion angles; correlations between esds in cell parameters are only
 used when they are defined by crystal symmetry.  An approximate (isotropic)
 treatment of cell esds is used for estimating esds involving l.s. planes.
;
loop_
    _geom_bond_atom_site_label_1
    _geom_bond_atom_site_label_2
    _geom_bond_site_symmetry_2
    _geom_bond_distance
    _geom_bond_publ_flag
    O1 C4 . 1.2585(16) ?
    O2 C6 . 1.2154(17) ?
    O3 C2 . 1.3698(17) ?
    O3 C6 . 1.3988(18) ?
    O4 C12 . 1.3680(16) ?
    O4 C15 . 1.4427(16) ?
    N1 C7 . 1.3182(18) ?
    N1 C9 . 1.4358(18) ?
    N1 H1N . 0.902(19) ?
    C1 C2 . 1.486(2) ?
    C1 H1A . 0.9800 ?
    C1 H1B . 0.9800 ?
    C1 H1C . 0.9800 ?
    C2 C3 . 1.332(2) ?
    C3 C4 . 1.440(2) ?
    C3 H3 . 0.9500 ?
    C4 C5 . 1.4474(19) ?
    C5 C7 . 1.427(2) ?
    C5 C6 . 1.4431(19) ?
    C7 C8 . 1.4946(19) ?
    C8 H8C . 0.9800 ?
    C8 H8B . 0.9800 ?
    C8 H8A . 0.9800 ?
    C9 C10 . 1.385(2) ?
    C9 C14 . 1.392(2) ?
    C10 C11 . 1.392(2) ?
    C10 H10 . 0.9500 ?
    C11 C12 . 1.387(2) ?
    C11 H11 . 0.9500 ?
    C12 C13 . 1.398(2) ?
    C13 C14 . 1.378(2) ?
    C13 H13 . 0.9500 ?
    C14 H14 . 0.9500 ?
    C15 C16 . 1.508(2) ?
    C15 H15A . 0.9900 ?
    C15 H15B . 0.9900 ?
    C16 H16A . 0.9800 ?
    C16 H16B . 0.9800 ?
    C16 H16C . 0.9800 ?
loop_
    _geom_angle_atom_site_label_1
    _geom_angle_atom_site_label_2
    _geom_angle_atom_site_label_3
    _geom_angle_site_symmetry_1
    _geom_angle_site_symmetry_3
    _geom_angle
    _geom_angle_publ_flag
    C2 O3 C6 . . 122.46(11) ?
    C12 O4 C15 . . 118.24(11) ?
    C7 N1 C9 . . 126.68(12) ?
    C7 N1 H1N . . 112.0(11) ?
    C9 N1 H1N . . 120.3(11) ?
    C2 C1 H1A . . 109.5 ?
    C2 C1 H1B . . 109.5 ?
    H1A C1 H1B . . 109.5 ?
    C2 C1 H1C . . 109.5 ?
    H1A C1 H1C . . 109.5 ?
    H1B C1 H1C . . 109.5 ?
    C3 C2 O3 . . 121.42(13) ?
    C3 C2 C1 . . 126.45(14) ?
    O3 C2 C1 . . 112.10(12) ?
    C2 C3 C4 . . 121.71(13) ?
    C2 C3 H3 . . 119.1 ?
    C4 C3 H3 . . 119.1 ?
    O1 C4 C3 . . 119.56(12) ?
    O1 C4 C5 . . 123.19(13) ?
    C3 C4 C5 . . 117.25(12) ?
    C7 C5 C6 . . 119.89(12) ?
    C7 C5 C4 . . 120.58(12) ?
    C6 C5 C4 . . 119.38(13) ?
    O2 C6 O3 . . 113.66(12) ?
    O2 C6 C5 . . 128.60(14) ?
    O3 C6 C5 . . 117.73(12) ?
    N1 C7 C5 . . 118.27(13) ?
    N1 C7 C8 . . 118.28(13) ?
    C5 C7 C8 . . 123.44(12) ?
    C7 C8 H8C . . 109.5 ?
    C7 C8 H8B . . 109.5 ?
    H8C C8 H8B . . 109.5 ?
    C7 C8 H8A . . 109.5 ?
    H8C C8 H8A . . 109.5 ?
    H8B C8 H8A . . 109.5 ?
    C10 C9 C14 . . 120.28(13) ?
    C10 C9 N1 . . 120.22(12) ?
    C14 C9 N1 . . 119.34(12) ?
    C9 C10 C11 . . 120.03(13) ?
    C9 C10 H10 . . 120.0 ?
    C11 C10 H10 . . 120.0 ?
    C12 C11 C10 . . 119.60(13) ?
    C12 C11 H11 . . 120.2 ?
    C10 C11 H11 . . 120.2 ?
    O4 C12 C11 . . 124.71(13) ?
    O4 C12 C13 . . 115.09(12) ?
    C11 C12 C13 . . 120.19(13) ?
    C14 C13 C12 . . 119.94(13) ?
    C14 C13 H13 . . 120.0 ?
    C12 C13 H13 . . 120.0 ?
    C13 C14 C9 . . 119.95(13) ?
    C13 C14 H14 . . 120.0 ?
    C9 C14 H14 . . 120.0 ?
    O4 C15 C16 . . 106.17(11) ?
    O4 C15 H15A . . 110.5 ?
    C16 C15 H15A . . 110.5 ?
    O4 C15 H15B . . 110.5 ?
    C16 C15 H15B . . 110.5 ?
    H15A C15 H15B . . 108.7 ?
    C15 C16 H16A . . 109.5 ?
    C15 C16 H16B . . 109.5 ?
    H16A C16 H16B . . 109.5 ?
    C15 C16 H16C . . 109.5 ?
    H16A C16 H16C . . 109.5 ?
    H16B C16 H16C . . 109.5 ?
loop_
    _geom_torsion_atom_site_label_1
    _geom_torsion_atom_site_label_2
    _geom_torsion_atom_site_label_3
    _geom_torsion_atom_site_label_4
    _geom_torsion_site_symmetry_1
    _geom_torsion_site_symmetry_2
    _geom_torsion_site_symmetry_3
    _geom_torsion_site_symmetry_4
    _geom_torsion
    _geom_torsion_publ_flag
    C6 O3 C2 C3 . . . . 0.80(19) ?
    C6 O3 C2 C1 . . . . -177.59(11) ?
    O3 C2 C3 C4 . . . . -2.3(2) ?
    C1 C2 C3 C4 . . . . 175.89(13) ?
    C2 C3 C4 O1 . . . . -177.10(12) ?
    C2 C3 C4 C5 . . . . 2.62(19) ?
    O1 C4 C5 C7 . . . . 2.5(2) ?
    C3 C4 C5 C7 . . . . -177.19(12) ?
    O1 C4 C5 C6 . . . . 178.11(12) ?
    C3 C4 C5 C6 . . . . -1.60(18) ?
    C2 O3 C6 O2 . . . . 178.87(11) ?
    C2 O3 C6 C5 . . . . 0.19(18) ?
    C7 C5 C6 O2 . . . . -2.5(2) ?
    C4 C5 C6 O2 . . . . -178.17(13) ?
    C7 C5 C6 O3 . . . . 175.91(11) ?
    C4 C5 C6 O3 . . . . 0.28(18) ?
    C9 N1 C7 C5 . . . . 167.68(12) ?
    C9 N1 C7 C8 . . . . -13.4(2) ?
    C6 C5 C7 N1 . . . . -176.26(12) ?
    C4 C5 C7 N1 . . . . -0.68(18) ?
    C6 C5 C7 C8 . . . . 4.91(19) ?
    C4 C5 C7 C8 . . . . -179.52(12) ?
    C7 N1 C9 C10 . . . . 119.67(15) ?
    C7 N1 C9 C14 . . . . -64.93(18) ?
    C14 C9 C10 C11 . . . . -1.0(2) ?
    N1 C9 C10 C11 . . . . 174.36(12) ?
    C9 C10 C11 C12 . . . . 0.3(2) ?
    C15 O4 C12 C11 . . . . -5.99(19) ?
    C15 O4 C12 C13 . . . . 173.59(12) ?
    C10 C11 C12 O4 . . . . -179.66(12) ?
    C10 C11 C12 C13 . . . . 0.8(2) ?
    O4 C12 C13 C14 . . . . 179.28(12) ?
    C11 C12 C13 C14 . . . . -1.1(2) ?
    C12 C13 C14 C9 . . . . 0.4(2) ?
    C10 C9 C14 C13 . . . . 0.7(2) ?
    N1 C9 C14 C13 . . . . -174.74(12) ?
    C12 O4 C15 C16 . . . . 179.27(11) ?
loop_
    _geom_hbond_atom_site_label_D
    _geom_hbond_atom_site_label_H
    _geom_hbond_atom_site_label_A
    _geom_hbond_site_symmetry_A
    _geom_hbond_distance_DH
    _geom_hbond_distance_HA
    _geom_hbond_distance_DA
    _geom_hbond_angle_DHA
    N1 H1N O1 . 0.90(2) 1.74(2) 2.5411(15) 147(2)
    C1 H1B O3 5_655 0.98 2.57 3.4461(18) 149
    C8 H8B O2 2_655 0.98 2.62 3.3478(17) 132
    C10 H10 O1 4 0.95 2.56 3.2035(16) 125
    C13 H13 O2 6_566 0.95 2.46 3.3950(17) 170
    C15 H15A Cg1 7_556 0.99 2.74 3.618(2) 149
_shelx_hkl_file
;
   2   0   0    0.79    0.05
   4   0   0    5.09    0.22
   6   0   0   14.14    0.54
   8   0   0   71.11    2.56
  10   0   0    2.00    0.15
  12   0   0   42.55    1.60
  12   0   0   43.73    1.50
  12   0   0   40.07    1.57
  12   0   0   43.31    1.50
  14   0   0    0.49    0.10
  14   0   0    0.52    0.12
  14   0   0    0.52    0.09
  14   0   0    0.71    0.05
  16   0   0    5.88    0.23
  16   0   0    5.88    0.31
  16   0   0    6.22    0.33
  16   0   0    5.32    0.35
  18   0   0    0.58    0.15
  18   0   0    0.85    0.13
  18   0   0    0.80    0.13
  18   0   0    0.71    0.06
  20   0   0    1.69    0.22
  20   0   0    1.29    0.17
  20   0   0    1.63    0.18
  24   0   0    1.24    0.25
  24   0   0    1.64    0.21
  24   0   0    1.15    0.23
  -1  -1   0   28.58    1.02
   1  -1   0   28.75    1.01
  -1  -1   0   28.16    1.00
   1  -1   0   27.74    1.02
   1  -1   0   29.00    1.01
   1  -1   0   27.67    1.01
  -1   1   0   27.95    1.02
  -1   1   0   27.77    1.01
   1   1   0   28.26    1.02
   1   1   0   30.06    1.01
   1   1   0   27.68    1.00
  -1   1   0   27.56    1.01
  -1   1   0   27.03    1.01
  -1   1   0   29.73    1.01
   3  -1   0   53.37    2.13
   3  -1   0   62.74    2.15
   3  -1   0   63.29    2.15
   3  -1   0   61.71    2.14
  -3  -1   0   55.82    2.14
   3  -1   0   61.85    2.13
  -3   1   0   61.80    2.15
  -3   1   0   57.17    2.14
   3   1   0   59.42    2.14
  -3   1   0   62.56    2.15
  -3   1   0   62.41    2.13
   5  -1   0    1.76    0.14
   5  -1   0    1.82    0.08
   5  -1   0    1.85    0.09
   5  -1   0    1.76    0.10
  -5  -1   0    1.68    0.12
   5  -1   0    1.43    0.09
  -5   1   0    1.68    0.10
  -5   1   0    1.77    0.08
  -5   1   0    1.84    0.13
  -5   1   0    1.72    0.08
   5   1   0    1.60    0.12
   7  -1   0    0.68    0.07
   7  -1   0    0.67    0.05
   7  -1   0    0.75    0.05
   7  -1   0    0.79    0.10
  -7   1   0    0.65    0.08
   7   1   0    0.64    0.08
   9  -1   0    0.13    0.03
   9  -1   0    0.10    0.05
   9  -1   0    0.11    0.03
   9  -1   0    0.05    0.08
   9   1   0    0.07    0.06
  -9   1   0    0.01    0.04
  11  -1   0    7.41    0.37
  11  -1   0    7.63    0.29
  11  -1   0    7.62    0.33
  11  -1   0    7.63    0.29
  11   1   0    7.13    0.34
  13  -1   0    6.70    0.31
  13  -1   0    6.87    0.35
  13  -1   0    6.50    0.26
  13   1   0    5.97    0.32
  13   1   0    6.61    0.34
  13   1   0    6.57    0.24
  15  -1   0    0.13    0.11
  15  -1   0    0.06    0.07
  15  -1   0    0.05    0.04
  15   1   0   -0.03    0.08
  15   1   0    0.22    0.08
  15   1   0    0.08    0.02
  17  -1   0    1.04    0.08
  17  -1   0    0.73    0.17
  17  -1   0    0.95    0.13
  17   1   0    0.82    0.13
  17   1   0    0.84    0.06
  17   1   0    0.89    0.15
  19  -1   0    2.56    0.25
  19  -1   0    2.22    0.20
  19   1   0    2.32    0.24
  19   1   0    2.18    0.20
  19   1   0    2.51    0.23
  21  -1   0    0.01    0.09
  21  -1   0    0.28    0.17
  21  -1   0    0.19    0.10
  21  -1   0   -0.15    0.13
  21   1   0   -0.04    0.13
  21   1   0   -0.08    0.10
  21   1   0   -0.04    0.10
  23  -1   0   -0.14    0.14
  23  -1   0    0.09    0.10
  23  -1   0    0.08    0.14
  23   1   0    0.18    0.13
  23   1   0    0.07    0.14
  23   1   0    0.17    0.10
  23   1   0    0.05    0.13
  25  -1   0    2.25    0.31
  25  -1   0    2.78    0.26
  25  -1   0    2.41    0.30
  25   1   0    1.90    0.26
  25   1   0    3.14    0.34
  25   1   0    2.91    0.30
   0  -2   0    5.76    0.23
   0  -2   0    5.03    0.24
   0  -2   0    5.23    0.22
   0   2   0    5.38    0.24
   0   2   0    5.33    0.22
   0   2   0    5.53    0.23
   0   2   0    5.17    0.23
   2  -2   0   13.60    0.54
   2  -2   0   14.07    0.54
   2  -2   0   14.42    0.55
  -2  -2   0   13.95    0.51
  -2  -2   0   12.72    0.54
  -2  -2   0   14.07    0.55
   2  -2   0   15.13    0.54
   2   2   0   14.87    0.54
  -2   2   0   14.92    0.54
  -2   2   0   14.36    0.54
  -2   2   0   14.35    0.53
   2   2   0   14.22    0.55
  -2   2   0   14.74    0.54
   2   2   0   14.77    0.53
   2   2   0   14.14    0.52
  -2   2   0   14.90    0.55
   4  -2   0    0.04    0.06
   4  -2   0    0.04    0.05
   4  -2   0    0.00    0.04
  -4  -2   0   -0.01    0.04
   4  -2   0   -0.02    0.03
   4  -2   0    0.03    0.04
  -4   2   0   -0.02    0.01
  -4   2   0   -0.08    0.04
  -4   2   0   -0.02    0.04
  -4   2   0    0.06    0.05
   4   2   0    0.03    0.02
   4   2   0    0.04    0.06
  -4   2   0    0.04    0.05
   4   2   0    0.04    0.05
   6  -2   0    4.30    0.21
   6  -2   0    4.49    0.19
   6  -2   0    4.18    0.19
   6  -2   0    4.25    0.18
   6  -2   0    3.93    0.20
  -6   2   0    4.35    0.19
   6   2   0    4.07    0.21
  -6   2   0    3.89    0.21
  -6   2   0    4.36    0.19
  -6   2   0    4.21    0.18
   8  -2   0    0.49    0.08
   8  -2   0    0.42    0.07
   8  -2   0    0.47    0.06
  -8  -2   0    0.31    0.08
   8  -2   0    0.55    0.07
   8  -2   0    0.55    0.05
  -8   2   0    0.52    0.05
   8   2   0    0.52    0.09
  -8   2   0    0.46    0.05
  10  -2   0   35.45    1.32
  10  -2   0   35.31    1.27
  10  -2   0   35.40    1.25
  10  -2   0   34.30    1.27
  10  -2   0   34.30    1.26
 -10   2   0   35.18    1.29
  10   2   0   33.09    1.29
 -10   2   0   34.45    1.23
 -10   2   0   34.55    1.24
  12  -2   0   10.81    0.44
  12  -2   0   10.79    0.42
  12  -2   0   11.41    0.44
  12  -2   0   10.47    0.49
  12   2   0    9.86    0.39
  12   2   0   10.51    0.46
  14  -2   0    2.15    0.21
  14  -2   0    2.44    0.14
  14  -2   0    2.46    0.18
  14   2   0    2.21    0.18
  14   2   0    2.26    0.11
  16  -2   0    1.96    0.13
  16  -2   0    1.50    0.19
  16  -2   0    1.96    0.16
  16   2   0    1.59    0.19
  16   2   0    1.60    0.09
  16   2   0    1.73    0.18
  18  -2   0    2.56    0.16
  18  -2   0    2.47    0.25
  18  -2   0    2.42    0.20
  18   2   0    2.24    0.24
  18   2   0    2.38    0.22
  20  -2   0    0.45    0.15
  20  -2   0    0.44    0.17
  20  -2   0    0.33    0.10
  20   2   0    0.46    0.11
  20   2   0    0.23    0.13
  22  -2   0   -0.09    0.14
  22  -2   0    0.37    0.11
  22  -2   0    0.51    0.19
  22   2   0    0.11    0.11
  22   2   0    0.00    0.11
  22   2   0    0.52    0.16
  22   2   0    0.49    0.18
  24  -2   0    0.28    0.12
  24  -2   0    0.22    0.22
  24  -2   0    0.20    0.18
  24   2   0    0.49    0.19
  24   2   0    0.32    0.16
  24   2   0    0.43    0.12
  24   2   0    0.02    0.14
   1  -3   0   26.73    1.01
   1  -3   0   27.28    1.02
   1  -3   0   26.95    1.00
  -1  -3   0   26.84    0.98
   1  -3   0   28.33    1.01
  -1  -3   0   26.41    1.02
  -1  -3   0   28.32    1.01
  -1   3   0   26.31    1.01
  -1   3   0   26.71    1.02
  -1   3   0   28.46    1.01
   1   3   0   27.38    1.00
   1   3   0   27.22    1.02
  -1   3   0   26.84    1.00
   1   3   0   27.94    1.01
  -3  -3   0    4.90    0.19
  -3  -3   0    4.81    0.25
   3  -3   0    5.36    0.24
   3  -3   0    5.31    0.26
   3  -3   0    4.99    0.23
  -3  -3   0    4.68    0.24
   3  -3   0    5.29    0.25
  -3   3   0    5.21    0.23
  -3   3   0    5.08    0.24
   3   3   0    5.12    0.22
  -3   3   0    4.69    0.23
   3   3   0    5.41    0.24
   3   3   0    5.12    0.19
   3   3   0    4.66    0.24
  -3   3   0    5.04    0.25
   5  -3   0    1.93    0.16
  -5  -3   0    1.45    0.13
   5  -3   0    1.74    0.12
   5  -3   0    1.77    0.13
   5  -3   0    1.66    0.11
   5   3   0    1.69    0.14
   5   3   0    1.78    0.14
   5   3   0    1.66    0.08
  -5   3   0    1.72    0.13
  -5   3   0    1.77    0.12
  -5   3   0    1.71    0.14
   5   3   0    1.68    0.12
   7  -3   0    2.74    0.20
   7  -3   0    2.70    0.17
   7  -3   0    2.90    0.16
   7  -3   0    2.83    0.15
   7   3   0    2.53    0.14
  -7   3   0    2.80    0.15
   7   3   0    2.82    0.18
   7   3   0    2.54    0.12
  -7   3   0    2.60    0.15
   7   3   0    2.82    0.19
  -7   3   0    2.28    0.15
   9  -3   0    3.36    0.19
   9  -3   0    3.29    0.23
   9  -3   0    3.64    0.20
   9  -3   0    3.91    0.20
  -9   3   0    3.20    0.19
  -9   3   0    3.78    0.18
   9   3   0    3.62    0.17
   9   3   0    4.02    0.22
   9   3   0    4.00    0.17
  -9   3   0    3.62    0.18
  11  -3   0    1.37    0.12
  11  -3   0    1.51    0.15
  11  -3   0    1.50    0.12
 -11   3   0    1.34    0.09
  11   3   0    1.50    0.15
  11   3   0    1.34    0.09
 -11   3   0    1.48    0.10
  13  -3   0    2.01    0.15
  13  -3   0    1.92    0.15
  13  -3   0    2.21    0.20
  13   3   0    1.98    0.11
  13   3   0    1.87    0.17
 -13   3   0    1.96    0.09
 -13   3   0    2.10    0.10
  15  -3   0   16.81    0.67
  15  -3   0   17.00    0.75
  15  -3   0   16.62    0.68
  15   3   0   17.04    0.64
  15   3   0   17.42    0.72
  17  -3   0    1.30    0.20
  17  -3   0    1.29    0.20
  17  -3   0    1.47    0.13
  17  -3   0    1.18    0.14
  17   3   0    1.44    0.17
  17   3   0    1.29    0.11
  19  -3   0    1.21    0.25
  19  -3   0    1.87    0.24
  19  -3   0    1.68    0.16
  19  -3   0    1.45    0.16
  19   3   0    1.60    0.18
  19   3   0    1.69    0.19
  19   3   0    1.50    0.22
  21  -3   0   -0.06    0.17
  21  -3   0   -0.03    0.09
  21  -3   0   -0.19    0.14
  21   3   0   -0.08    0.09
  21   3   0   -0.18    0.13
  21   3   0    0.08    0.12
  23  -3   0    0.10    0.16
  23  -3   0    0.11    0.17
  23  -3   0    0.10    0.10
  23   3   0    0.13    0.12
  23   3   0    0.03    0.15
  25  -3   0    2.59    0.32
  25  -3   0    2.76    0.37
  25   3   0    2.89    0.34
  25   3   0    3.44    0.35
   0  -4   0   18.55    0.72
   0  -4   0   19.07    0.76
   0   4   0   18.84    0.73
   0   4   0   20.16    0.74
   2  -4   0   16.97    0.70
  -2  -4   0   17.45    0.70
   2  -4   0   17.23    0.68
   2  -4   0   17.08    0.69
  -2  -4   0   17.91    0.65
   2   4   0   17.95    0.68
  -2   4   0   18.14    0.69
  -2   4   0   17.33    0.68
  -2   4   0   17.00    0.68
   2   4   0   18.36    0.69
  -4  -4   0   12.67    0.48
   4  -4   0   13.20    0.54
   4  -4   0   13.76    0.56
   4  -4   0   13.32    0.55
  -4  -4   0   12.90    0.56
  -4   4   0   13.38    0.53
  -4   4   0   13.49    0.53
   4   4   0   12.87    0.52
  -4   4   0   13.28    0.53
   4   4   0   13.96    0.54
   6  -4   0    0.05    0.08
   6  -4   0    0.07    0.09
   6  -4   0    0.14    0.06
   6   4   0    0.07    0.05
  -6   4   0    0.11    0.06
  -6   4   0    0.16    0.06
  -6   4   0    0.22    0.07
   6   4   0    0.14    0.07
   8  -4   0    2.07    0.16
   8  -4   0    1.91    0.14
   8  -4   0    1.86    0.17
   8  -4   0    2.03    0.18
   8   4   0    1.89    0.09
   8   4   0    2.19    0.17
  -8   4   0    2.08    0.14
  -8   4   0    1.98    0.15
   8   4   0    2.04    0.14
  10  -4   0    2.31    0.21
  10  -4   0    2.18    0.21
  10  -4   0    2.42    0.16
  10  -4   0    2.15    0.18
 -10   4   0    2.23    0.15
  10   4   0    2.14    0.14
  10   4   0    2.38    0.19
 -10   4   0    2.36    0.15
  10   4   0    2.37    0.12
  12  -4   0    0.45    0.13
  12  -4   0    0.14    0.07
  12  -4   0    0.15    0.07
  12  -4   0    0.18    0.11
 -12   4   0    0.08    0.04
 -12   4   0    0.08    0.05
  12   4   0    0.10    0.05
  12   4   0    0.05    0.05
  12   4   0    0.01    0.08
  14  -4   0    1.29    0.15
  14  -4   0    1.27    0.18
  14  -4   0    1.23    0.14
  14  -4   0    1.19    0.19
 -14   4   0    1.45    0.10
  14   4   0    1.46    0.17
  14   4   0    1.81    0.14
  14   4   0    1.29    0.11
  16  -4   0    1.69    0.16
  16  -4   0    1.89    0.17
  16  -4   0    1.76    0.22
  16  -4   0    1.14    0.21
  16   4   0    1.53    0.12
  16   4   0    1.69    0.19
  18  -4   0    3.32    0.23
  18  -4   0    2.79    0.23
  18  -4   0    2.76    0.28
  18  -4   0    2.64    0.30
  18   4   0    2.96    0.21
  18   4   0    2.94    0.26
  20  -4   0    3.64    0.34
  20  -4   0    3.98    0.28
  20  -4   0    4.05    0.38
  20   4   0    4.09    0.30
  22  -4   0    0.93    0.24
  22  -4   0    0.82    0.16
  22  -4   0    1.27    0.23
  22   4   0    0.88    0.18
  22   4   0    1.16    0.23
  24  -4   0    0.78    0.25
  24  -4   0    0.76    0.21
  24   4   0    0.35    0.20
  24   4   0    0.79    0.16
  -1  -5   0    3.78    0.25
   1  -5   0    3.95    0.21
  -1  -5   0    4.13    0.19
   1  -5   0    3.52    0.25
  -1   5   0    4.32    0.23
   1   5   0    4.22    0.22
   1   5   0    4.45    0.23
  -1   5   0    4.17    0.23
  -3  -5   0    2.85    0.13
  -3  -5   0    2.93    0.24
   3  -5   0    2.82    0.19
   3  -5   0    3.24    0.22
   3  -5   0    2.74    0.20
   3   5   0    2.88    0.19
  -3   5   0    2.62    0.18
  -3   5   0    3.00    0.19
   3   5   0    2.80    0.18
   5  -5   0    5.43    0.31
   5  -5   0    4.80    0.28
  -5  -5   0    5.35    0.31
   5  -5   0    4.88    0.28
   5   5   0    5.49    0.28
   5   5   0    5.81    0.27
  -5   5   0    5.06    0.27
  -5   5   0    4.93    0.26
   7  -5   0    0.32    0.08
   7  -5   0    0.42    0.11
   7  -5   0    0.11    0.10
  -7   5   0    0.14    0.08
   7   5   0    0.34    0.07
   7   5   0    0.39    0.10
  -7   5   0    0.15    0.08
   9  -5   0   10.13    0.50
   9  -5   0   10.05    0.45
   9  -5   0    9.97    0.50
  -9   5   0   10.48    0.44
   9   5   0   10.92    0.48
   9   5   0   10.28    0.44
  -9   5   0    9.95    0.46
  11  -5   0    0.33    0.13
  11  -5   0    0.29    0.09
  11  -5   0    0.26    0.13
  11   5   0    0.43    0.09
 -11   5   0    0.40    0.09
  11   5   0    0.22    0.10
  13  -5   0    0.17    0.13
  13  -5   0    0.08    0.13
  13  -5   0   -0.01    0.09
 -13   5   0    0.04    0.07
  13   5   0    0.10    0.10
  13   5   0    0.09    0.05
  13   5   0   -0.11    0.07
  15  -5   0    0.69    0.19
  15  -5   0    0.99    0.19
  15  -5   0    0.97    0.13
  15   5   0    1.15    0.18
  15   5   0    1.12    0.12
 -15   5   0    1.02    0.10
  17  -5   0    1.31    0.24
  17  -5   0    1.53    0.16
  17  -5   0    1.20    0.21
  17   5   0    1.44    0.19
  19  -5   0    0.91    0.22
  19  -5   0    0.69    0.15
  19  -5   0    0.76    0.20
  19   5   0    0.93    0.17
  21  -5   0   10.43    0.65
  21  -5   0   10.36    0.62
  21   5   0   11.10    0.58
   0  -6   0    0.29    0.13
   0  -6   0    0.08    0.05
   0   6   0    0.09    0.09
   0   6   0    0.08    0.08
  -2  -6   0    0.19    0.10
  -2  -6   0    0.07    0.04
   2  -6   0    0.13    0.07
   2  -6   0    0.06    0.10
  -2   6   0    0.10    0.08
   2   6   0   -0.15    0.07
  -2   6   0    0.13    0.08
   2   6   0    0.01    0.07
  -4  -6   0    0.23    0.03
  -4  -6   0    0.05    0.11
   4  -6   0    0.32    0.12
   4  -6   0    0.29    0.10
  -4   6   0    0.12    0.10
   4   6   0    0.11    0.09
   4   6   0    0.29    0.09
  -4   6   0    0.02    0.08
  -6  -6   0    1.27    0.20
   6  -6   0    1.86    0.17
   6  -6   0    1.98    0.21
   6  -6   0    2.07    0.19
   6   6   0    1.59    0.15
  -6   6   0    1.84    0.17
   6   6   0    1.87    0.18
  -6   6   0    1.80    0.16
   8  -6   0    5.73    0.36
   8  -6   0    5.56    0.31
   8  -6   0    5.60    0.35
  -8   6   0    6.42    0.32
   8   6   0    6.19    0.33
  -8   6   0    5.67    0.32
   8   6   0    5.80    0.31
  10  -6   0    0.12    0.08
  10  -6   0   -0.04    0.13
  10  -6   0    0.08    0.12
 -10   6   0    0.06    0.11
  10   6   0   -0.05    0.08
 -10   6   0    0.15    0.09
  10   6   0    0.08    0.10
  12  -6   0    2.32    0.26
  12  -6   0    1.97    0.24
  12  -6   0    2.43    0.20
  12   6   0    2.61    0.24
 -12   6   0    2.10    0.17
  12   6   0    2.06    0.18
  14  -6   0    1.28    0.16
  14  -6   0    1.06    0.21
  14  -6   0    1.30    0.21
 -14   6   0    0.87    0.12
  14   6   0    1.29    0.14
  14   6   0    1.24    0.17
  16  -6   0    1.27    0.22
  16  -6   0    1.61    0.24
  16  -6   0    1.32    0.16
  16   6   0    1.48    0.21
  16   6   0    1.31    0.15
  18  -6   0    0.46    0.19
  18  -6   0    0.62    0.21
  18  -6   0    0.94    0.16
  18   6   0    0.60    0.16
  20  -6   0    0.20    0.22
  20  -6   0    0.06    0.18
  20   6   0    0.38    0.17
  -1  -7   0    2.33    0.23
   1  -7   0    2.29    0.23
  -1  -7   0    2.20    0.15
   1  -7   0    2.36    0.17
  -1   7   0    1.84    0.19
   1   7   0    2.20    0.20
   1   7   0    2.60    0.21
  -1   7   0    2.42    0.21
  -3  -7   0    4.19    0.31
   3  -7   0    3.89    0.31
   3  -7   0    4.15    0.25
   3   7   0    4.10    0.27
   3   7   0    4.26    0.27
  -3   7   0    4.33    0.28
  -3   7   0    3.73    0.26
  -5  -7   0    0.98    0.18
   5  -7   0    1.47    0.20
   5  -7   0    1.21    0.15
   5   7   0    1.37    0.17
   5   7   0    1.29    0.16
  -5   7   0    1.35    0.16
  -5   7   0    1.18    0.17
   7  -7   0    4.19    0.29
   7  -7   0    4.06    0.28
   7  -7   0    3.98    0.33
  -7   7   0    4.08    0.27
  -7   7   0    4.45    0.31
   7   7   0    4.50    0.28
   7   7   0    4.89    0.30
   9  -7   0    0.18    0.14
   9  -7   0   -0.04    0.08
   9  -7   0    0.08    0.13
  -9   7   0   -0.02    0.09
  -9   7   0    0.01    0.09
   9   7   0    0.24    0.11
   9   7   0   -0.10    0.09
  11  -7   0    3.02    0.29
  11  -7   0    2.82    0.24
  11  -7   0    2.46    0.27
  11   7   0    3.40    0.27
 -11   7   0    2.56    0.22
 -11   7   0    3.07    0.27
  11   7   0    3.27    0.25
  13  -7   0    2.89    0.30
  13  -7   0    3.30    0.27
  13  -7   0    3.12    0.31
  13   7   0    3.19    0.27
 -13   7   0    2.77    0.23
  13   7   0    2.80    0.23
  15  -7   0    0.28    0.11
  15  -7   0    0.22    0.16
  15  -7   0    0.30    0.17
  15   7   0    0.13    0.11
 -15   7   0    0.21    0.10
  15   7   0   -0.18    0.11
  17  -7   0    0.97    0.23
  17  -7   0    1.00    0.23
  17   7   0    1.14    0.19
  19  -7   0   -0.10    0.19
  19  -7   0    0.35    0.19
  19   7   0    0.14    0.14
   0  -8   0    1.16    0.20
   0   8   0    1.41    0.19
   0   8   0    1.73    0.19
   2  -8   0    1.02    0.19
  -2  -8   0    1.19    0.20
   2   8   0    1.19    0.18
  -2   8   0    0.75    0.15
  -2   8   0    1.51    0.18
   2   8   0    1.08    0.18
  -4  -8   0    0.07    0.17
   4  -8   0    0.18    0.10
   4  -8   0    0.14    0.14
  -4   8   0    0.31    0.11
   4   8   0    0.08    0.11
   4   8   0    0.31    0.12
  -4   8   0    0.38    0.13
   6  -8   0    3.92    0.34
   6  -8   0    3.56    0.26
  -6  -8   0    3.86    0.33
   6   8   0    3.50    0.27
  -6   8   0    3.60    0.27
   6   8   0    3.62    0.29
  -6   8   0    3.16    0.28
   8  -8   0    0.24    0.16
   8  -8   0   -0.03    0.13
  -8   8   0   -0.01    0.11
   8   8   0   -0.13    0.09
   8   8   0   -0.08    0.11
  -8   8   0    0.17    0.11
  10  -8   0    0.19    0.16
  10  -8   0    0.10    0.15
  10   8   0    0.02    0.10
  10   8   0    0.06    0.12
 -10   8   0    0.14    0.11
 -10   8   0    0.17    0.11
  12  -8   0   -0.05    0.15
  12  -8   0    0.20    0.13
  12  -8   0    0.00    0.14
  12   8   0   -0.08    0.11
 -12   8   0   -0.05    0.11
  12   8   0   -0.19    0.11
 -12   8   0    0.08    0.11
  14  -8   0    2.56    0.32
  14  -8   0    3.33    0.34
  14   8   0    2.95    0.25
  14   8   0    3.72    0.31
 -14   8   0    3.18    0.25
  16  -8   0    1.99    0.30
  16   8   0    2.41    0.28
  -1  -9   0   -0.20    0.14
   1  -9   0    0.31    0.16
  -1   9   0   -0.05    0.12
   1   9   0    0.10    0.15
   1   9   0    0.21    0.13
  -1   9   0   -0.08    0.10
   3  -9   0    0.56    0.18
  -3  -9   0    0.49    0.20
  -3   9   0    0.44    0.16
   3   9   0    0.36    0.14
   3   9   0    0.20    0.13
  -3   9   0    0.35    0.14
   5  -9   0    0.10    0.15
  -5  -9   0   -0.07    0.14
   5   9   0   -0.04    0.11
   5   9   0    0.50    0.15
  -5   9   0    0.08    0.14
  -5   9   0   -0.18    0.11
   7  -9   0    1.04    0.23
  -7   9   0    1.18    0.18
   7   9   0    1.29    0.19
  -7   9   0    1.17    0.21
   7   9   0    1.09    0.19
   9  -9   0    0.26    0.17
  -9   9   0    0.02    0.14
   9   9   0    0.27    0.13
  -9   9   0    0.07    0.15
   9   9   0    0.15    0.14
  11  -9   0    1.49    0.27
 -11   9   0    1.61    0.20
  11   9   0    1.57    0.23
  11   9   0    1.44    0.20
 -11   9   0    1.08    0.19
   0 -10   0    0.89    0.22
   0  10   0    0.65    0.18
   0  10   0    0.40    0.18
  -2 -10   0    0.33    0.21
   2 -10   0    0.30    0.16
  -2  10   0   -0.01    0.14
   2  10   0    0.13    0.14
  -2  10   0   -0.20    0.11
   2  10   0    0.30    0.15
   4 -10   0    0.15    0.18
  -4  10   0    0.03    0.14
   4  10   0    0.14    0.17
  26   0  -1   -0.03    0.14
  26   0  -1    0.02    0.16
  26   0  -1   -0.16    0.15
  24   0  -1    0.01    0.09
  24   0  -1    0.13    0.16
  24   0  -1   -0.02    0.10
  24   0  -1   -0.22    0.12
  22   0  -1    0.02    0.09
  22   0  -1    0.02    0.13
  22   0  -1   -0.04    0.13
  22   0  -1   -0.14    0.10
  20   0  -1    0.04    0.08
  20   0  -1   -0.05    0.12
  20   0  -1    0.02    0.12
  20   0  -1    0.05    0.09
  18   0  -1    0.06    0.08
  18   0  -1   -0.04    0.10
  18   0  -1   -0.01    0.02
  18   0  -1    0.12    0.11
  18   0  -1    0.07    0.11
  16   0  -1    0.01    0.02
  16   0  -1   -0.02    0.02
  16   0  -1    0.07    0.08
  16   0  -1   -0.12    0.06
  16   0  -1   -0.07    0.08
  14   0  -1    0.01    0.07
  14   0  -1    0.00    0.08
  12   0  -1   -0.16    0.06
  12   0  -1   -0.12    0.07
  10   0  -1    0.01    0.06
  10   0  -1   -0.04    0.06
   8   0  -1   -0.17    0.05
   8   0  -1   -0.01    0.05
   6   0  -1   -0.10    0.05
   4   0  -1   -0.05    0.04
  -2   0   1   -0.01    0.02
   2   0  -1    0.01    0.02
  -2   0   1    0.02    0.02
   2   0  -1   -0.02    0.02
   0   0   1   -0.03    0.01
   0   0  -1   -0.03    0.01
   0   0  -1   -0.04    0.01
   0   0   1   -0.03    0.00
   0   0  -1   -0.03    0.00
   0   0   1   -0.03    0.00
   2   0   1   -1.44    0.01
   2   0   1   -1.47    0.02
   2   0   1   -1.43    0.01
  -2   0  -1   -1.46    0.02
  -2   0  -1   -1.46    0.01
   4   0   1   -0.03    0.05
  -4   0  -1   -0.02    0.05
   4   0   1   -0.01    0.02
   6   0   1   -0.03    0.02
   6   0   1    0.05    0.06
   8   0   1    0.05    0.06
   8   0   1    0.03    0.02
  10   0   1    0.03    0.02
  10   0   1   -0.01    0.06
  10   0   1   -0.01    0.06
  12   0   1   -0.03    0.02
  12   0   1    0.01    0.06
  12   0   1   -0.09    0.08
  14   0   1    0.04    0.09
  14   0   1    0.17    0.10
  14   0   1    0.01    0.03
  14   0   1    0.04    0.07
  16   0   1   -0.01    0.11
  16   0   1   -0.02    0.03
  16   0   1    0.01    0.08
  16   0   1    0.06    0.08
  18   0   1    0.03    0.04
  18   0   1    0.08    0.09
  18   0   1   -0.07    0.11
  18   0   1   -0.04    0.09
  20   0   1   -0.13    0.10
  20   0   1    0.12    0.13
  20   0   1    0.08    0.08
  22   0   1   -0.08    0.10
  22   0   1    0.22    0.12
  22   0   1    0.24    0.16
  24   0   1    0.02    0.12
  24   0   1   -0.03    0.15
  24   0   1    0.14    0.18
  26   0   1    0.04    0.16
  26   0   1    0.02    0.13
  26   0   1   -0.03    0.16
  25  -1  -1    3.61    0.36
  25  -1  -1    3.87    0.29
  25  -1  -1    4.37    0.40
  25   1  -1    3.88    0.36
  25   1  -1    4.03    0.37
  25   1  -1    4.04    0.33
  23  -1  -1    0.24    0.11
  23  -1  -1    0.02    0.15
  23  -1  -1    0.25    0.13
  23  -1  -1    0.13    0.15
  23   1  -1    0.25    0.13
  23   1  -1    0.46    0.14
  23   1  -1    0.41    0.15
  23   1  -1    0.37    0.13
  21  -1  -1    0.15    0.11
  21  -1  -1    0.32    0.16
  21  -1  -1   -0.02    0.13
  21  -1  -1    0.21    0.11
  21   1  -1    0.10    0.12
  21   1  -1   -0.05    0.11
  21   1  -1    0.29    0.14
  21   1  -1    0.20    0.11
  19  -1  -1    0.46    0.15
  19  -1  -1    0.48    0.10
  19  -1  -1    0.22    0.14
  19   1  -1    0.33    0.12
  19   1  -1    0.30    0.11
  19   1  -1    0.28    0.13
  19   1  -1    0.29    0.12
  17  -1  -1    3.43    0.23
  17  -1  -1    3.70    0.28
  17  -1  -1    3.85    0.17
  17  -1  -1    3.84    0.30
  17   1  -1    3.53    0.26
  17   1  -1    3.51    0.25
  17   1  -1    4.11    0.28
  15  -1  -1    1.01    0.07
  15  -1  -1    1.00    0.12
  15  -1  -1    1.00    0.08
  15  -1  -1    0.83    0.14
  15   1  -1    0.88    0.13
  15   1  -1    1.13    0.14
  13  -1  -1    0.16    0.06
  13  -1  -1    0.16    0.03
  13  -1  -1    0.09    0.04
  13  -1  -1    0.26    0.09
  13   1  -1    0.02    0.08
  11  -1  -1    5.15    0.25
  11  -1  -1    5.55    0.21
  11  -1  -1    5.42    0.21
  11  -1  -1    5.12    0.28
  11   1  -1    5.18    0.28
   9  -1  -1    1.56    0.12
   9  -1  -1    1.61    0.08
   9  -1  -1    1.68    0.14
   9  -1  -1    1.63    0.08
   9   1  -1    1.34    0.13
  -9   1   1    1.53    0.11
   7  -1  -1   42.25    1.54
   7  -1  -1   42.31    1.50
   7  -1  -1   43.04    1.50
   7  -1  -1   42.06    1.52
   7   1  -1   41.06    1.54
  -7   1   1   42.29    1.52
   5  -1  -1    9.51    0.37
   5  -1  -1    8.95    0.34
   5  -1  -1    9.00    0.34
   5  -1  -1    9.07    0.34
  -5   1   1    9.27    0.34
  -5   1   1    8.97    0.33
  -5   1   1    9.07    0.35
   5   1  -1    8.80    0.37
  -5   1   1    9.38    0.37
   3  -1  -1    9.59    0.35
   3  -1  -1    9.57    0.34
   3  -1  -1    9.40    0.37
  -3  -1   1    8.58    0.36
   3  -1  -1    9.01    0.35
   3  -1  -1    9.86    0.36
  -3   1   1    9.27    0.36
   3   1  -1    9.09    0.37
  -3   1   1    9.70    0.35
  -3   1   1    9.47    0.35
  -3   1   1    8.62    0.35
   3   1  -1    9.55    0.34
  -3   1   1    9.68    0.34
   1  -1  -1   15.33    0.55
  -1  -1   1   15.12    0.54
  -1  -1   1   14.92    0.55
  -1  -1   1   13.75    0.54
   1  -1  -1   13.65    0.55
  -1  -1   1   14.67    0.53
  -1  -1   1   15.18    0.54
  -1   1   1   15.25    0.55
  -1   1   1   14.75    0.54
   1   1  -1   14.66    0.54
  -1   1   1   15.06    0.54
  -1   1   1   14.87    0.54
   1   1  -1   14.88    0.54
   1   1  -1   14.38    0.55
   1  -1   1   87.95    3.24
   1  -1   1   92.20    3.26
  -1  -1  -1   90.05    3.22
  -1  -1  -1   92.27    3.26
   1  -1   1   97.79    3.28
  -1  -1  -1   92.96    3.28
  -1  -1  -1   92.69    3.25
   1  -1   1   88.61    3.25
   1   1   1   93.52    3.26
   1   1   1   84.53    3.25
   1   1   1   84.94    3.23
  -1   1  -1   87.37    3.24
  -1   1  -1  100.01    3.27
  -1   1  -1   89.53    3.24
  -1   1  -1   90.31    3.25
   1   1   1   92.33    3.24
   3  -1   1   18.37    0.69
   3  -1   1   19.35    0.66
   3  -1   1   19.79    0.67
  -3  -1  -1   16.66    0.67
  -3  -1  -1   18.09    0.66
   3  -1   1   18.80    0.67
   3   1   1   18.86    0.67
  -3   1  -1   18.49    0.67
  -3   1  -1   18.58    0.69
   3   1   1   18.01    0.66
   3   1   1   18.65    0.67
  -3   1  -1   17.12    0.66
  -3   1  -1   18.60    0.67
  -5  -1  -1   41.32    1.63
   5  -1   1   43.56    1.62
   5  -1   1   46.05    1.63
   5  -1   1   46.52    1.65
   5  -1   1   47.19    1.62
   5   1   1   45.01    1.63
  -5   1  -1   46.02    1.62
  -5   1  -1   46.18    1.61
  -5   1  -1   47.59    1.64
   5   1   1   45.00    1.61
   7  -1   1    3.59    0.18
   7  -1   1    3.75    0.16
   7  -1   1    3.37    0.21
  -7   1  -1    3.47    0.14
   7   1   1    3.42    0.18
   7   1   1    3.34    0.14
  -7   1  -1    3.61    0.14
   9  -1   1    0.56    0.06
   9  -1   1    0.58    0.08
   9  -1   1    0.81    0.12
  -9   1  -1    0.68    0.09
   9   1   1    0.58    0.08
   9   1   1    0.63    0.05
  11  -1   1   20.42    0.83
  11  -1   1   20.96    0.80
  11  -1   1   20.69    0.75
  11   1   1   20.12    0.82
  11   1   1   20.97    0.74
  11   1   1   20.01    0.79
  13  -1   1    0.35    0.08
  13  -1   1    0.32    0.05
  13  -1   1    0.28    0.11
  13   1   1    0.42    0.04
  13   1   1    0.36    0.08
  13   1   1    0.37    0.11
  15  -1   1   21.39    0.78
  15  -1   1   20.90    0.84
  15  -1   1   20.01    0.87
  15   1   1   21.05    0.76
  15   1   1   21.14    0.86
  15   1   1   20.57    0.83
  17  -1   1   -0.07    0.11
  17  -1   1   -0.04    0.04
  17  -1   1    0.06    0.09
  17   1   1    0.12    0.09
  17   1   1   -0.04    0.10
  17   1   1    0.05    0.04
  19  -1   1    0.09    0.09
  19  -1   1   -0.10    0.08
  19  -1   1    0.05    0.12
  19   1   1    0.01    0.11
  19   1   1   -0.03    0.09
  19   1   1   -0.16    0.11
  21  -1   1    2.50    0.28
  21  -1   1    2.31    0.22
  21  -1   1    1.89    0.19
  21   1   1    2.34    0.24
  21   1   1    1.93    0.20
  21   1   1    2.01    0.25
  23  -1   1    1.07    0.17
  23  -1   1    1.41    0.23
  23  -1   1    1.17    0.23
  23   1   1    1.12    0.21
  23   1   1    1.24    0.20
  25  -1   1    0.52    0.18
  25  -1   1    0.01    0.12
  25  -1   1    0.44    0.19
  25   1   1    0.15    0.18
  25   1   1   -0.06    0.14
  25   1   1    0.38    0.16
  26  -2  -1    1.26    0.24
  26  -2  -1    1.10    0.26
  26   2  -1    1.23    0.22
  26   2  -1    0.91    0.21
  24  -2  -1    0.18    0.10
  24  -2  -1    0.09    0.18
  24  -2  -1    0.46    0.17
  24   2  -1   -0.03    0.13
  24   2  -1    0.31    0.15
  24   2  -1    0.08    0.12
  24   2  -1    0.17    0.12
  22  -2  -1    1.83    0.19
  22  -2  -1    1.98    0.28
  22  -2  -1    1.86    0.25
  22   2  -1    1.93    0.24
  22   2  -1    1.50    0.21
  22   2  -1    1.58    0.19
  22   2  -1    1.94    0.25
  20  -2  -1    8.53    0.49
  20  -2  -1    7.92    0.49
  20  -2  -1    7.72    0.39
  20   2  -1    7.58    0.45
  20   2  -1    7.55    0.42
  20   2  -1    6.95    0.42
  18  -2  -1    0.39    0.10
  18  -2  -1    0.40    0.07
  18  -2  -1    0.31    0.14
  18  -2  -1    0.51    0.16
  18   2  -1    0.38    0.11
  18   2  -1    0.71    0.13
  18   2  -1    0.44    0.13
  16  -2  -1    0.11    0.15
  16  -2  -1    0.17    0.06
  16  -2  -1    0.19    0.12
  16  -2  -1    0.13    0.08
  16   2  -1    0.16    0.03
  16   2  -1    0.15    0.11
  14  -2  -1    8.43    0.42
  14  -2  -1    8.51    0.34
  14  -2  -1    8.46    0.34
  14  -2  -1    8.26    0.37
  14   2  -1    7.97    0.40
  12  -2  -1   12.74    0.56
  12  -2  -1   13.48    0.50
  12  -2  -1   13.09    0.52
  12  -2  -1   13.55    0.50
  12  -2  -1   12.39    0.55
  12   2  -1   12.71    0.56
 -12   2   1   12.77    0.53
  10  -2  -1   10.13    0.39
  10  -2  -1    9.22    0.41
  10  -2  -1    9.92    0.38
  10  -2  -1   10.61    0.40
  10  -2  -1   10.02    0.44
 -10   2   1   10.04    0.36
 -10   2   1    9.79    0.36
  10   2  -1    9.50    0.44
   8  -2  -1   27.80    1.01
   8  -2  -1   27.53    1.02
  -8  -2   1   24.00    1.04
   8  -2  -1   28.00    1.01
   8  -2  -1   28.88    1.01
   8  -2  -1   27.98    1.05
  -8   2   1   28.48    1.00
  -8   2   1   27.42    1.05
   8   2  -1   26.75    1.04
  -8   2   1   28.12    1.02
  -8   2   1   28.68    1.00
   6  -2  -1    6.20    0.26
   6  -2  -1    6.11    0.26
   6  -2  -1    6.68    0.30
   6  -2  -1    6.45    0.31
   6  -2  -1    6.42    0.26
   6  -2  -1    6.54    0.28
  -6   2   1    6.22    0.26
   6   2  -1    6.68    0.28
  -6   2   1    6.65    0.26
   6   2  -1    6.15    0.29
  -6   2   1    6.08    0.25
  -6   2   1    6.65    0.29
   4  -2  -1   18.94    0.72
   4  -2  -1   18.96    0.69
   4  -2  -1   19.66    0.70
   4  -2  -1   18.99    0.69
   4  -2  -1   18.76    0.72
   4   2  -1   19.00    0.71
   4   2  -1   18.48    0.71
   4   2  -1   18.86    0.67
   4   2  -1   17.94    0.67
  -4   2   1   18.43    0.69
  -4   2   1   19.58    0.69
  -4   2   1   18.84    0.69
  -4   2   1   18.13    0.70
  -2  -2   1   46.07    1.63
  -2  -2   1   45.70    1.60
   2  -2  -1   42.91    1.62
  -2  -2   1   43.77    1.64
   2  -2  -1   44.30    1.64
   2  -2  -1   48.54    1.63
   2  -2  -1   44.93    1.64
   2  -2  -1   44.41    1.62
   2   2  -1   45.79    1.64
  -2   2   1   46.25    1.64
  -2   2   1   44.84    1.63
   2   2  -1   46.75    1.63
   2   2  -1   44.57    1.63
   2   2  -1   46.29    1.63
  -2   2   1   44.66    1.62
  -2   2   1   46.23    1.63
   0  -2   1  173.84    6.30
   0  -2   1  173.33    6.21
   0  -2  -1  171.04    6.29
   0  -2  -1  169.74    6.27
   0  -2   1  167.18    6.24
   0  -2   1  179.51    6.22
   0  -2  -1  174.24    6.26
   0   2  -1  182.53    6.29
   0   2  -1  182.40    6.29
   0   2   1  172.83    6.25
   0   2   1  175.63    6.30
   0   2  -1  183.36    6.26
   0   2   1  174.51    6.27
   0   2   1  177.94    6.30
   2  -2   1    7.06    0.30
   2  -2   1    7.43    0.31
  -2  -2  -1    7.27    0.29
  -2  -2  -1    7.09    0.28
   2  -2   1    7.21    0.30
   2  -2   1    8.07    0.30
  -2  -2  -1    7.43    0.32
  -2  -2  -1    7.60    0.30
  -2   2  -1    7.91    0.30
   2   2   1    7.32    0.29
  -2   2  -1    7.55    0.31
  -2   2  -1    7.53    0.30
   2   2   1    7.56    0.30
   2   2   1    7.45    0.28
  -2   2  -1    7.27    0.30
  -2   2  -1    7.70    0.29
   2   2   1    7.47    0.32
   4  -2   1    8.04    0.33
   4  -2   1    7.63    0.34
   4  -2   1    8.27    0.31
  -4  -2  -1    7.43    0.32
   4  -2   1    7.90    0.32
   4   2   1    7.98    0.33
   4   2   1    7.83    0.31
   4   2   1    8.07    0.34
  -4   2  -1    7.66    0.32
  -4   2  -1    7.71    0.31
   4   2   1    7.79    0.30
  -4   2  -1    8.00    0.31
  -4   2  -1    7.90    0.32
  -4   2  -1    8.16    0.34
   6  -2   1   10.97    0.44
   6  -2   1   11.45    0.44
   6  -2   1   11.45    0.47
   6  -2   1   11.31    0.43
  -6   2  -1   11.70    0.43
  -6   2  -1    9.87    0.43
   6   2   1   11.85    0.43
   6   2   1   11.17    0.42
  -6   2  -1   11.65    0.43
   6   2   1   11.09    0.45
   8  -2   1    0.22    0.09
   8  -2   1    0.31    0.05
   8  -2   1    0.24    0.06
  -8  -2  -1    0.08    0.06
   8  -2   1    0.30    0.05
  -8   2  -1    0.18    0.04
  -8   2  -1    0.16    0.04
   8   2   1    0.24    0.06
  -8   2  -1    0.17    0.06
   8   2   1    0.23    0.04
 -10  -2  -1    3.09    0.22
  10  -2   1    3.66    0.20
  10  -2   1    3.88    0.18
  10  -2   1    3.42    0.17
  10  -2   1    3.98    0.24
 -10   2  -1    3.55    0.15
  10   2   1    3.61    0.20
  10   2   1    3.81    0.16
 -10   2  -1    3.74    0.15
  12  -2   1   11.18    0.46
  12  -2   1   11.43    0.52
  12  -2   1   11.14    0.45
  12  -2   1   11.33    0.47
  12   2   1   11.71    0.43
  12   2   1   11.38    0.48
  14  -2   1    1.32    0.11
  14  -2   1    1.41    0.12
  14  -2   1    1.37    0.13
  14  -2   1    1.56    0.18
  14   2   1    1.46    0.14
  14   2   1    1.35    0.09
  16  -2   1    3.71    0.24
  16  -2   1    3.53    0.19
  16  -2   1    3.63    0.29
  16   2   1    3.25    0.28
  16   2   1    3.86    0.17
  16   2   1    3.44    0.24
  18  -2   1   10.07    0.53
  18  -2   1    9.94    0.42
  18  -2   1    9.80    0.47
  18   2   1   10.19    0.53
  18   2   1   10.01    0.47
  20  -2   1    0.03    0.09
  20  -2   1   -0.04    0.14
  20   2   1   -0.05    0.12
  20   2   1    0.10    0.10
  22  -2   1    2.11    0.20
  22  -2   1    1.65    0.25
  22  -2   1    1.44    0.26
  22   2   1    1.91    0.20
  22   2   1    2.63    0.29
  22   2   1    2.06    0.27
  24  -2   1    1.67    0.27
  24  -2   1    1.84    0.21
  24  -2   1    1.60    0.28
  24   2   1    1.52    0.24
  24   2   1    1.80    0.25
  24   2   1    2.21    0.30
  25  -3  -1    0.12    0.19
  25  -3  -1   -0.03    0.16
  25   3  -1    0.12    0.16
  25   3  -1    0.47    0.18
  25   3  -1    0.26    0.15
  23  -3  -1    0.20    0.21
  23  -3  -1    0.05    0.14
  23  -3  -1   -0.07    0.09
  23   3  -1   -0.19    0.13
  23   3  -1   -0.04    0.12
  21  -3  -1    0.52    0.13
  21  -3  -1    0.40    0.16
  21  -3  -1    0.98    0.21
  21   3  -1    0.66    0.14
  21   3  -1    0.54    0.17
  21   3  -1    0.45    0.14
  19  -3  -1    2.28    0.30
  19  -3  -1    2.47    0.21
  19  -3  -1    2.71    0.27
  19  -3  -1    1.93    0.17
  19   3  -1    2.64    0.22
  19   3  -1    2.87    0.24
  17  -3  -1   10.82    0.55
  17  -3  -1   11.39    0.48
  17  -3  -1   10.37    0.57
  17  -3  -1   11.37    0.47
  17   3  -1   10.79    0.50
  17   3  -1   11.21    0.53
  17   3  -1   10.84    0.43
  15  -3  -1    7.09    0.33
  15  -3  -1    7.42    0.33
  15  -3  -1    7.90    0.44
  15  -3  -1    6.70    0.40
  15   3  -1    6.91    0.38
  15   3  -1    7.54    0.29
  15   3  -1    7.07    0.35
  13  -3  -1    0.13    0.06
  13  -3  -1    0.08    0.10
  13  -3  -1    0.03    0.05
  13  -3  -1   -0.06    0.10
 -13   3   1    0.01    0.02
  13   3  -1   -0.06    0.07
 -13   3   1    0.01    0.02
  11  -3  -1   11.15    0.46
  11  -3  -1   11.54    0.53
  11  -3  -1   11.74    0.52
  11  -3  -1   10.79    0.45
  11   3  -1   11.51    0.50
 -11   3   1   11.04    0.44
 -11   3   1   11.62    0.47
 -11   3   1   11.56    0.44
   9  -3  -1    0.97    0.10
   9  -3  -1    0.72    0.12
   9  -3  -1    0.97    0.10
   9  -3  -1    0.97    0.09
   9  -3  -1    1.12    0.14
  -9   3   1    0.99    0.09
  -9   3   1    0.90    0.08
  -9   3   1    0.89    0.08
   9   3  -1    0.82    0.11
   9   3  -1    0.84    0.11
   7  -3  -1    0.81    0.12
   7  -3  -1    0.68    0.09
   7  -3  -1    0.83    0.12
   7  -3  -1    0.84    0.08
   7  -3  -1    0.79    0.08
   7   3  -1    0.63    0.05
   7   3  -1    0.66    0.10
   7   3  -1    0.69    0.05
  -7   3   1    0.63    0.09
  -7   3   1    0.76    0.07
   7   3  -1    0.65    0.09
   5  -3  -1   13.63    0.56
   5  -3  -1   13.39    0.55
   5  -3  -1   13.38    0.52
   5  -3  -1   13.27    0.52
   5  -3  -1   14.29    0.53
  -5  -3   1   11.94    0.54
  -5   3   1   14.05    0.51
   5   3  -1   13.83    0.54
  -5   3   1   13.14    0.53
   5   3  -1   13.11    0.54
  -5   3   1   13.53    0.52
   3  -3  -1    4.86    0.22
   3  -3  -1    4.30    0.22
  -3  -3   1    4.89    0.24
   3  -3  -1    4.92    0.24
   3  -3  -1    4.61    0.21
   3  -3  -1    4.33    0.24
   3   3  -1    4.75    0.23
   3   3  -1    4.80    0.24
  -3   3   1    4.79    0.22
  -3   3   1    4.83    0.22
  -3   3   1    4.80    0.24
  -3   3   1    4.96    0.21
   3   3  -1    4.79    0.22
   3   3  -1    4.55    0.23
  -3   3   1    4.79    0.22
   1  -3  -1    6.80    0.30
   1  -3  -1    7.73    0.30
  -1  -3   1    6.94    0.30
  -1  -3   1    6.99    0.28
  -1  -3   1    7.04    0.31
   1  -3  -1    7.03    0.29
   1  -3  -1    7.52    0.32
   1   3  -1    7.15    0.30
  -1   3   1    6.84    0.30
   1   3  -1    6.96    0.30
  -1   3   1    6.71    0.29
  -1   3   1    7.08    0.31
   1   3  -1    6.47    0.30
  -1   3   1    7.05    0.30
   1  -3   1    7.57    0.34
  -1  -3  -1    7.82    0.35
   1  -3   1    7.34    0.33
   1  -3   1    8.13    0.33
  -1  -3  -1    7.73    0.31
  -1   3  -1    7.67    0.33
  -1   3  -1    7.67    0.34
   1   3   1    8.04    0.33
   1   3   1    7.66    0.32
  -1   3  -1    7.24    0.32
   1   3   1    8.14    0.35
   1   3   1    8.22    0.31
  -1   3  -1    8.12    0.32
   3  -3   1   51.42    1.85
  -3  -3  -1   49.66    1.87
  -3  -3  -1   48.15    1.85
  -3  -3  -1   49.54    1.81
   3  -3   1   51.52    1.85
   3  -3   1   49.90    1.86
   3  -3   1   53.52    1.84
   3   3   1   50.86    1.84
   3   3   1   50.03    1.82
  -3   3  -1   51.15    1.86
  -3   3  -1   53.39    1.84
  -3   3  -1   52.00    1.84
  -3   3  -1   50.50    1.84
   3   3   1   51.56    1.86
   3   3   1   52.29    1.85
   5  -3   1    1.41    0.11
  -5  -3  -1    1.31    0.12
   5  -3   1    1.36    0.12
   5  -3   1    1.42    0.14
   5  -3   1    1.72    0.11
  -5   3  -1    1.77    0.12
   5   3   1    1.50    0.14
  -5   3  -1    1.46    0.14
   5   3   1    1.43    0.08
   5   3   1    1.22    0.10
  -5   3  -1    1.48    0.11
  -5   3  -1    1.52    0.11
  -5   3  -1    1.28    0.10
   5   3   1    1.57    0.12
   7  -3   1    3.82    0.20
   7  -3   1    3.85    0.21
   7  -3   1    3.90    0.19
   7  -3   1    4.24    0.24
  -7   3  -1    4.31    0.19
  -7   3  -1    3.51    0.20
   7   3   1    4.40    0.18
   7   3   1    3.97    0.21
   7   3   1    4.00    0.19
  -7   3  -1    3.98    0.20
   9  -3   1    0.67    0.07
   9  -3   1    0.42    0.11
   9  -3   1    0.76    0.09
   9  -3   1    0.51    0.08
   9   3   1    0.56    0.06
  -9   3  -1    0.69    0.07
   9   3   1    0.62    0.09
   9   3   1    0.55    0.06
  -9   3  -1    0.66    0.07
  11  -3   1    1.85    0.14
  11  -3   1    2.06    0.14
  11  -3   1    1.87    0.15
  11  -3   1    2.04    0.19
  11   3   1    1.84    0.16
  11   3   1    2.19    0.13
 -11   3  -1    2.20    0.11
  11   3   1    1.93    0.12
 -11   3  -1    1.97    0.12
  13  -3   1    0.10    0.11
  13  -3   1    0.07    0.07
  13  -3   1    0.10    0.08
 -13   3  -1    0.03    0.03
 -13   3  -1    0.07    0.03
  13   3   1    0.02    0.07
  13   3   1    0.11    0.06
  13   3   1    0.15    0.05
  15  -3   1    7.18    0.43
  15  -3   1    7.78    0.35
  15  -3   1    7.62    0.38
  15   3   1    8.07    0.32
  15   3   1    7.53    0.38
  17  -3   1    1.72    0.17
  17  -3   1    2.03    0.23
  17  -3   1    1.82    0.15
  17   3   1    1.87    0.18
  17   3   1    1.74    0.12
  19  -3   1    3.16    0.31
  19  -3   1    3.48    0.23
  19  -3   1    3.71    0.25
  19   3   1    3.98    0.34
  19   3   1    3.48    0.26
  21  -3   1    0.84    0.20
  21  -3   1    0.71    0.14
  21  -3   1    0.78    0.22
  21   3   1    1.02    0.20
  21   3   1    0.88    0.15
  23  -3   1    0.51    0.14
  23  -3   1    0.42    0.19
  23  -3   1    0.37    0.20
  23   3   1    0.40    0.18
  23   3   1    0.50    0.13
  24  -4  -1    0.28    0.19
  24  -4  -1   -0.06    0.19
  24   4  -1    0.42    0.15
  24   4  -1    0.20    0.18
  22  -4  -1    0.14    0.20
  22  -4  -1    0.58    0.21
  22   4  -1    0.67    0.19
  22   4  -1    0.37    0.16
  20  -4  -1    3.31    0.24
  20  -4  -1    3.00    0.30
  20  -4  -1    3.50    0.35
  20   4  -1    3.48    0.29
  18  -4  -1    1.84    0.17
  18  -4  -1    2.18    0.25
  18  -4  -1    1.93    0.25
  18   4  -1    1.91    0.21
  18   4  -1    1.96    0.18
  16  -4  -1    5.98    0.41
  16  -4  -1    5.74    0.38
  16  -4  -1    5.77    0.30
  16   4  -1    5.95    0.30
  16   4  -1    6.23    0.36
  16   4  -1    5.69    0.27
  14  -4  -1    3.84    0.22
  14  -4  -1    3.71    0.32
  14  -4  -1    3.75    0.30
 -14   4   1    3.96    0.19
  14   4  -1    4.48    0.30
  14   4  -1    4.01    0.21
  14   4  -1    4.45    0.20
  14   4  -1    3.83    0.20
  12  -4  -1    1.05    0.17
  12  -4  -1    1.44    0.17
  12  -4  -1    1.26    0.12
 -12   4   1    1.36    0.11
  12   4  -1    1.31    0.17
  12   4  -1    1.27    0.10
  12   4  -1    1.57    0.10
  12   4  -1    1.18    0.10
  10  -4  -1    0.03    0.10
  10  -4  -1    0.02    0.10
  10  -4  -1    0.07    0.07
  10   4  -1    0.03    0.03
  10   4  -1    0.03    0.02
 -10   4   1   -0.10    0.05
  10   4  -1   -0.07    0.07
 -10   4   1    0.03    0.05
  10   4  -1   -0.07    0.05
   8  -4  -1    0.02    0.09
   8  -4  -1    0.10    0.09
   8  -4  -1   -0.01    0.05
  -8   4   1    0.08    0.07
   8   4  -1    0.04    0.05
   8   4  -1   -0.01    0.07
  -8   4   1    0.02    0.04
  -8   4   1    0.01    0.06
   6  -4  -1    0.52    0.11
   6  -4  -1    0.46    0.09
   6  -4  -1    0.46    0.11
   6   4  -1    0.59    0.11
   6   4  -1    0.49    0.07
  -6   4   1    0.50    0.09
  -6   4   1    0.45    0.08
  -6   4   1    0.59    0.07
   4  -4  -1   15.27    0.64
   4  -4  -1   15.94    0.63
   4  -4  -1   15.79    0.62
  -4  -4   1   16.05    0.64
  -4   4   1   15.75    0.61
   4   4  -1   15.29    0.63
  -4   4   1   15.24    0.62
   4   4  -1   15.39    0.61
   4   4  -1   15.77    0.63
  -4   4   1   16.30    0.62
   2  -4  -1    0.18    0.06
   2  -4  -1    0.21    0.09
  -2  -4   1    0.17    0.04
  -2  -4   1    0.11    0.08
   2   4  -1    0.19    0.08
  -2   4   1    0.27    0.07
  -2   4   1    0.16    0.07
   2   4  -1    0.30    0.07
   2   4  -1    0.20    0.06
  -2   4   1    0.26    0.07
   0  -4   1    6.86    0.30
   0  -4   1    6.77    0.34
   0  -4  -1    7.04    0.34
   0  -4  -1    7.02    0.30
   0   4  -1    7.12    0.32
   0   4   1    7.08    0.31
   0   4  -1    7.42    0.32
   0   4   1    7.02    0.32
   0   4   1    7.02    0.32
  -2  -4  -1    0.19    0.09
   2  -4   1    0.16    0.08
  -2  -4  -1    0.27    0.05
   2  -4   1    0.39    0.09
   2  -4   1    0.34    0.08
   2   4   1    0.36    0.08
  -2   4  -1    0.26    0.08
   2   4   1    0.30    0.07
   2   4   1    0.32    0.05
  -2   4  -1    0.31    0.08
   4  -4   1   23.45    0.91
  -4  -4  -1   23.86    0.86
   4  -4   1   23.65    0.93
  -4  -4  -1   24.04    0.94
   4  -4   1   23.42    0.91
   4   4   1   25.02    0.91
   4   4   1   23.75    0.87
  -4   4  -1   23.58    0.90
  -4   4  -1   24.40    0.90
   4   4   1   23.82    0.90
   6  -4   1   11.21    0.47
   6  -4   1   10.59    0.46
   6  -4   1   11.07    0.50
  -6   4  -1   11.33    0.46
  -6   4  -1   11.18    0.47
   6   4   1   11.68    0.48
   6   4   1   11.25    0.42
   6   4   1   11.30    0.45
   8  -4   1    2.57    0.21
   8  -4   1    2.28    0.17
   8  -4   1    2.43    0.17
  -8   4  -1    2.23    0.15
   8   4   1    2.12    0.14
   8   4   1    2.29    0.12
  -8   4  -1    2.10    0.15
   8   4   1    2.45    0.18
  10  -4   1    0.87    0.14
  10  -4   1    0.70    0.11
  10  -4   1    0.77    0.11
  10   4   1    1.00    0.13
  10   4   1    1.03    0.08
 -10   4  -1    1.04    0.10
 -10   4  -1    1.06    0.09
  10   4   1    0.84    0.09
  12  -4   1    3.27    0.20
  12  -4   1    3.10    0.26
  12  -4   1    2.62    0.19
  12   4   1    3.23    0.22
  12   4   1    2.79    0.17
  12   4   1    3.61    0.17
 -12   4  -1    2.70    0.16
 -12   4  -1    3.19    0.17
  14  -4   1    2.64    0.20
  14  -4   1    2.22    0.24
  14  -4   1    2.52    0.20
  14   4   1    2.44    0.17
 -14   4  -1    2.65    0.14
  14   4   1    2.75    0.21
  16  -4   1    1.55    0.15
  16  -4   1    1.73    0.16
  16  -4   1    1.58    0.22
  16   4   1    1.52    0.12
  16   4   1    1.60    0.18
  18  -4   1    3.42    0.33
  18  -4   1    3.64    0.25
  18  -4   1    3.44    0.27
  18  -4   1    3.47    0.32
  18   4   1    3.85    0.29
  20  -4   1    0.64    0.13
  20  -4   1    0.36    0.19
  20  -4   1    0.71    0.19
  20   4   1    0.69    0.14
  20   4   1    0.37    0.17
  22  -4   1    1.02    0.16
  22  -4   1    1.58    0.27
  22  -4   1    1.30    0.24
  22   4   1    0.99    0.23
  22   4   1    1.61    0.19
  23  -5  -1    1.55    0.33
  23  -5  -1    2.04    0.30
  23   5  -1    2.78    0.27
  21  -5  -1   -0.13    0.16
  21  -5  -1   -0.19    0.21
  21   5  -1   -0.06    0.12
  19  -5  -1   15.95    0.83
  19  -5  -1   16.12    0.70
  19  -5  -1   15.86    0.79
  19   5  -1   18.82    0.78
  17  -5  -1    1.34    0.15
  17  -5  -1    1.58    0.23
  17  -5  -1    1.37    0.24
  17   5  -1    1.46    0.19
  15  -5  -1    0.39    0.09
  15  -5  -1    0.34    0.16
  15  -5  -1    0.50    0.16
 -15   5   1    0.55    0.08
  15   5  -1    0.44    0.09
  15   5  -1    0.72    0.14
  13  -5  -1    1.59    0.15
  13  -5  -1    1.36    0.20
  13  -5  -1    1.08    0.20
 -13   5   1    1.28    0.12
  13   5  -1    1.67    0.19
  13   5  -1    1.25    0.13
  11  -5  -1    2.44    0.23
  11  -5  -1    2.71    0.19
  11  -5  -1    2.51    0.25
 -11   5   1    2.71    0.17
  11   5  -1    2.79    0.18
  11   5  -1    3.10    0.23
   9  -5  -1    0.10    0.11
   9  -5  -1    0.07    0.06
   9  -5  -1    0.22    0.11
   9   5  -1   -0.04    0.08
  -9   5   1    0.02    0.07
  -9   5   1    0.03    0.07
   9   5  -1    0.13    0.06
   7  -5  -1    2.43    0.18
   7  -5  -1    2.68    0.23
   7  -5  -1    2.61    0.22
  -7   5   1    2.63    0.21
   7   5  -1    2.58    0.17
   7   5  -1    2.65    0.20
  -7   5   1    3.03    0.18
   5  -5  -1    2.33    0.18
  -5  -5   1    2.36    0.20
   5  -5  -1    2.31    0.20
   5  -5  -1    2.19    0.17
   5   5  -1    2.28    0.18
  -5   5   1    1.95    0.16
  -5   5   1    2.20    0.17
   5   5  -1    2.07    0.16
   3  -5  -1    9.32    0.40
   3  -5  -1    8.75    0.43
  -3  -5   1    8.76    0.33
  -3  -5   1    8.13    0.41
   3   5  -1    8.80    0.39
  -3   5   1    8.76    0.39
  -3   5   1    8.92    0.40
   3   5  -1    9.19    0.41
  -1  -5   1    0.05    0.08
   1  -5  -1    0.00    0.05
  -1  -5   1    0.07    0.05
   1  -5  -1    0.01    0.09
  -1   5   1    0.08    0.07
   1   5  -1   -0.02    0.06
   1   5  -1    0.01    0.06
  -1   5   1   -0.02    0.06
   1  -5   1    0.21    0.06
   1  -5   1    0.09    0.08
  -1  -5  -1    0.09    0.04
  -1  -5  -1    0.15    0.09
   1   5   1    0.05    0.07
  -1   5  -1    0.14    0.07
   1   5   1    0.06    0.06
  -1   5  -1    0.05    0.06
  -3  -5  -1    0.07    0.03
   3  -5   1   -0.03    0.08
  -3  -5  -1    0.18    0.10
   3  -5   1    0.10    0.07
   3  -5   1    0.06    0.06
  -3   5  -1    0.04    0.06
   3   5   1   -0.04    0.06
   3   5   1    0.01    0.06
  -3   5  -1    0.04    0.08
   5  -5   1    0.63    0.10
   5  -5   1    0.49    0.10
  -5  -5  -1    0.33    0.11
   5  -5   1    0.52    0.12
   5   5   1    0.30    0.09
   5   5   1    0.32    0.08
  -5   5  -1    0.42    0.08
  -5   5  -1    0.36    0.08
   7  -5   1    5.88    0.30
   7  -5   1    6.26    0.34
   7  -5   1    5.84    0.33
   7   5   1    6.07    0.29
  -7   5  -1    5.62    0.29
   7   5   1    6.14    0.31
   7   5   1    5.69    0.23
  -7   5  -1    5.74    0.29
   9  -5   1    0.99    0.16
   9  -5   1    1.10    0.14
   9  -5   1    0.92    0.13
   9  -5   1    0.89    0.15
  -9   5  -1    0.96    0.13
   9   5   1    1.03    0.07
   9   5   1    1.03    0.12
   9   5   1    0.93    0.13
  -9   5  -1    1.11    0.12
  11  -5   1   -0.03    0.10
  11  -5   1    0.03    0.11
  11  -5   1   -0.05    0.11
  11  -5   1    0.05    0.08
  11   5   1    0.14    0.09
  11   5   1    0.00    0.04
 -11   5  -1    0.12    0.07
  11   5   1    0.04    0.07
  13  -5   1   -0.15    0.12
  13  -5   1    0.19    0.09
  13  -5   1   -0.10    0.08
  13  -5   1   -0.02    0.12
  13   5   1    0.11    0.06
  13   5   1   -0.13    0.08
 -13   5  -1   -0.11    0.05
  15  -5   1    4.84    0.30
  15  -5   1    5.60    0.40
  15  -5   1    5.58    0.38
  15  -5   1    5.51    0.31
  15   5   1    5.42    0.28
  15   5   1    5.89    0.35
 -15   5  -1    5.24    0.25
  17  -5   1    9.47    0.47
  17  -5   1   10.36    0.56
  17  -5   1   10.38    0.49
  17  -5   1    9.60    0.58
  17   5   1   11.00    0.52
  19  -5   1    0.04    0.17
  19  -5   1   -0.03    0.09
  19  -5   1   -0.12    0.10
  19  -5   1   -0.14    0.15
  19   5   1   -0.03    0.11
  21  -5   1    2.58    0.32
  21  -5   1    2.64    0.34
  21  -5   1    2.77    0.24
  21   5   1    3.17    0.28
  20  -6  -1    0.05    0.17
  20  -6  -1   -0.01    0.17
  20   6  -1    0.04    0.12
  18  -6  -1    0.82    0.24
  18  -6  -1    0.43    0.19
  18   6  -1    0.52    0.15
  16  -6  -1    2.09    0.26
  16  -6  -1    2.24    0.28
  16  -6  -1    2.27    0.21
  16   6  -1    2.93    0.27
  16   6  -1    2.53    0.20
  14  -6  -1    0.24    0.11
  14  -6  -1   -0.06    0.13
  14  -6  -1    0.15    0.14
  14   6  -1   -0.03    0.08
 -14   6   1    0.01    0.07
  14   6  -1    0.28    0.12
  12  -6  -1    7.36    0.45
  12  -6  -1    7.63    0.46
  12  -6  -1    7.60    0.39
  12   6  -1    7.78    0.38
  12   6  -1    8.21    0.42
 -12   6   1    7.64    0.37
  10  -6  -1   12.33    0.61
  10  -6  -1   12.94    0.62
  10  -6  -1   11.95    0.55
  10   6  -1   14.29    0.59
  10   6  -1   13.11    0.54
 -10   6   1   12.88    0.55
 -10   6   1   11.18    0.56
   8  -6  -1    2.28    0.23
   8  -6  -1    2.17    0.23
   8  -6  -1    2.09    0.18
  -8   6   1    2.43    0.21
  -8   6   1    2.21    0.18
   8   6  -1    2.39    0.21
   8   6  -1    2.13    0.18
   6  -6  -1    5.46    0.31
  -6  -6   1    5.23    0.33
   6  -6  -1    5.54    0.35
   6   6  -1    5.64    0.29
   6   6  -1    5.83    0.31
  -6   6   1    4.89    0.30
  -6   6   1    5.24    0.30
  -4  -6   1    0.75    0.14
   4  -6  -1    0.56    0.11
   4  -6  -1    0.45    0.13
  -4   6   1    0.33    0.10
   4   6  -1    0.52    0.10
  -4   6   1    0.35    0.10
   4   6  -1    0.53    0.11
   2  -6  -1    2.94    0.19
   2  -6  -1    2.36    0.22
  -2  -6   1    2.35    0.13
  -2  -6   1    2.22    0.21
   2   6  -1    2.65    0.20
   2   6  -1    2.58    0.19
  -2   6   1    2.83    0.20
  -2   6   1    2.21    0.19
   0  -6   1   -0.01    0.05
   0  -6   1    0.06    0.10
   0  -6  -1   -0.02    0.06
   0  -6  -1   -0.04    0.10
   0   6   1    0.01    0.07
   0   6  -1    0.00    0.09
   0   6  -1    0.01    0.07
   0   6   1    0.09    0.08
   2  -6   1    0.20    0.08
   2  -6   1    0.04    0.09
  -2  -6  -1    0.17    0.11
  -2  -6  -1    0.14    0.05
   2   6   1    0.31    0.09
   2   6   1    0.19    0.10
  -2   6  -1    0.08    0.08
  -2   6  -1    0.07    0.08
   4  -6   1    0.16    0.11
  -4  -6  -1    0.40    0.15
  -4  -6  -1    0.31    0.04
   4  -6   1    0.48    0.11
   4  -6   1    0.18    0.10
   4   6   1    0.33    0.09
  -4   6  -1    0.27    0.09
   4   6   1    0.37    0.10
  -4   6  -1    0.27    0.09
   6  -6   1    0.58    0.13
   6  -6   1    0.56    0.14
   6  -6   1    0.68    0.12
  -6   6  -1    0.52    0.11
   6   6   1    0.44    0.10
   6   6   1    0.37    0.11
  -6   6  -1    0.39    0.10
   8  -6   1    3.44    0.30
   8  -6   1    4.18    0.28
   8  -6   1    4.05    0.29
  -8   6  -1    3.82    0.24
   8   6   1    4.59    0.27
   8   6   1    4.19    0.26
  -8   6  -1    3.49    0.26
  10  -6   1    9.04    0.48
  10  -6   1    9.06    0.43
  10  -6   1    8.89    0.49
 -10   6  -1    7.86    0.42
  10   6   1    9.63    0.42
 -10   6  -1    8.37    0.40
  10   6   1    9.06    0.44
  12  -6   1    1.72    0.18
  12  -6   1    1.69    0.23
  12  -6   1    1.77    0.23
  12   6   1    2.04    0.20
  12   6   1    2.19    0.18
 -12   6  -1    2.19    0.18
  14  -6   1    1.56    0.23
  14  -6   1    1.44    0.22
  14  -6   1    1.60    0.17
  14   6   1    1.83    0.20
  14   6   1    1.47    0.15
 -14   6  -1    1.34    0.14
  16  -6   1    2.73    0.33
  16  -6   1    2.55    0.29
  16  -6   1    2.83    0.24
  16   6   1    2.78    0.21
  16   6   1    2.79    0.25
  18  -6   1    0.53    0.21
  18  -6   1    0.22    0.11
  18  -6   1    0.45    0.19
  18   6   1    0.53    0.15
  20  -6   1    1.37    0.26
  20  -6   1    1.86    0.30
  20   6   1    1.79    0.22
  19  -7  -1    0.14    0.19
  19  -7  -1   -0.02    0.17
  19   7  -1    0.05    0.14
  17  -7  -1    0.13    0.16
  17  -7  -1    0.16    0.17
  17   7  -1    0.12    0.14
  15  -7  -1   -0.10    0.14
  15  -7  -1   -0.05    0.15
  15  -7  -1    0.07    0.09
  15   7  -1    0.09    0.11
 -15   7   1    0.07    0.09
  15   7  -1   -0.26    0.13
  13  -7  -1    0.16    0.09
  13  -7  -1    0.01    0.14
  13  -7  -1    0.29    0.15
  13   7  -1    0.03    0.12
  13   7  -1   -0.03    0.08
 -13   7   1    0.06    0.10
  11  -7  -1    1.24    0.20
  11  -7  -1    1.22    0.17
  11  -7  -1    1.22    0.20
  11   7  -1    1.56    0.19
  11   7  -1    1.16    0.16
 -11   7   1    1.25    0.17
 -11   7   1    1.25    0.15
   9  -7  -1    0.46    0.13
   9  -7  -1    0.39    0.13
   9  -7  -1    0.18    0.14
   9   7  -1    0.19    0.12
  -9   7   1    0.18    0.11
   9   7  -1    0.35    0.10
  -9   7   1    0.28    0.10
   7  -7  -1    0.41    0.14
   7  -7  -1    0.37    0.15
  -7   7   1    0.54    0.13
   7   7  -1    0.69    0.15
   7   7  -1    0.56    0.12
  -7   7   1    0.57    0.13
   5  -7  -1    1.00    0.18
   5  -7  -1    0.95    0.14
  -5  -7   1    0.97    0.17
  -5   7   1    0.89    0.15
  -5   7   1    0.79    0.13
   5   7  -1    1.13    0.17
   5   7  -1    1.17    0.15
   3  -7  -1    7.42    0.45
   3  -7  -1    8.35    0.39
  -3  -7   1    8.25    0.46
   3   7  -1    8.40    0.42
   3   7  -1    7.69    0.40
  -3   7   1    8.35    0.42
  -3   7   1    7.95    0.42
   1  -7  -1    0.22    0.07
   1  -7  -1    0.05    0.12
  -1  -7   1    0.24    0.06
  -1  -7   1    0.47    0.16
  -1   7   1    0.14    0.10
   1   7  -1    0.08    0.09
  -1   7   1    0.08    0.10
   1   7  -1    0.20    0.10
  -1  -7  -1    0.01    0.05
   1  -7   1    0.07    0.06
  -1  -7  -1   -0.10    0.11
   1  -7   1   -0.13    0.10
  -1   7  -1    0.02    0.09
   1   7   1    0.04    0.10
   1   7   1   -0.09    0.11
  -1   7  -1    0.10    0.09
   3  -7   1    0.87    0.12
  -3  -7  -1    0.86    0.17
   3  -7   1    1.03    0.17
  -3   7  -1    0.87    0.15
  -3   7  -1    1.06    0.14
   3   7   1    0.56    0.12
   3   7   1    0.75    0.13
   5  -7   1    1.57    0.21
   5  -7   1    1.92    0.18
  -5  -7  -1    2.07    0.24
  -5   7  -1    1.53    0.17
   5   7   1    1.73    0.18
   5   7   1    1.66    0.19
  -5   7  -1    1.88    0.19
   7  -7   1    1.02    0.20
   7  -7   1    0.79    0.16
   7  -7   1    1.25    0.17
  -7   7  -1    1.01    0.17
   7   7   1    0.96    0.14
  -7   7  -1    1.11    0.15
   7   7   1    1.48    0.18
   9  -7   1    0.19    0.14
   9  -7   1    0.01    0.13
   9  -7   1    0.06    0.10
   9   7   1    0.20    0.11
  -9   7  -1    0.07    0.11
  -9   7  -1    0.07    0.09
   9   7   1   -0.04    0.13
  11  -7   1    2.02    0.21
  11  -7   1    2.04    0.24
  11  -7   1    2.13    0.25
 -11   7  -1    1.90    0.20
  11   7   1    2.43    0.20
  11   7   1    2.36    0.24
 -11   7  -1    2.13    0.19
  13  -7   1    0.01    0.14
  13  -7   1    0.23    0.11
  13  -7   1    0.22    0.16
  13   7   1   -0.20    0.10
 -13   7  -1   -0.01    0.09
  13   7   1    0.18    0.12
  15  -7   1   -0.06    0.13
  15  -7   1   -0.30    0.17
  15  -7   1    0.11    0.12
  15   7   1   -0.02    0.09
  15   7   1    0.08    0.12
  17  -7   1    0.57    0.20
  17  -7   1    0.99    0.23
  17   7   1    0.42    0.18
  16  -8  -1    2.51    0.33
  16  -8  -1    3.04    0.34
  16   8  -1    4.14    0.34
  14  -8  -1    0.84    0.22
  14  -8  -1    0.93    0.22
  14   8  -1    1.20    0.20
  14   8  -1    1.20    0.18
 -14   8   1    1.05    0.16
  12  -8  -1    0.52    0.18
  12  -8  -1    0.42    0.16
  12   8  -1    0.74    0.17
  12   8  -1    0.54    0.15
 -12   8   1    0.25    0.12
 -12   8   1    0.56    0.13
  10  -8  -1    0.17    0.16
  10  -8  -1    0.26    0.13
  10   8  -1    0.11    0.12
  10   8  -1    0.00    0.12
 -10   8   1   -0.23    0.08
 -10   8   1    0.01    0.13
   8  -8  -1    0.11    0.15
   8  -8  -1    0.35    0.13
  -8   8   1    0.14    0.13
  -8   8   1    0.08    0.12
   8   8  -1    0.14    0.12
   8   8  -1    0.05    0.10
   6  -8  -1    1.34    0.18
  -6  -8   1    0.98    0.20
   6  -8  -1    0.51    0.17
  -6   8   1    0.68    0.14
   6   8  -1    0.90    0.16
   6   8  -1    0.93    0.17
  -6   8   1    0.89    0.16
   4  -8  -1    2.22    0.19
   4  -8  -1    2.27    0.27
  -4  -8   1    2.58    0.27
  -4   8   1    2.27    0.23
  -4   8   1    2.63    0.23
   4   8  -1    2.31    0.22
   4   8  -1    2.23    0.22
  -2  -8   1    1.18    0.21
   2  -8  -1    1.02    0.19
  -2   8   1    1.04    0.17
   2   8  -1    0.88    0.15
   2   8  -1    1.00    0.16
  -2   8   1    0.93    0.16
   0  -8  -1    1.71    0.23
   0  -8   1    1.91    0.23
   0   8  -1    1.60    0.18
   0   8   1    1.79    0.20
   0   8   1    1.82    0.21
   0   8  -1    1.89    0.20
   2  -8   1    0.77    0.17
  -2  -8  -1    1.00    0.20
   2   8   1    0.55    0.14
   2   8   1    0.76    0.15
  -2   8  -1    0.66    0.14
  -2   8  -1    0.77    0.14
  -4  -8  -1   -0.01    0.13
   4  -8   1   -0.05    0.08
   4  -8   1   -0.08    0.13
   4   8   1   -0.08    0.10
   4   8   1   -0.17    0.09
  -4   8  -1   -0.11    0.09
  -4   8  -1   -0.11    0.09
   6  -8   1    0.96    0.20
   6  -8   1    0.92    0.16
   6   8   1    1.02    0.16
  -6   8  -1    1.09    0.18
  -6   8  -1    1.25    0.17
   6   8   1    1.05    0.17
   8  -8   1    1.59    0.22
   8  -8   1    1.49    0.24
  -8   8  -1    1.63    0.20
  -8   8  -1    1.56    0.19
   8   8   1    2.32    0.23
   8   8   1    1.39    0.18
  10  -8   1   -0.02    0.11
  10  -8   1    0.41    0.16
  10  -8   1    0.18    0.15
  10   8   1   -0.06    0.11
  10   8   1    0.03    0.11
 -10   8  -1   -0.04    0.12
 -10   8  -1    0.10    0.12
  12  -8   1    0.04    0.16
  12  -8   1    0.55    0.14
  12  -8   1    0.14    0.14
 -12   8  -1    0.28    0.13
  12   8   1    0.20    0.12
  12   8   1    0.64    0.16
 -12   8  -1    0.20    0.11
  14  -8   1    0.01    0.15
  14  -8   1    0.05    0.16
  14  -8   1    0.42    0.13
  14   8   1    0.06    0.10
  14   8   1   -0.02    0.12
 -14   8  -1    0.01    0.11
  11  -9  -1   -0.07    0.15
  11  -9  -1   -0.07    0.16
  11   9  -1   -0.12    0.13
  11   9  -1    0.12    0.15
 -11   9   1    0.05    0.13
 -11   9   1   -0.16    0.13
   9  -9  -1    1.71    0.27
   9   9  -1    2.24    0.26
   9   9  -1    1.96    0.23
  -9   9   1    2.18    0.23
  -9   9   1    1.66    0.22
   7  -9  -1    0.99    0.22
  -7   9   1    0.74    0.16
   7   9  -1    0.81    0.18
   7   9  -1    0.84    0.16
  -7   9   1    0.56    0.15
  -5  -9   1    0.35    0.16
   5  -9  -1    0.32    0.16
   5   9  -1    0.32    0.14
  -5   9   1    0.34    0.14
   5   9  -1    0.56    0.15
  -5   9   1    0.25    0.13
  -3  -9   1    0.53    0.17
   3  -9  -1    0.70    0.19
  -3   9   1    0.19    0.13
  -3   9   1    0.39    0.14
   3   9  -1    0.38    0.17
   3   9  -1    0.33    0.13
   1  -9  -1    0.96    0.21
  -1  -9   1    1.21    0.24
  -1   9   1    1.24    0.21
   1   9  -1    1.09    0.18
  -1   9   1    1.30    0.19
   1   9  -1    1.03    0.18
  -1  -9  -1    0.19    0.15
   1  -9   1    0.24    0.16
  -1   9  -1    0.08    0.12
   1   9   1    0.00    0.12
   1   9   1    0.07    0.12
  -1   9  -1    0.16    0.12
   3  -9   1    1.93    0.26
  -3  -9  -1    1.82    0.27
  -3   9  -1    2.00    0.22
   3   9   1    1.70    0.22
   3   9   1    2.11    0.23
  -3   9  -1    1.79    0.22
   5  -9   1    1.95    0.26
  -5  -9  -1    1.42    0.27
  -5   9  -1    1.44    0.20
   5   9   1    1.71    0.23
   5   9   1    1.77    0.21
  -5   9  -1    1.39    0.20
   7  -9   1    0.03    0.16
   7   9   1   -0.05    0.11
  -7   9  -1    0.09    0.12
   7   9   1    0.03    0.16
  -7   9  -1    0.04    0.11
   9  -9   1    0.64    0.21
  -9   9  -1    1.01    0.17
   9   9   1    0.94    0.18
  -9   9  -1    0.78    0.17
   9   9   1    1.17    0.22
  11  -9   1    0.24    0.23
 -11   9  -1    0.18    0.15
  11   9   1    0.48    0.14
  11   9   1    0.52    0.17
 -11   9  -1    0.20    0.13
   4 -10  -1    1.17    0.25
  -4 -10   1    1.18    0.24
   4  10  -1    1.31    0.22
   4  10  -1    1.39    0.26
  -4  10   1    1.04    0.21
  -4  10   1    1.50    0.24
   2 -10  -1    0.15    0.17
  -2 -10   1    0.25    0.17
   2  10  -1    0.12    0.14
   2  10  -1    0.14    0.14
  -2  10   1   -0.05    0.12
  -2  10   1    0.08    0.14
   0 -10   1    0.88    0.22
   0 -10  -1    1.22    0.24
   0  10   1    1.19    0.23
   0  10   1    0.73    0.18
   0  10  -1    1.03    0.19
   0  10  -1    0.95    0.19
   2 -10   1   -0.23    0.14
  -2 -10  -1    0.07    0.17
  -2  10  -1   -0.02    0.13
  -2  10  -1    0.00    0.14
   2  10   1   -0.14    0.16
   2  10   1   -0.19    0.13
  26   0  -2    2.35    0.25
  26   0  -2    2.45    0.28
  26   0  -2    2.18    0.29
  24   0  -2    0.59    0.16
  24   0  -2    0.96    0.20
  24   0  -2    0.65    0.16
  24   0  -2    0.36    0.13
  22   0  -2    0.53    0.17
  22   0  -2    0.60    0.14
  22   0  -2    0.43    0.17
  22   0  -2    0.61    0.15
  20   0  -2    1.22    0.16
  20   0  -2    1.66    0.21
  20   0  -2    1.59    0.22
  20   0  -2    1.26    0.18
  18   0  -2    1.04    0.13
  18   0  -2    0.94    0.05
  18   0  -2    1.07    0.16
  18   0  -2    0.95    0.17
  18   0  -2    0.87    0.17
  16   0  -2    2.94    0.25
  16   0  -2    2.85    0.20
  16   0  -2    2.95    0.23
  14   0  -2   17.22    0.72
  14   0  -2   17.67    0.70
  14   0  -2   17.63    0.74
  12   0  -2   44.21    1.64
  12   0  -2   45.18    1.67
  12   0  -2   44.63    1.66
  10   0  -2    8.09    0.35
  10   0  -2    7.73    0.37
  10   0  -2    7.77    0.34
   8   0  -2   59.72    2.17
   8   0  -2   60.64    2.18
   6   0  -2    7.05    0.31
   6   0  -2    7.31    0.30
   4   0  -2    0.04    0.02
   4   0  -2    0.06    0.05
  -4   0   2    0.04    0.03
  -4   0   2    0.08    0.05
   4   0  -2    0.08    0.03
  -2   0   2   88.87    3.08
   2   0  -2   85.97    3.07
   2   0  -2   88.08    3.08
   2   0  -2   84.76    3.07
  -2   0   2   84.58    3.07
   2   0  -2   86.68    3.09
  -2   0   2   84.05    3.09
  -2   0   2   85.72    3.06
   0   0   2   19.17    0.69
   0   0  -2   19.04    0.69
   0   0  -2   19.60    0.70
   0   0   2   19.48    0.69
   0   0  -2   19.18    0.69
   2   0   2   85.02    3.09
  -2   0  -2   86.68    3.11
  -2   0  -2   83.43    3.09
   2   0   2   90.99    3.09
   2   0   2   84.63    3.09
  -4   0  -2  972.12   34.66
  -4   0  -2 1000.00   34.25
   4   0   2  973.44   35.10
   4   0   2  978.90   34.19
   4   0   2  901.01   34.89
   6   0   2  136.16    5.40
   6   0   2  163.52    5.42
   6   0   2  158.39    5.43
   8   0   2    3.64    0.18
   8   0   2    3.66    0.21
   8   0   2    3.85    0.16
  10   0   2    8.14    0.29
  10   0   2    6.91    0.32
  10   0   2    7.27    0.35
  12   0   2    4.97    0.28
  12   0   2    4.72    0.24
  12   0   2    5.02    0.21
  14   0   2   10.12    0.45
  14   0   2   10.79    0.49
  14   0   2   11.12    0.42
  14   0   2   11.05    0.52
  16   0   2   -0.09    0.11
  16   0   2    0.06    0.07
  16   0   2    0.14    0.10
  16   0   2    0.10    0.05
  18   0   2    3.88    0.24
  18   0   2    3.82    0.20
  18   0   2    4.18    0.29
  18   0   2    4.21    0.36
  20   0   2    2.49    0.27
  20   0   2    2.15    0.19
  20   0   2    2.09    0.22
  22   0   2    0.36    0.14
  22   0   2    0.24    0.16
  24   0   2    0.98    0.22
  24   0   2    0.98    0.21
  25  -1  -2    0.28    0.13
  25  -1  -2    0.23    0.19
  25  -1  -2    0.65    0.20
  25   1  -2    0.41    0.13
  25   1  -2    0.67    0.18
  25   1  -2    0.33    0.16
  25   1  -2    0.36    0.15
  23  -1  -2    1.62    0.21
  23  -1  -2    1.94    0.24
  23  -1  -2    1.74    0.26
  23  -1  -2    2.07    0.20
  23   1  -2    1.47    0.21
  23   1  -2    2.03    0.22
  23   1  -2    2.03    0.25
  23   1  -2    1.66    0.24
  21  -1  -2    2.54    0.21
  21  -1  -2    2.70    0.26
  21  -1  -2    2.67    0.29
  21   1  -2    2.79    0.27
  21   1  -2    2.65    0.26
  21   1  -2    2.57    0.25
  21   1  -2    2.60    0.25
  19  -1  -2    0.55    0.12
  19  -1  -2    0.73    0.15
  19  -1  -2    0.57    0.16
  19   1  -2    0.42    0.13
  19   1  -2    0.60    0.14
  19   1  -2    0.57    0.13
  19   1  -2    0.66    0.13
  17  -1  -2    1.55    0.18
  17  -1  -2    1.45    0.09
  17  -1  -2    1.58    0.20
  17  -1  -2    1.41    0.09
  17  -1  -2    1.40    0.14
  17   1  -2    1.50    0.18
  17   1  -2    1.50    0.18
  17   1  -2    1.44    0.17
  17   1  -2    1.39    0.16
  15  -1  -2    3.62    0.16
  15  -1  -2    3.50    0.15
  15  -1  -2    3.08    0.24
  15  -1  -2    3.43    0.26
  15  -1  -2    3.48    0.20
  15   1  -2    3.11    0.25
  15   1  -2    3.23    0.22
  15   1  -2    3.77    0.25
  13  -1  -2   16.02    0.62
  13  -1  -2   15.68    0.66
  13  -1  -2   15.59    0.67
  13  -1  -2   16.52    0.58
  13  -1  -2   15.08    0.58
  13   1  -2   15.34    0.66
  13   1  -2   16.02    0.65
  11  -1  -2    6.72    0.25
  11  -1  -2    6.75    0.25
  11  -1  -2    6.44    0.32
  11  -1  -2    6.79    0.29
  11  -1  -2    6.02    0.33
  11   1  -2    5.79    0.33
  11   1  -2    6.64    0.31
   9  -1  -2   14.15    0.56
   9  -1  -2   14.37    0.51
   9  -1  -2   14.11    0.51
   9  -1  -2   13.81    0.53
   9  -1  -2   14.08    0.58
   9   1  -2   13.65    0.55
   9   1  -2   13.03    0.57
  -9   1   2   14.31    0.57
   7  -1  -2    2.79    0.13
   7  -1  -2    2.96    0.17
   7  -1  -2    2.74    0.12
   7  -1  -2    2.87    0.13
   7  -1  -2    2.84    0.19
   7   1  -2    2.73    0.15
  -7   1   2    2.88    0.10
   7   1  -2    2.73    0.18
  -7   1   2    2.74    0.16
  -7   1   2    2.84    0.14
   5  -1  -2    1.79    0.09
   5  -1  -2    1.82    0.08
   5  -1  -2    1.97    0.13
   5  -1  -2    1.83    0.15
  -5   1   2    1.81    0.09
  -5   1   2    1.67    0.12
   5   1  -2    1.63    0.14
   5   1  -2    1.83    0.10
  -5   1   2    1.68    0.09
  -5   1   2    1.85    0.09
   3  -1  -2    2.47    0.14
   3  -1  -2    2.25    0.09
  -3  -1   2    2.31    0.10
   3  -1  -2    2.18    0.11
  -3  -1   2    2.27    0.10
   3  -1  -2    2.41    0.13
   3  -1  -2    2.22    0.12
   3   1  -2    2.27    0.10
   3   1  -2    2.17    0.12
  -3   1   2    2.22    0.09
  -3   1   2    2.33    0.12
  -3   1   2    2.13    0.14
   3   1  -2    2.31    0.10
   3   1  -2    2.07    0.14
  -3   1   2    2.37    0.12
   3   1  -2    2.21    0.11
  -1  -1   2   38.39    1.55
  -1  -1   2   43.92    1.55
  -1  -1   2   43.72    1.56
  -1  -1   2   44.41    1.56
   1  -1  -2   46.32    1.56
  -1  -1   2   43.61    1.54
   1  -1  -2   42.80    1.55
   1  -1  -2   44.32    1.56
   1   1  -2   44.97    1.56
  -1   1   2   43.48    1.56
  -1   1   2   43.48    1.56
  -1   1   2   43.32    1.56
   1   1  -2   44.38    1.56
   1   1  -2   40.46    1.55
  -1   1   2   44.52    1.55
   1   1  -2   44.75    1.55
   1   1  -2   43.83    1.55
  -1  -1  -2    8.52    0.34
  -1  -1  -2    8.95    0.34
   1  -1   2    9.27    0.34
   1  -1   2    8.92    0.35
   1  -1   2    8.37    0.33
   1  -1   2    8.65    0.34
  -1  -1  -2    9.10    0.34
   1   1   2    8.69    0.34
   1   1   2    9.30    0.34
  -1   1  -2    9.07    0.34
   1   1   2    8.82    0.34
  -1   1  -2    9.11    0.33
  -1   1  -2    8.79    0.35
   3  -1   2  125.53    4.62
   3  -1   2  126.70    4.62
  -3  -1  -2  123.42    4.65
   3  -1   2  134.46    4.61
   3  -1   2  129.38    4.65
  -3  -1  -2  127.57    4.62
  -3   1  -2  130.37    4.60
   3   1   2  132.29    4.61
   3   1   2  137.69    4.64
  -3   1  -2  130.02    4.62
  -3   1  -2  126.83    4.58
  -3   1  -2  128.93    4.61
   3   1   2  132.65    4.64
  -5  -1  -2   21.24    0.87
   5  -1   2   24.98    0.87
   5  -1   2   23.96    0.90
   5  -1   2   24.89    0.88
  -5  -1  -2   24.16    0.85
   5  -1   2   23.92    0.86
   5   1   2   24.13    0.87
  -5   1  -2   24.22    0.89
  -5   1  -2   23.63    0.86
   5   1   2   24.05    0.86
   7  -1   2    0.21    0.04
   7  -1   2    0.19    0.09
   7  -1   2    0.27    0.07
  -7  -1  -2    0.33    0.06
   7  -1   2    0.22    0.05
  -7   1  -2    0.36    0.03
  -7   1  -2    0.31    0.03
   7   1   2    0.23    0.04
   7   1   2    0.21    0.05
   7   1   2    0.27    0.08
  -7   1  -2    0.37    0.07
   9  -1   2    0.01    0.04
   9  -1   2   -0.03    0.08
   9  -1   2   -0.02    0.06
  -9   1  -2    0.06    0.06
   9   1   2   -0.01    0.04
   9   1   2   -0.03    0.08
   9   1   2    0.03    0.03
  11  -1   2    0.66    0.12
  11  -1   2    0.56    0.10
  11  -1   2    0.69    0.07
  11   1   2    0.35    0.10
  11   1   2    0.67    0.05
  11   1   2    0.68    0.09
  13  -1   2   10.42    0.49
  13  -1   2   10.16    0.40
  13  -1   2   10.66    0.45
  13   1   2   10.13    0.38
  13   1   2    9.53    0.43
  13   1   2    9.50    0.47
  15  -1   2    7.18    0.29
  15  -1   2    5.92    0.38
  15  -1   2    7.18    0.36
  15   1   2    6.58    0.38
  15   1   2    7.12    0.28
  15   1   2    6.78    0.33
  17  -1   2   17.05    0.70
  17  -1   2   16.65    0.63
  17  -1   2   16.66    0.75
  17  -1   2   15.65    0.66
  17   1   2   16.30    0.72
  17   1   2   16.52    0.62
  17   1   2   15.93    0.67
  19  -1   2    0.55    0.16
  19  -1   2    0.38    0.10
  19  -1   2    0.48    0.13
  19   1   2    0.50    0.14
  19   1   2    0.41    0.10
  19   1   2    0.31    0.15
  21  -1   2    0.30    0.13
  21  -1   2   -0.06    0.14
  21   1   2    0.37    0.17
  21   1   2    0.44    0.11
  21   1   2    0.38    0.15
  23  -1   2    2.07    0.27
  23  -1   2    2.03    0.23
  23   1   2    2.17    0.29
  23   1   2    2.22    0.26
  25  -1   2   -0.14    0.16
  25  -1   2    0.31    0.18
  25  -1   2   -0.12    0.12
  25   1   2    0.00    0.14
  25   1   2   -0.14    0.16
  26  -2  -2    0.05    0.18
  26  -2  -2   -0.13    0.14
  26   2  -2   -0.09    0.10
  26   2  -2    0.22    0.17
  26   2  -2    0.12    0.13
  24  -2  -2    0.03    0.15
  24  -2  -2    0.19    0.19
  24  -2  -2    0.03    0.10
  24   2  -2    0.26    0.16
  24   2  -2   -0.01    0.12
  24   2  -2   -0.04    0.12
  24   2  -2    0.26    0.13
  22  -2  -2    0.30    0.09
  22  -2  -2    0.12    0.17
  22  -2  -2    0.50    0.16
  22   2  -2    0.42    0.14
  22   2  -2    0.58    0.17
  22   2  -2    0.30    0.12
  22   2  -2    0.45    0.15
  20  -2  -2    0.57    0.10
  20  -2  -2    0.58    0.16
  20  -2  -2    0.59    0.19
  20   2  -2    0.68    0.15
  20   2  -2    0.55    0.14
  20   2  -2    0.51    0.14
  20   2  -2    0.81    0.16
  18  -2  -2    0.39    0.10
  18  -2  -2    0.39    0.13
  18  -2  -2    0.33    0.15
  18  -2  -2    0.49    0.08
  18   2  -2    0.15    0.12
  18   2  -2    0.58    0.12
  16  -2  -2    4.08    0.29
  16  -2  -2    4.07    0.20
  16  -2  -2    3.54    0.30
  16  -2  -2    3.91    0.22
  16   2  -2    4.09    0.26
  16   2  -2    3.94    0.27
  14  -2  -2    1.34    0.18
  14  -2  -2    1.05    0.10
  14  -2  -2    1.45    0.16
  14  -2  -2    1.12    0.11
  14  -2  -2    1.13    0.09
  14   2  -2    1.07    0.16
  14   2  -2    1.43    0.14
  12  -2  -2   18.96    0.69
  12  -2  -2   18.74    0.71
  12  -2  -2   19.22    0.78
  12  -2  -2   18.64    0.70
  12  -2  -2   18.29    0.76
 -12   2   2   18.56    0.72
  12   2  -2   18.42    0.76
  12   2  -2   18.20    0.72
  10  -2  -2    9.96    0.45
  10  -2  -2    9.86    0.38
  10  -2  -2    9.74    0.39
  10  -2  -2    9.21    0.40
  10  -2  -2   10.04    0.38
  10  -2  -2    9.88    0.43
  10   2  -2    9.89    0.40
  10   2  -2    9.24    0.43
 -10   2   2    9.48    0.36
 -10   2   2    9.82    0.39
 -10   2   2    9.63    0.36
   8  -2  -2    2.60    0.13
   8  -2  -2    2.28    0.20
   8  -2  -2    2.57    0.18
   8  -2  -2    2.78    0.13
   8  -2  -2    2.41    0.16
   8   2  -2    2.59    0.14
  -8   2   2    2.38    0.12
   8   2  -2    2.69    0.19
  -8   2   2    2.68    0.12
  -8   2   2    2.75    0.14
  -8   2   2    2.64    0.18
   6  -2  -2    1.01    0.11
   6  -2  -2    0.85    0.11
  -6  -2   2    0.74    0.09
   6  -2  -2    0.84    0.08
   6  -2  -2    0.78    0.06
   6  -2  -2    1.04    0.08
  -6   2   2    0.79    0.07
  -6   2   2    0.89    0.07
  -6   2   2    0.95    0.08
   6   2  -2    0.97    0.11
   6   2  -2    0.81    0.08
   6   2  -2    0.89    0.07
   4  -2  -2   26.56    0.95
  -4  -2   2   25.93    0.95
   4  -2  -2   26.34    0.94
   4  -2  -2   26.21    0.97
   4  -2  -2   26.41    0.97
   4  -2  -2   25.87    0.95
  -4   2   2   26.96    0.97
  -4   2   2   26.21    0.95
   4   2  -2   26.80    0.95
  -4   2   2   25.32    0.93
   4   2  -2   26.05    0.92
   4   2  -2   26.78    0.94
  -4   2   2   23.72    0.95
   4   2  -2   25.60    0.97
  -4   2   2   26.39    0.95
  -4   2   2   23.71    0.96
   2  -2  -2  101.69    3.64
   2  -2  -2  102.94    3.64
   2  -2  -2  108.28    3.63
  -2  -2   2   91.57    3.63
  -2  -2   2   99.12    3.64
  -2  -2   2  101.56    3.63
  -2  -2   2  102.35    3.63
  -2  -2   2  104.51    3.63
  -2   2   2  104.49    3.64
  -2   2   2  102.35    3.63
   2   2  -2  104.28    3.63
   2   2  -2  101.43    3.64
  -2   2   2  103.75    3.63
  -2   2   2  103.96    3.64
  -2   2   2  101.60    3.62
   2   2  -2  102.22    3.63
   0  -2   2   63.39    2.30
   0  -2  -2   64.51    2.30
   0  -2   2   62.94    2.30
   0  -2  -2   68.08    2.30
   0  -2  -2   64.45    2.29
   0  -2   2   63.24    2.30
   0  -2  -2   63.74    2.31
   0  -2   2   63.34    2.30
   0   2  -2   65.13    2.30
   0   2  -2   65.24    2.30
   0   2   2   62.03    2.30
   0   2  -2   64.47    2.30
   0   2   2   64.95    2.30
   0   2   2   65.11    2.30
   2  -2   2   17.13    0.65
  -2  -2  -2   17.14    0.64
   2  -2   2   17.64    0.65
  -2  -2  -2   16.50    0.64
  -2  -2  -2   16.46    0.67
  -2  -2  -2   18.08    0.65
   2  -2   2   17.52    0.64
   2  -2   2   17.27    0.66
   2   2   2   18.18    0.65
   2   2   2   17.15    0.64
   2   2   2   17.46    0.65
  -2   2  -2   17.80    0.64
  -2   2  -2   17.44    0.66
   2   2   2   17.95    0.67
  -2   2  -2   17.21    0.65
  -2   2  -2   17.73    0.65
  -4  -2  -2    1.77    0.11
   4  -2   2    1.96    0.10
   4  -2   2    1.85    0.15
   4  -2   2    1.70    0.12
   4  -2   2    1.87    0.13
  -4  -2  -2    1.79    0.10
   4   2   2    1.81    0.15
   4   2   2    1.93    0.11
  -4   2  -2    1.68    0.14
  -4   2  -2    1.84    0.10
   4   2   2    2.06    0.13
  -4   2  -2    2.00    0.11
   4   2   2    1.88    0.10
   6  -2   2    0.85    0.11
   6  -2   2    0.70    0.08
   6  -2   2    0.81    0.07
   6  -2   2    0.74    0.08
   6   2   2    0.75    0.07
  -6   2  -2    0.70    0.10
  -6   2  -2    0.59    0.06
   6   2   2    0.86    0.07
   6   2   2    0.86    0.08
  -6   2  -2    0.94    0.08
  -6   2  -2    0.80    0.07
  -6   2  -2    0.78    0.08
   8  -2   2    0.44    0.08
   8  -2   2    0.44    0.10
   8  -2   2    0.50    0.07
  -8  -2  -2    0.30    0.07
   8  -2   2    0.51    0.06
  -8   2  -2    0.58    0.06
  -8   2  -2    0.49    0.05
  -8   2  -2    0.46    0.08
   8   2   2    0.54    0.07
   8   2   2    0.45    0.05
   8   2   2    0.53    0.08
  10  -2   2    1.17    0.10
 -10  -2  -2    0.89    0.10
  10  -2   2    1.00    0.08
  10  -2   2    1.11    0.11
  10  -2   2    0.79    0.13
  10   2   2    1.06    0.10
 -10   2  -2    1.18    0.07
  10   2   2    1.11    0.08
 -10   2  -2    1.04    0.07
  12  -2   2    4.27    0.20
  12  -2   2    4.55    0.21
  12  -2   2    3.82    0.27
  12  -2   2    4.15    0.25
  12   2   2    4.22    0.19
  12   2   2    4.20    0.23
  14  -2   2   39.94    1.52
  14  -2   2   38.09    1.43
  14  -2   2   38.80    1.43
  14  -2   2   39.69    1.47
  14   2   2   38.04    1.51
  14   2   2   40.17    1.41
  14   2   2   39.01    1.46
  16  -2   2    0.06    0.09
  16  -2   2    0.01    0.12
  16  -2   2    0.20    0.06
  16  -2   2    0.15    0.07
  16   2   2    0.06    0.12
  16   2   2    0.20    0.08
  16   2   2    0.04    0.04
  18  -2   2    1.03    0.12
  18  -2   2    1.36    0.21
  18  -2   2    0.97    0.15
  18   2   2    1.23    0.20
  18   2   2    1.31    0.15
  20  -2   2    0.79    0.15
  20  -2   2    0.71    0.21
  20   2   2    0.72    0.12
  20   2   2    0.85    0.17
  22  -2   2    0.18    0.11
  22  -2   2   -0.07    0.15
  22   2   2    0.05    0.17
  24  -2   2    0.17    0.12
  24  -2   2   -0.09    0.19
  24  -2   2   -0.02    0.17
  24   2   2    0.17    0.15
  24   2   2    0.01    0.16
  25  -3  -2    0.15    0.20
  25  -3  -2    0.37    0.21
  25   3  -2    0.60    0.17
  25   3  -2    0.36    0.17
  25   3  -2    0.43    0.15
  23  -3  -2    1.16    0.21
  23  -3  -2    1.21    0.23
  23   3  -2    1.14    0.20
  23   3  -2    1.19    0.20
  23   3  -2    1.57    0.23
  21  -3  -2    0.33    0.10
  21  -3  -2    0.56    0.19
  21  -3  -2    0.60    0.17
  21   3  -2    0.52    0.14
  21   3  -2    0.32    0.15
  21   3  -2    0.77    0.16
  19  -3  -2    1.29    0.22
  19  -3  -2    1.20    0.14
  19  -3  -2    1.09    0.19
  19   3  -2    1.33    0.16
  19   3  -2    1.37    0.19
  17  -3  -2    0.50    0.10
  17  -3  -2    0.48    0.16
  17  -3  -2    0.40    0.14
  17   3  -2    0.37    0.12
  17   3  -2    0.39    0.11
  15  -3  -2    2.10    0.15
  15  -3  -2    1.89    0.21
  15  -3  -2    1.94    0.22
  15   3  -2    1.87    0.16
  15   3  -2    2.01    0.20
  13  -3  -2    0.17    0.12
  13  -3  -2    0.14    0.06
  13  -3  -2    0.13    0.10
 -13   3   2    0.13    0.03
  13   3  -2    0.19    0.07
  13   3  -2    0.12    0.10
 -13   3   2    0.20    0.03
 -13   3   2    0.23    0.07
  11  -3  -2    8.82    0.37
  11  -3  -2    9.31    0.45
  11  -3  -2    8.78    0.43
 -11   3   2    9.37    0.38
  11   3  -2    8.98    0.43
 -11   3   2    9.14    0.36
 -11   3   2    9.01    0.36
  11   3  -2    9.13    0.37
   9  -3  -2   10.83    0.44
   9  -3  -2   10.98    0.48
   9  -3  -2   11.10    0.51
   9   3  -2   11.18    0.42
  -9   3   2   11.38    0.44
   9   3  -2   11.58    0.47
   9   3  -2   11.41    0.50
  -9   3   2   11.03    0.44
   7  -3  -2    1.52    0.15
   7  -3  -2    1.53    0.12
   7  -3  -2    1.47    0.14
   7  -3  -2    1.42    0.11
   7  -3  -2    1.73    0.12
   7   3  -2    1.60    0.06
  -7   3   2    1.34    0.12
  -7   3   2    1.53    0.10
   7   3  -2    1.50    0.12
   7   3  -2    1.56    0.07
  -7   3   2    1.30    0.11
   7   3  -2    1.40    0.14
   5  -3  -2   17.23    0.67
   5  -3  -2   16.64    0.63
  -5  -3   2   16.85    0.65
   5  -3  -2   17.18    0.67
   5  -3  -2   17.57    0.65
   5  -3  -2   17.03    0.63
  -5   3   2   14.14    0.63
  -5   3   2   17.40    0.62
   5   3  -2   16.83    0.65
   5   3  -2   17.09    0.64
  -5   3   2   17.07    0.64
  -5   3   2   15.97    0.65
   5   3  -2   16.73    0.66
  -5   3   2   16.61    0.66
   3  -3  -2    0.48    0.09
  -3  -3   2    0.42    0.08
   3  -3  -2    0.47    0.08
   3  -3  -2    0.43    0.07
  -3  -3   2    0.25    0.07
   3  -3  -2    0.41    0.06
  -3  -3   2    0.42    0.03
  -3  -3   2    0.42    0.03
   3   3  -2    0.55    0.08
  -3   3   2    0.44    0.08
   3   3  -2    0.37    0.07
  -3   3   2    0.47    0.08
  -3   3   2    0.35    0.07
   3   3  -2    0.44    0.08
   3   3  -2    0.42    0.07
  -3   3   2    0.50    0.06
   1  -3  -2   20.65    0.77
   1  -3  -2   19.76    0.79
  -1  -3   2   20.80    0.79
  -1  -3   2   20.29    0.78
  -1  -3   2   19.23    0.77
   1  -3  -2   19.81    0.76
   1   3  -2   21.16    0.78
  -1   3   2   20.10    0.77
   1   3  -2   20.55    0.77
  -1   3   2   21.01    0.78
   1   3  -2   21.32    0.77
  -1   3   2   20.90    0.77
  -1   3   2   20.88    0.79
  -1   3   2   20.82    0.77
   1   3  -2   20.37    0.78
   1  -3   2    5.88    0.27
   1  -3   2    5.78    0.26
  -1  -3  -2    5.92    0.25
   1  -3   2    5.46    0.26
   1  -3   2    5.64    0.27
  -1  -3  -2    5.93    0.26
  -1  -3  -2    5.60    0.27
   1   3   2    6.18    0.26
   1   3   2    5.77    0.28
  -1   3  -2    5.70    0.26
   1   3   2    5.84    0.25
   1   3   2    5.81    0.26
  -1   3  -2    5.82    0.26
  -1   3  -2    6.01    0.25
  -1   3  -2    5.91    0.27
   3  -3   2    0.06    0.06
   3  -3   2    0.14    0.07
  -3  -3  -2    0.02    0.04
   3  -3   2    0.22    0.05
   3  -3   2    0.06    0.06
  -3  -3  -2   -0.02    0.03
  -3  -3  -2    0.05    0.05
  -3  -3  -2   -0.04    0.07
   3   3   2    0.09    0.05
   3   3   2    0.14    0.06
   3   3   2   -0.03    0.04
   3   3   2    0.19    0.08
  -3   3  -2    0.02    0.05
  -3   3  -2    0.17    0.05
  -3   3  -2    0.08    0.06
  -3   3  -2    0.11    0.05
  -3   3  -2    0.12    0.05
  -5  -3  -2   37.42    1.47
   5  -3   2   40.37    1.46
   5  -3   2   40.03    1.48
   5  -3   2   39.51    1.46
   5  -3   2   40.88    1.45
  -5   3  -2   39.92    1.46
  -5   3  -2   40.45    1.45
   5   3   2   41.12    1.47
  -5   3  -2   39.55    1.46
  -5   3  -2   39.70    1.45
   5   3   2   40.18    1.44
   5   3   2   39.01    1.45
   5   3   2   41.80    1.53
   7  -3   2   14.90    0.60
   7  -3   2   16.79    0.59
   7  -3   2   15.11    0.60
   7  -3   2   15.12    0.63
   7   3   2   15.21    0.59
   7   3   2   16.04    0.61
  -7   3  -2   13.89    0.59
   7   3   2   16.70    0.58
  -7   3  -2   14.00    0.59
  -7   3  -2   15.76    0.59
   9  -3   2    1.01    0.10
   9  -3   2    0.84    0.10
   9  -3   2    0.84    0.13
   9  -3   2    1.18    0.09
   9   3   2    0.85    0.08
   9   3   2    0.80    0.10
   9   3   2    0.92    0.09
  -9   3  -2    0.86    0.08
  11  -3   2    3.45    0.25
  11  -3   2    3.69    0.18
  11  -3   2    2.75    0.18
  11  -3   2    3.32    0.20
  11   3   2    3.65    0.21
  11   3   2    3.36    0.18
 -11   3  -2    3.36    0.16
 -11   3  -2    3.19    0.16
  11   3   2    3.39    0.17
  13  -3   2   -0.08    0.07
  13  -3   2    0.06    0.07
  13  -3   2   -0.06    0.04
  13  -3   2    0.00    0.10
 -13   3  -2    0.06    0.03
  13   3   2    0.05    0.05
 -13   3  -2   -0.01    0.03
  13   3   2   -0.07    0.06
  15  -3   2    3.49    0.24
  15  -3   2    3.77    0.22
  15  -3   2    3.91    0.31
  15   3   2    3.74    0.20
  15   3   2    4.30    0.26
  17  -3   2    1.48    0.16
  17  -3   2    1.51    0.21
  17  -3   2    1.44    0.14
  17   3   2    1.53    0.21
  17   3   2    1.43    0.15
  17   3   2    1.30    0.11
  19  -3   2    2.83    0.23
  19  -3   2    2.51    0.19
  19  -3   2    2.41    0.28
  19   3   2    3.13    0.23
  19   3   2    2.65    0.28
  21  -3   2    0.22    0.17
  21  -3   2    0.14    0.11
  21   3   2    0.14    0.15
  21   3   2    0.24    0.11
  23  -3   2   -0.06    0.21
  23  -3   2   -0.05    0.11
  23  -3   2    0.02    0.16
  23   3   2   -0.33    0.13
  24  -4  -2   -0.28    0.21
  24  -4  -2   -0.36    0.13
  24   4  -2   -0.07    0.15
  24   4  -2   -0.09    0.16
  22  -4  -2    0.86    0.23
  22  -4  -2    1.23    0.22
  22   4  -2    1.15    0.20
  20  -4  -2    4.29    0.36
  20  -4  -2    3.68    0.25
  20  -4  -2    4.00    0.38
  20   4  -2    4.03    0.32
  18  -4  -2   -0.07    0.08
  18  -4  -2    0.27    0.15
  18  -4  -2    0.03    0.13
  18   4  -2    0.16    0.10
  18   4  -2    0.09    0.14
  16  -4  -2    1.12    0.12
  16  -4  -2    1.36    0.19
  16  -4  -2    0.96    0.20
  16   4  -2    0.99    0.11
  16   4  -2    1.43    0.11
  16   4  -2    1.17    0.17
  14  -4  -2   12.10    0.64
  14  -4  -2   13.26    0.63
  14  -4  -2   13.49    0.55
  14   4  -2   13.65    0.54
  14   4  -2   13.75    0.63
 -14   4   2   13.41    0.52
  14   4  -2   14.68    0.53
  12  -4  -2    0.00    0.11
  12  -4  -2   -0.03    0.06
  12  -4  -2    0.10    0.10
 -12   4   2    0.01    0.03
  12   4  -2    0.02    0.04
  12   4  -2    0.02    0.03
  12   4  -2    0.01    0.10
 -12   4   2   -0.03    0.05
  10  -4  -2    0.02    0.05
  10  -4  -2    0.17    0.10
  10  -4  -2   -0.02    0.09
  10   4  -2    0.04    0.08
 -10   4   2    0.04    0.05
 -10   4   2    0.06    0.05
 -10   4   2    0.08    0.05
   8  -4  -2    6.34    0.35
   8  -4  -2    6.34    0.34
   8  -4  -2    6.60    0.29
   8   4  -2    6.85    0.34
  -8   4   2    5.90    0.32
  -8   4   2    6.90    0.29
  -8   4   2    7.02    0.30
   6  -4  -2    8.22    0.38
   6  -4  -2    7.82    0.37
   6  -4  -2    7.65    0.33
  -6  -4   2    7.38    0.36
  -6   4   2    7.19    0.35
   6   4  -2    7.30    0.35
   6   4  -2    8.01    0.36
  -6   4   2    7.61    0.32
  -6   4   2    8.10    0.34
   4  -4  -2   13.74    0.58
  -4  -4   2   13.54    0.57
   4  -4  -2   13.44    0.57
  -4   4   2   14.03    0.54
   4   4  -2   14.03    0.56
   4   4  -2   14.87    0.57
  -4   4   2   13.28    0.55
  -4   4   2   14.16    0.57
  -2  -4   2    0.02    0.07
  -2  -4   2    0.10    0.03
   2  -4  -2    0.16    0.06
   2  -4  -2    0.09    0.09
   2   4  -2    0.09    0.06
   2   4  -2    0.03    0.06
  -2   4   2    0.21    0.07
  -2   4   2    0.14    0.06
  -2   4   2    0.04    0.06
   0  -4  -2    0.53    0.11
   0  -4   2    0.64    0.10
   0  -4   2    0.52    0.09
   0  -4  -2    0.55    0.07
   0   4  -2    0.62    0.08
   0   4   2    0.50    0.08
   0   4   2    0.62    0.08
   0   4  -2    0.57    0.08
   0   4   2    0.66    0.09
   0   4   2    0.49    0.08
   0   4  -2    0.58    0.09
  -2  -4  -2    1.38    0.15
   2  -4   2    1.35    0.13
   2  -4   2    1.15    0.12
   2  -4   2    1.34    0.12
  -2  -4  -2    1.33    0.10
  -2   4  -2    1.05    0.11
   2   4   2    1.23    0.12
   2   4   2    1.31    0.10
   2   4   2    1.25    0.11
  -2   4  -2    1.33    0.12
   4  -4   2    2.86    0.17
  -4  -4  -2    2.56    0.13
   4  -4   2    2.67    0.18
  -4  -4  -2    2.34    0.20
   4  -4   2    2.52    0.18
   4  -4   2    2.72    0.20
   4   4   2    2.52    0.18
  -4   4  -2    2.79    0.16
   4   4   2    2.70    0.16
   4   4   2    2.64    0.13
  -4   4  -2    2.63    0.16
   6  -4   2    4.58    0.27
   6  -4   2    4.69    0.25
   6  -4   2    4.55    0.25
   6  -4   2    5.06    0.24
  -6   4  -2    4.55    0.23
   6   4   2    4.60    0.21
   6   4   2    4.90    0.25
  -6   4  -2    4.75    0.24
   6   4   2    4.76    0.23
   8  -4   2   34.65    1.34
   8  -4   2   36.77    1.38
   8  -4   2   34.61    1.34
   8   4   2   35.65    1.32
   8   4   2   37.34    1.31
   8   4   2   37.80    1.35
  -8   4  -2   35.87    1.32
  -8   4  -2   34.46    1.33
  10  -4   2    0.41    0.09
  10  -4   2    0.33    0.10
  10  -4   2    0.22    0.11
  10   4   2    0.46    0.07
 -10   4  -2    0.33    0.07
  10   4   2    0.29    0.09
  10   4   2    0.41    0.07
  12  -4   2    4.90    0.27
  12  -4   2    4.55    0.31
  12  -4   2    4.70    0.27
  12   4   2    4.79    0.23
 -12   4  -2    4.30    0.22
  12   4   2    4.05    0.22
 -12   4  -2    4.92    0.23
  12   4   2    5.32    0.28
  14  -4   2    0.40    0.11
  14  -4   2    0.33    0.14
  14  -4   2    0.43    0.10
  14   4   2    0.46    0.08
  14   4   2    0.50    0.11
 -14   4  -2    0.50    0.06
  16  -4   2    1.83    0.23
  16  -4   2    2.12    0.18
  16  -4   2    1.99    0.19
  16   4   2    1.87    0.15
  16   4   2    2.18    0.19
  18  -4   2    1.08    0.21
  18  -4   2    0.74    0.13
  18  -4   2    0.93    0.15
  18   4   2    0.91    0.14
  20  -4   2    0.03    0.15
  20  -4   2   -0.16    0.13
  20  -4   2    0.09    0.11
  20   4   2    0.04    0.11
  20   4   2   -0.03    0.15
  22  -4   2    0.18    0.18
  22  -4   2   -0.14    0.18
  22  -4   2   -0.05    0.11
  22   4   2    0.14    0.12
  22   4   2    0.08    0.16
  23  -5  -2    0.48    0.19
  23  -5  -2    0.30    0.21
  23   5  -2    0.56    0.17
  21  -5  -2    0.05    0.16
  21  -5  -2    0.06    0.18
  21   5  -2   -0.15    0.12
  19  -5  -2    0.24    0.16
  19  -5  -2    0.23    0.18
  19   5  -2    0.35    0.15
  17  -5  -2   31.70    1.26
  17  -5  -2   33.07    1.36
  17  -5  -2   33.19    1.39
  17   5  -2   34.92    1.35
  17   5  -2   33.25    1.27
  15  -5  -2    2.77    0.27
  15  -5  -2    2.88    0.19
  15  -5  -2    2.85    0.29
  15   5  -2    3.24    0.27
 -15   5   2    2.75    0.17
  15   5  -2    2.93    0.19
  13  -5  -2    0.05    0.07
  13  -5  -2   -0.12    0.11
  13  -5  -2   -0.01    0.12
  13   5  -2    0.05    0.07
 -13   5   2    0.00    0.06
  13   5  -2    0.11    0.11
  11  -5  -2    4.48    0.32
  11  -5  -2    5.06    0.26
  11  -5  -2    5.27    0.36
  11   5  -2    4.67    0.25
  11   5  -2    5.38    0.31
 -11   5   2    4.62    0.25
   9  -5  -2   10.91    0.46
   9  -5  -2   11.42    0.53
   9  -5  -2   11.20    0.52
  -9   5   2    9.16    0.47
  -9   5   2   10.34    0.45
   9   5  -2   10.72    0.45
   9   5  -2   11.77    0.51
   7  -5  -2    2.85    0.23
   7  -5  -2    2.81    0.22
   7  -5  -2    3.00    0.19
  -7   5   2    2.45    0.20
   7   5  -2    2.75    0.18
   7   5  -2    3.15    0.21
  -7   5   2    3.34    0.21
  -5  -5   2    2.94    0.24
   5  -5  -2    3.56    0.24
   5  -5  -2    3.18    0.24
   5   5  -2    3.29    0.20
  -5   5   2    3.07    0.21
   5   5  -2    3.46    0.22
  -5   5   2    3.28    0.20
   3  -5  -2    0.03    0.08
  -3  -5   2    0.14    0.03
  -3  -5   2    0.10    0.08
   3  -5  -2   -0.08    0.08
   3   5  -2    0.05    0.06
  -3   5   2    0.08    0.07
  -3   5   2    0.22    0.08
   3   5  -2    0.11    0.07
  -1  -5   2    0.83    0.12
   1  -5  -2    0.77    0.09
   1  -5  -2    1.10    0.15
  -1  -5   2    0.77    0.08
   1   5  -2    0.73    0.10
   1   5  -2    0.83    0.11
  -1   5   2    0.63    0.10
  -1   5   2    0.60    0.10
   1  -5   2    0.77    0.12
  -1  -5  -2    0.99    0.14
  -1  -5  -2    0.99    0.09
   1  -5   2    0.95    0.10
   1  -5   2    0.99    0.13
  -1   5  -2    1.05    0.11
   1   5   2    0.87    0.11
   1   5   2    1.01    0.09
  -1   5  -2    0.98    0.11
   1   5   2    0.75    0.11
   3  -5   2    1.62    0.15
   3  -5   2    1.19    0.15
   3  -5   2    1.32    0.14
  -3  -5  -2    1.37    0.09
  -3  -5  -2    1.42    0.17
  -3   5  -2    1.48    0.13
   3   5   2    1.38    0.13
   3   5   2    1.30    0.11
  -3   5  -2    1.31    0.12
   3   5   2    1.57    0.14
   5  -5   2    6.40    0.35
  -5  -5  -2    6.44    0.26
   5  -5   2    7.18    0.34
   5  -5   2    6.80    0.33
   5   5   2    6.51    0.28
   5   5   2    6.98    0.33
  -5   5  -2    6.85    0.32
   5   5   2    6.75    0.32
  -5   5  -2    6.38    0.32
   7  -5   2    3.28    0.27
   7  -5   2    3.95    0.24
   7  -5   2    3.60    0.23
   7   5   2    3.35    0.22
  -7   5  -2    3.61    0.22
  -7   5  -2    4.12    0.23
   7   5   2    3.67    0.23
   7   5   2    3.77    0.17
   9  -5   2    0.52    0.11
   9  -5   2    0.62    0.14
   9  -5   2    0.98    0.12
  -9   5  -2    0.84    0.11
   9   5   2    0.66    0.11
   9   5   2    0.71    0.11
   9   5   2    0.79    0.07
  -9   5  -2    0.58    0.10
  11  -5   2    3.19    0.28
  11  -5   2    3.36    0.23
  11  -5   2    3.42    0.24
 -11   5  -2    3.36    0.21
  11   5   2    3.54    0.22
  11   5   2    3.33    0.24
  13  -5   2    7.58    0.44
  13  -5   2    7.05    0.37
  13  -5   2    7.29    0.37
  13   5   2    7.31    0.34
  13   5   2    8.26    0.41
 -13   5  -2    7.30    0.34
  15  -5   2    0.83    0.14
  15  -5   2    0.94    0.14
  15  -5   2    1.06    0.19
  15   5   2    1.00    0.16
  15   5   2    0.77    0.11
 -15   5  -2    0.88    0.09
  17  -5   2    0.59    0.22
  17  -5   2    0.43    0.12
  17  -5   2    0.32    0.11
  17  -5   2    0.10    0.16
  17   5   2    0.52    0.13
  19  -5   2    1.27    0.23
  19  -5   2    0.79    0.22
  19  -5   2    1.03    0.16
  19  -5   2    0.97    0.15
  19   5   2    0.59    0.14
  21  -5   2    6.50    0.52
  21  -5   2    6.24    0.39
  21  -5   2    6.76    0.49
  21   5   2    7.14    0.51
  21   5   2    7.00    0.42
  20  -6  -2    0.00    0.21
  20  -6  -2    0.06    0.16
  20   6  -2    0.13    0.17
  18  -6  -2    5.82    0.44
  18  -6  -2    5.90    0.47
  18   6  -2    7.05    0.45
  16  -6  -2    2.21    0.19
  16  -6  -2    2.53    0.28
  16  -6  -2    1.89    0.26
  16   6  -2    2.48    0.25
  16   6  -2    1.94    0.17
  14  -6  -2    0.87    0.13
  14  -6  -2    0.95    0.20
  14  -6  -2    1.02    0.20
  14   6  -2    1.19    0.14
  14   6  -2    1.04    0.19
 -14   6   2    0.74    0.11
  12  -6  -2   -0.03    0.12
  12  -6  -2   -0.17    0.12
  12  -6  -2    0.06    0.09
  12   6  -2    0.06    0.09
  12   6  -2    0.13    0.11
 -12   6   2    0.15    0.08
  10  -6  -2    6.84    0.42
  10  -6  -2    6.25    0.40
  10  -6  -2    6.55    0.33
  10   6  -2    6.92    0.39
 -10   6   2    5.86    0.35
  10   6  -2    6.46    0.32
 -10   6   2    6.61    0.33
   8  -6  -2    7.62    0.41
   8  -6  -2    6.96    0.41
   8  -6  -2    6.93    0.36
  -8   6   2    7.18    0.36
   8   6  -2    7.54    0.37
  -8   6   2    7.22    0.40
   8   6  -2    8.01    0.40
   6  -6  -2    2.72    0.22
  -6  -6   2    3.05    0.24
   6  -6  -2    2.66    0.25
  -6   6   2    2.62    0.22
   6   6  -2    3.08    0.20
  -6   6   2    3.23    0.23
   6   6  -2    3.08    0.23
   4  -6  -2    1.78    0.20
   4  -6  -2    1.73    0.16
  -4  -6   2    1.79    0.19
   4   6  -2    2.02    0.18
  -4   6   2    1.74    0.17
  -4   6   2    1.66    0.16
   4   6  -2    1.52    0.15
  -2  -6   2    0.12    0.04
   2  -6  -2    0.16    0.08
   2  -6  -2    0.16    0.11
  -2  -6   2    0.15    0.10
  -2   6   2    0.11    0.09
  -2   6   2    0.20    0.09
   2   6  -2    0.18    0.08
   2   6  -2    0.10    0.08
   0  -6   2   -0.11    0.05
   0  -6   2    0.01    0.09
   0  -6  -2    0.05    0.05
   0  -6  -2    0.06    0.10
   0   6   2    0.03    0.08
   0   6   2    0.00    0.08
   0   6  -2   -0.09    0.07
   0   6  -2   -0.03    0.09
   2  -6   2    0.06    0.10
   2  -6   2    0.05    0.09
  -2  -6  -2    0.02    0.04
   2  -6   2    0.08    0.07
  -2  -6  -2    0.12    0.12
   2   6   2   -0.01    0.09
   2   6   2   -0.14    0.07
  -2   6  -2   -0.10    0.09
  -2   6  -2   -0.04    0.08
  -4  -6  -2    0.23    0.13
   4  -6   2    0.40    0.12
   4  -6   2    0.37    0.11
  -4  -6  -2    0.40    0.05
   4  -6   2    0.31    0.10
   4   6   2    0.35    0.10
  -4   6  -2    0.41    0.10
  -4   6  -2    0.43    0.09
   4   6   2    0.25    0.11
   6  -6   2   -0.03    0.11
   6  -6   2    0.14    0.10
   6  -6   2    0.17    0.09
  -6   6  -2    0.01    0.09
   6   6   2    0.19    0.10
   6   6   2    0.26    0.10
  -6   6  -2    0.10    0.09
   8  -6   2   -0.17    0.12
   8  -6   2    0.14    0.10
   8  -6   2    0.14    0.12
  -8   6  -2    0.01    0.08
   8   6   2   -0.06    0.07
  -8   6  -2    0.07    0.09
   8   6   2   -0.01    0.09
  10  -6   2    1.50    0.18
  10  -6   2    1.62    0.21
  10  -6   2    1.69    0.21
  10   6   2    1.49    0.16
 -10   6  -2    1.56    0.16
  10   6   2    1.31    0.17
 -10   6  -2    1.74    0.17
  12  -6   2    4.75    0.37
  12  -6   2    5.07    0.36
  12  -6   2    4.71    0.30
  12   6   2    5.49    0.32
  12   6   2    4.77    0.29
 -12   6  -2    5.33    0.28
  14  -6   2    4.81    0.38
  14  -6   2    4.29    0.37
  14  -6   2    4.44    0.31
  14   6   2    4.83    0.28
 -14   6  -2    4.85    0.26
  14   6   2    5.60    0.33
  16  -6   2    0.54    0.19
  16  -6   2    0.67    0.20
  16  -6   2    0.79    0.14
  16   6   2    0.64    0.13
  16   6   2    0.70    0.15
  18  -6   2   -0.10    0.10
  18  -6   2   -0.03    0.17
  18  -6   2    0.04    0.16
  18   6   2   -0.05    0.10
  20  -6   2    1.57    0.28
  20  -6   2    1.53    0.29
  20  -6   2    1.59    0.30
  20   6   2    1.64    0.21
  19  -7  -2    0.25    0.20
  19  -7  -2    0.00    0.17
  19   7  -2    0.39    0.16
  17  -7  -2    4.51    0.41
  17  -7  -2    4.74    0.42
  17   7  -2    5.37    0.39
  15  -7  -2    3.27    0.33
  15  -7  -2    3.22    0.33
 -15   7   2    2.94    0.22
  15   7  -2    3.38    0.24
  15   7  -2    3.29    0.31
  13  -7  -2    0.60    0.18
  13  -7  -2    0.36    0.13
  13  -7  -2    0.79    0.18
 -13   7   2    0.33    0.11
  13   7  -2    0.47    0.11
  13   7  -2    0.57    0.17
  11  -7  -2   -0.11    0.13
  11  -7  -2   -0.06    0.12
  11  -7  -2    0.03    0.10
  11   7  -2    0.09    0.11
 -11   7   2   -0.08    0.12
 -11   7   2    0.14    0.09
  11   7  -2   -0.10    0.10
   9  -7  -2    0.57    0.17
   9  -7  -2    0.45    0.14
   9   7  -2    0.18    0.12
   9   7  -2    0.27    0.12
  -9   7   2    0.33    0.13
  -9   7   2    0.39    0.11
  -7  -7   2   19.65    0.86
   7  -7  -2   20.10    0.84
   7  -7  -2   19.20    0.88
  -7   7   2   18.36    0.83
   7   7  -2   20.43    0.82
   7   7  -2   21.44    0.85
  -7   7   2   19.70    0.82
   5  -7  -2    4.41    0.33
   5  -7  -2    4.00    0.27
  -5  -7   2    3.86    0.31
   5   7  -2    4.76    0.28
  -5   7   2    4.32    0.27
   5   7  -2    4.21    0.29
  -5   7   2    4.20    0.31
  -3  -7   2    0.90    0.16
   3  -7  -2    1.11    0.18
   3  -7  -2    1.01    0.14
   3   7  -2    1.18    0.15
   3   7  -2    1.19    0.15
  -3   7   2    1.00    0.15
  -3   7   2    1.23    0.16
  -1  -7   2    0.15    0.14
  -1  -7   2    0.18    0.06
   1  -7  -2    0.14    0.07
   1  -7  -2    0.09    0.13
   1   7  -2   -0.06    0.08
   1   7  -2    0.12    0.09
  -1   7   2    0.07    0.10
  -1   7   2    0.12    0.12
   1  -7   2    0.77    0.11
   1  -7   2    0.94    0.17
  -1  -7  -2    0.82    0.17
  -1  -7  -2    0.79    0.09
  -1   7  -2    0.95    0.14
  -1   7  -2    1.02    0.15
   1   7   2    0.79    0.14
   1   7   2    0.71    0.13
   3  -7   2   -0.17    0.07
   3  -7   2    0.02    0.11
  -3  -7  -2    0.02    0.12
  -3   7  -2    0.09    0.09
   3   7   2    0.01    0.09
   3   7   2   -0.15    0.09
  -3   7  -2   -0.01    0.08
  -5  -7  -2    1.04    0.19
   5  -7   2    1.33    0.18
   5  -7   2    1.13    0.18
   5  -7   2    1.23    0.16
  -5   7  -2    1.03    0.14
  -5   7  -2    1.20    0.16
   5   7   2    1.08    0.16
   5   7   2    1.12    0.16
   7  -7   2    1.04    0.18
   7  -7   2    0.93    0.20
   7  -7   2    0.90    0.15
  -7   7  -2    0.77    0.13
   7   7   2    0.73    0.13
   7   7   2    0.80    0.14
  -7   7  -2    0.66    0.13
   9  -7   2    6.74    0.39
   9  -7   2    6.95    0.42
   9  -7   2    7.17    0.44
  -9   7  -2    6.64    0.39
   9   7   2    7.01    0.39
  -9   7  -2    7.22    0.38
   9   7   2    8.12    0.41
  11  -7   2    5.53    0.39
  11  -7   2    5.58    0.36
  11  -7   2    5.64    0.40
 -11   7  -2    5.41    0.31
 -11   7  -2    5.02    0.32
  11   7   2    5.54    0.32
  11   7   2    6.02    0.36
  13  -7   2    0.65    0.21
  13  -7   2    0.64    0.16
  13  -7   2    0.96    0.20
  13   7   2    0.77    0.13
  13   7   2    0.51    0.14
 -13   7  -2    0.54    0.11
  15  -7   2    0.13    0.16
  15  -7   2    0.37    0.13
  15  -7   2    0.59    0.20
  15   7   2   -0.09    0.11
  15   7   2    0.25    0.13
  17  -7   2    0.18    0.14
  17  -7   2    0.13    0.17
  17  -7   2   -0.04    0.21
  17   7   2    0.18    0.13
  16  -8  -2    0.15    0.18
  16  -8  -2   -0.27    0.16
  16   8  -2    0.22    0.15
  14  -8  -2    3.63    0.37
  14  -8  -2    4.10    0.37
  14   8  -2    4.34    0.35
  14   8  -2    3.58    0.28
 -14   8   2    3.37    0.27
  12  -8  -2    4.90    0.42
  12  -8  -2    4.65    0.41
 -12   8   2    4.40    0.32
  12   8  -2    5.06    0.32
  12   8  -2    5.32    0.37
  10  -8  -2    0.66    0.18
  10  -8  -2    0.73    0.21
  10   8  -2    0.80    0.17
 -10   8   2    0.52    0.15
 -10   8   2    0.75    0.14
  10   8  -2    0.79    0.15
   8  -8  -2    0.02    0.11
   8  -8  -2    0.08    0.14
   8   8  -2    0.09    0.12
  -8   8   2   -0.15    0.11
   8   8  -2    0.21    0.13
  -8   8   2    0.00    0.13
   6  -8  -2    1.29    0.22
   6  -8  -2    1.64    0.19
  -6  -8   2    1.76    0.23
  -6   8   2    1.61    0.19
  -6   8   2    1.65    0.20
   6   8  -2    1.58    0.20
   6   8  -2    1.75    0.19
   4  -8  -2    0.06    0.14
  -4  -8   2   -0.01    0.12
   4  -8  -2    0.05    0.09
   4   8  -2    0.13    0.13
  -4   8   2    0.24    0.11
   4   8  -2    0.06    0.11
  -4   8   2    0.26    0.12
  -2  -8   2    0.87    0.18
   2  -8  -2    0.79    0.19
   2   8  -2    1.07    0.16
   2   8  -2    1.13    0.16
  -2   8   2    1.00    0.17
  -2   8   2    0.52    0.14
   0  -8   2    0.84    0.18
   0  -8  -2    1.00    0.19
   0   8  -2    0.98    0.15
   0   8   2    0.90    0.16
   0   8  -2    1.42    0.17
   0   8   2    1.35    0.17
  -2  -8  -2    0.80    0.19
   2  -8   2    0.42    0.16
   2   8   2    0.54    0.14
   2   8   2    0.62    0.14
  -2   8  -2    0.63    0.13
  -2   8  -2    0.49    0.13
  -4  -8  -2    0.37    0.16
   4  -8   2    0.54    0.16
   4  -8   2    0.53    0.12
   4   8   2    0.45    0.14
  -4   8  -2    0.51    0.13
   4   8   2    0.52    0.13
  -4   8  -2    0.23    0.12
   6  -8   2    0.98    0.16
   6  -8   2    0.44    0.17
   6   8   2    0.78    0.15
  -6   8  -2    0.81    0.16
  -6   8  -2    0.62    0.14
   6   8   2    0.75    0.16
   8  -8   2    0.66    0.19
   8  -8   2    0.54    0.14
   8  -8   2    0.67    0.15
   8   8   2    0.28    0.14
   8   8   2    0.45    0.15
  -8   8  -2    0.42    0.14
  -8   8  -2    0.36    0.14
  10  -8   2    1.00    0.21
  10  -8   2    0.94    0.19
  10  -8   2    0.56    0.15
  10   8   2    0.22    0.14
 -10   8  -2    0.71    0.14
  10   8   2    0.91    0.17
 -10   8  -2    0.98    0.15
  12  -8   2   -0.01    0.15
  12  -8   2   -0.16    0.10
  12  -8   2    0.01    0.13
 -12   8  -2    0.17    0.10
  12   8   2   -0.02    0.10
 -12   8  -2    0.26    0.12
  12   8   2   -0.15    0.11
  14  -8   2    0.08    0.18
  14  -8   2    0.00    0.11
  14  -8   2    0.13    0.18
 -14   8  -2   -0.03    0.10
  14   8   2    0.15    0.11
  14   8   2   -0.04    0.12
  11  -9  -2   -0.14    0.16
  11  -9  -2    0.01    0.16
 -11   9   2    0.29    0.12
  11   9  -2   -0.10    0.13
 -11   9   2    0.21    0.14
  11   9  -2   -0.05    0.14
   9  -9  -2    1.24    0.24
  -9   9   2    1.13    0.19
   9   9  -2    1.53    0.23
  -9   9   2    1.24    0.20
   9   9  -2    1.16    0.18
   7  -9  -2    0.61    0.20
  -7   9   2    0.51    0.14
   7   9  -2    0.52    0.16
   7   9  -2    0.69    0.16
  -7   9   2    0.21    0.14
   5  -9  -2    0.76    0.21
  -5  -9   2    0.90    0.22
  -5   9   2    0.76    0.17
   5   9  -2    1.00    0.18
   5   9  -2    1.04    0.18
  -5   9   2    1.11    0.19
  -3  -9   2    0.36    0.16
   3  -9  -2    0.54    0.18
  -3   9   2    0.15    0.13
   3   9  -2    0.28    0.13
  -3   9   2    0.46    0.15
   3   9  -2    0.06    0.12
   1  -9  -2    0.53    0.21
  -1  -9   2    0.27    0.15
   1   9  -2    0.31    0.13
  -1   9   2    0.21    0.13
  -1   9   2   -0.07    0.12
   1   9  -2    0.37    0.16
   1  -9   2    0.51    0.17
  -1  -9  -2    0.55    0.19
  -1   9  -2    0.55    0.14
   1   9   2    0.35    0.14
   1   9   2    0.40    0.17
  -1   9  -2    0.29    0.14
   3  -9   2    0.67    0.19
  -3  -9  -2    0.80    0.21
   3   9   2    0.66    0.17
  -3   9  -2    0.48    0.15
   3   9   2    0.42    0.15
  -3   9  -2    0.74    0.16
   5  -9   2    0.63    0.18
   5   9   2    0.53    0.15
  -5   9  -2    0.69    0.16
   5   9   2    0.78    0.17
  -5   9  -2    0.58    0.17
   7  -9   2    0.08    0.16
   7   9   2    0.16    0.14
   7   9   2   -0.07    0.13
  -7   9  -2    0.19    0.12
  -7   9  -2    0.15    0.13
   9  -9   2    0.26    0.19
  -9   9  -2    0.40    0.16
  -9   9  -2    0.10    0.12
   9   9   2    0.42    0.16
   9   9   2    0.17    0.13
  11  -9   2    0.75    0.22
  11  -9   2    0.28    0.15
 -11   9  -2    0.50    0.16
  11   9   2    0.95    0.19
 -11   9  -2    0.47    0.16
  11   9   2    0.30    0.16
   4  10  -2    0.12    0.19
  -4  10   2    0.27    0.16
  -2 -10   2    5.78    0.45
   2 -10  -2    5.59    0.46
   2  10  -2    6.28    0.43
  -2  10   2    4.51    0.40
   2  10  -2    4.89    0.38
  -2  10   2    4.24    0.38
   0 -10  -2    1.02    0.25
   0 -10   2    1.42    0.24
   0  10   2    1.11    0.20
   0  10  -2    0.78    0.21
   0  10   2    0.66    0.20
   0  10  -2    0.96    0.19
   2 -10   2    0.76    0.24
  -2 -10  -2    0.36    0.20
   2  10   2    0.42    0.16
   2  10   2    0.26    0.18
  -2  10  -2    0.47    0.17
  -2  10  -2    0.78    0.20
  26   0  -3    0.08    0.15
  26   0  -3   -0.03    0.12
  26   0  -3    0.28    0.15
  26   0  -3    0.11    0.14
  24   0  -3   -0.03    0.13
  24   0  -3   -0.09    0.09
  24   0  -3   -0.22    0.14
  24   0  -3   -0.08    0.10
  22   0  -3   -0.09    0.12
  22   0  -3    0.34    0.17
  22   0  -3   -0.01    0.08
  22   0  -3    0.04    0.11
  20   0  -3   -0.06    0.09
  20   0  -3    0.05    0.09
  20   0  -3    0.08    0.08
  20   0  -3   -0.16    0.11
  18   0  -3    0.01    0.11
  18   0  -3   -0.01    0.02
  18   0  -3    0.02    0.09
  18   0  -3    0.04    0.09
  16   0  -3    0.03    0.07
  16   0  -3    0.02    0.09
  16   0  -3   -0.03    0.06
  14   0  -3    0.01    0.08
  14   0  -3   -0.03    0.08
  14   0  -3    0.06    0.06
  12   0  -3    0.03    0.08
  12   0  -3    0.04    0.07
  12   0  -3   -0.02    0.05
  10   0  -3    0.02    0.07
  10   0  -3    0.04    0.06
   8   0  -3    0.04    0.08
   8   0  -3    0.06    0.06
   8   0  -3   -0.01    0.02
   6   0  -3    0.08    0.06
   6   0  -3   -0.01    0.05
  -6   0   3    0.02    0.05
   6   0  -3   -0.03    0.02
  -4   0   3    0.01    0.03
   4   0  -3    0.04    0.03
   4   0  -3   -0.03    0.03
   4   0  -3    0.02    0.03
  -4   0   3   -0.02    0.03
   4   0  -3    0.00    0.05
  -4   0   3   -0.04    0.05
   2   0  -3   -0.08    0.03
  -2   0   3   -0.08    0.03
   2   0  -3   -0.06    0.04
  -2   0   3   -0.07    0.04
  -2   0   3   -0.06    0.02
   2   0  -3   -0.03    0.02
  -2   0   3   -0.06    0.02
   2   0  -3   -0.08    0.03
   0   0  -3   -0.05    0.03
   0   0  -3   -0.03    0.03
   0   0  -3   -0.09    0.04
   0   0   3    0.01    0.04
   0   0   3    0.02    0.03
   0   0   3   -0.02    0.02
   2   0   3   -0.02    0.04
   2   0   3    0.01    0.04
   2   0   3    0.02    0.02
  -2   0  -3    0.06    0.04
  -2   0  -3    0.01    0.01
   2   0   3   -0.04    0.05
  -2   0  -3   -0.01    0.05
   4   0   3   -0.46    0.06
  -4   0  -3   -0.51    0.02
  -4   0  -3   -0.51    0.01
  -4   0  -3   -0.52    0.03
   4   0   3   -0.43    0.02
   4   0   3   -0.53    0.03
   6   0   3    0.05    0.03
  -6   0  -3    0.00    0.02
  -6   0  -3   -0.11    0.05
   6   0   3    0.02    0.04
   6   0   3    0.06    0.07
   8   0   3   -0.04    0.04
   8   0   3   -0.02    0.03
   8   0   3    0.03    0.07
  10   0   3   -0.02    0.04
  10   0   3   -0.04    0.04
  10   0   3    0.09    0.08
  12   0   3   -0.12    0.07
  12   0   3    0.03    0.04
  12   0   3   -0.01    0.05
  14   0   3    0.15    0.07
  14   0   3   -0.09    0.08
  14   0   3   -0.01    0.04
  16   0   3    0.04    0.10
  16   0   3   -0.01    0.05
  16   0   3    0.03    0.07
  16   0   3   -0.02    0.12
  18   0   3    0.00    0.14
  18   0   3    0.02    0.07
  18   0   3   -0.15    0.10
  20   0   3   -0.11    0.13
  20   0   3   -0.12    0.13
  22   0   3   -0.34    0.13
  22   0   3    0.18    0.13
  24   0   3    0.03    0.17
  24   0   3   -0.42    0.10
  25  -1  -3   -0.15    0.15
  25  -1  -3    0.03    0.10
  25  -1  -3    0.09    0.13
  25  -1  -3   -0.13    0.10
  25   1  -3    0.02    0.12
  25   1  -3    0.06    0.13
  25   1  -3    0.03    0.11
  25   1  -3    0.10    0.13
  23  -1  -3    1.18    0.15
  23  -1  -3    0.98    0.18
  23  -1  -3    1.31    0.23
  23   1  -3    1.04    0.19
  23   1  -3    1.09    0.19
  23   1  -3    1.49    0.22
  23   1  -3    1.66    0.21
  21  -1  -3    0.31    0.10
  21  -1  -3    0.43    0.16
  21  -1  -3    0.69    0.17
  21   1  -3    0.65    0.14
  21   1  -3    0.82    0.15
  21   1  -3    0.50    0.14
  21   1  -3    0.41    0.13
  19  -1  -3    0.35    0.11
  19  -1  -3    0.29    0.12
  19  -1  -3    0.24    0.14
  19   1  -3    0.33    0.13
  19   1  -3    0.57    0.12
  19   1  -3    0.28    0.11
  19   1  -3    0.43    0.14
  17  -1  -3    1.14    0.16
  17  -1  -3    0.99    0.13
  17  -1  -3    1.28    0.08
  17  -1  -3    1.08    0.17
  17  -1  -3    0.99    0.08
  17   1  -3    0.83    0.14
  17   1  -3    0.97    0.14
  17   1  -3    1.01    0.16
  17   1  -3    1.07    0.15
  15  -1  -3    0.81    0.14
  15  -1  -3    0.76    0.13
  15  -1  -3    0.87    0.10
  15  -1  -3    0.80    0.07
  15  -1  -3    0.84    0.07
  15   1  -3    0.97    0.15
  15   1  -3    0.85    0.12
  15   1  -3    1.00    0.14
  13  -1  -3    7.87    0.39
  13  -1  -3    7.88    0.33
  13  -1  -3    7.25    0.36
  13  -1  -3    7.78    0.29
  13  -1  -3    7.48    0.29
  13   1  -3    6.89    0.37
  13   1  -3    7.34    0.36
  11  -1  -3   31.22    1.18
  11  -1  -3   31.46    1.15
  11  -1  -3   31.82    1.20
  11  -1  -3   32.05    1.13
  11   1  -3   30.99    1.18
  11   1  -3   30.42    1.20
   9  -1  -3    3.10    0.15
   9  -1  -3    3.08    0.21
   9  -1  -3    3.09    0.13
   9  -1  -3    3.00    0.18
   9   1  -3    3.07    0.17
  -9   1   3    2.27    0.16
   7  -1  -3    1.23    0.10
   7  -1  -3    1.39    0.13
   7  -1  -3    1.22    0.07
   7  -1  -3    1.25    0.08
  -7   1   3    1.30    0.07
  -7   1   3    1.06    0.10
   7   1  -3    1.11    0.06
   7   1  -3    1.14    0.10
  -7   1   3    1.24    0.06
   5  -1  -3   19.53    0.74
  -5  -1   3   19.86    0.73
   5  -1  -3   21.23    0.73
   5  -1  -3   18.98    0.70
   5  -1  -3   19.63    0.75
   5   1  -3   19.87    0.73
  -5   1   3   19.60    0.72
   5   1  -3   18.60    0.76
  -5   1   3   20.03    0.74
   5   1  -3   20.90    0.72
   3  -1  -3   13.24    0.51
   3  -1  -3   12.95    0.49
  -3  -1   3   12.92    0.50
   3  -1  -3   13.80    0.50
  -3  -1   3   13.24    0.49
  -3  -1   3   13.56    0.49
   3   1  -3   13.32    0.50
   3   1  -3   13.89    0.49
  -3   1   3   13.07    0.49
   3   1  -3   13.45    0.49
   3   1  -3   12.67    0.51
  -3   1   3   12.87    0.51
   3   1  -3   13.23    0.48
  -3   1   3   13.52    0.50
  -1  -1   3    6.00    0.24
  -1  -1   3    5.85    0.23
  -1  -1   3    5.92    0.22
   1  -1  -3    5.89    0.25
  -1  -1   3    5.94    0.24
   1  -1  -3    5.88    0.25
   1  -1  -3    6.01    0.24
  -1   1   3    5.56    0.24
   1   1  -3    5.88    0.23
   1   1  -3    4.96    0.23
  -1   1   3    6.23    0.25
  -1   1   3    5.90    0.24
   1   1  -3    6.20    0.23
   1   1  -3    6.09    0.23
   1   1  -3    5.28    0.24
  -1   1   3    5.82    0.24
   1  -1   3   16.91    0.63
   1  -1   3   17.31    0.62
   1  -1   3   16.70    0.62
  -1  -1  -3   17.01    0.62
   1  -1   3   14.88    0.61
  -1  -1  -3   17.73    0.62
  -1  -1  -3   16.09    0.62
   1  -1   3   17.12    0.62
  -1   1  -3   17.21    0.62
   1   1   3   17.63    0.62
   1   1   3   16.82    0.62
   1   1   3   17.07    0.62
  -1   1  -3   16.47    0.61
   1   1   3   17.24    0.64
   3  -1   3   13.49    0.52
   3  -1   3   14.45    0.57
  -3  -1  -3   14.76    0.54
   3  -1   3   14.08    0.54
   3  -1   3   14.58    0.55
  -3  -1  -3   15.01    0.54
  -3  -1  -3   14.34    0.55
  -3   1  -3   14.66    0.55
  -3   1  -3   15.01    0.52
   3   1   3   14.95    0.54
   3   1   3   15.04    0.55
   3   1   3   13.79    0.56
  -3   1  -3   15.12    0.54
   3   1   3   14.63    0.54
  -5  -1  -3    5.90    0.24
   5  -1   3    6.23    0.22
   5  -1   3    5.96    0.29
  -5  -1  -3    5.42    0.25
   5  -1   3    6.45    0.27
   5  -1   3    6.16    0.25
   5   1   3    5.91    0.29
  -5   1  -3    5.84    0.24
   5   1   3    6.22    0.25
   5   1   3    6.41    0.26
   5   1   3    6.44    0.24
   7  -1   3    1.01    0.10
   7  -1   3    1.16    0.09
  -7  -1  -3    1.10    0.05
   7  -1   3    1.09    0.06
   7  -1   3    0.92    0.12
  -7  -1  -3    0.94    0.08
  -7   1  -3    1.11    0.11
   7   1   3    1.14    0.08
   7   1   3    1.14    0.09
   7   1   3    1.06    0.12
  -7   1  -3    1.10    0.07
   9  -1   3    2.21    0.13
   9  -1   3    2.04    0.11
   9  -1   3    2.04    0.16
   9  -1   3    2.36    0.20
  -9   1  -3    2.47    0.10
   9   1   3    2.08    0.18
   9   1   3    2.40    0.14
  -9   1  -3    2.35    0.10
   9   1   3    2.27    0.12
  11  -1   3    2.19    0.20
  11  -1   3    2.27    0.13
  11  -1   3    2.26    0.18
  11   1   3    2.07    0.18
  11   1   3    2.35    0.14
  11   1   3    2.30    0.12
  13  -1   3    2.64    0.20
  13  -1   3    2.72    0.15
  13  -1   3    2.54    0.16
  13  -1   3    2.75    0.24
  13   1   3    2.43    0.21
  13   1   3    2.58    0.16
  13   1   3    2.69    0.14
  15  -1   3    1.89    0.18
  15  -1   3    1.67    0.14
  15  -1   3    1.66    0.21
  15  -1   3    1.79    0.13
  15   1   3    1.76    0.12
  15   1   3    1.90    0.20
  15   1   3    1.61    0.14
  17  -1   3    0.54    0.08
  17  -1   3    0.33    0.09
  17  -1   3    0.46    0.16
  17  -1   3    0.30    0.12
  17   1   3    0.49    0.07
  17   1   3    0.57    0.10
  17   1   3    0.44    0.14
  19  -1   3    6.07    0.37
  19  -1   3    6.24    0.42
  19   1   3    6.95    0.41
  19   1   3    6.08    0.32
  21  -1   3    1.32    0.23
  21  -1   3    1.67    0.21
  21   1   3    1.70    0.25
  21   1   3    1.42    0.22
  23  -1   3    0.04    0.12
  23  -1   3    0.13    0.16
  23   1   3   -0.11    0.19
  23   1   3   -0.26    0.12
  25  -1   3    4.12    0.40
  25  -1   3    3.51    0.32
  25   1   3    3.50    0.38
  25   1   3    3.82    0.35
  26  -2  -3    1.14    0.25
  26  -2  -3    0.70    0.23
  26   2  -3    1.02    0.19
  26   2  -3    1.23    0.20
  26   2  -3    1.21    0.19
  24  -2  -3    1.68    0.24
  24  -2  -3    1.61    0.26
  24   2  -3    2.20    0.24
  24   2  -3    1.53    0.21
  24   2  -3    1.83    0.24
  24   2  -3    2.03    0.24
  22  -2  -3    0.33    0.18
  22  -2  -3    0.40    0.10
  22  -2  -3    0.49    0.18
  22   2  -3    0.41    0.14
  22   2  -3    0.42    0.16
  22   2  -3    0.64    0.18
  22   2  -3    0.41    0.15
  20  -2  -3    0.46    0.17
  20  -2  -3    0.56    0.10
  20  -2  -3    0.59    0.15
  20   2  -3    0.61    0.14
  20   2  -3    0.59    0.14
  20   2  -3    0.25    0.12
  20   2  -3    0.69    0.17
  18  -2  -3   -0.25    0.11
  18  -2  -3    0.07    0.07
  18  -2  -3    0.04    0.11
  18   2  -3   -0.05    0.10
  18   2  -3    0.01    0.10
  16  -2  -3    8.12    0.46
  16  -2  -3    8.15    0.36
  16  -2  -3    8.69    0.43
  16   2  -3    8.20    0.39
  16   2  -3    7.88    0.43
  14  -2  -3   14.67    0.57
  14  -2  -3   14.71    0.56
  14  -2  -3   15.14    0.66
  14  -2  -3   14.43    0.63
  14   2  -3   14.30    0.61
  14   2  -3   15.26    0.65
  12  -2  -3    0.35    0.11
  12  -2  -3    0.12    0.04
  12  -2  -3    0.05    0.08
  12  -2  -3    0.19    0.05
  12   2  -3    0.24    0.10
  12   2  -3    0.03    0.07
  10  -2  -3    8.58    0.33
  10  -2  -3    8.14    0.33
  10  -2  -3    7.97    0.38
  10  -2  -3    8.14    0.40
  10   2  -3    8.63    0.40
  10   2  -3    8.48    0.35
 -10   2   3    8.38    0.32
 -10   2   3    8.38    0.34
 -10   2   3    8.41    0.32
   8  -2  -3   16.25    0.67
   8  -2  -3   17.61    0.70
   8  -2  -3   17.22    0.68
   8  -2  -3   17.91    0.65
   8  -2  -3   17.98    0.64
  -8   2   3   17.31    0.64
   8   2  -3   17.29    0.65
   8   2  -3   17.55    0.64
  -8   2   3   17.51    0.64
   8   2  -3   16.05    0.69
  -8   2   3   17.53    0.64
  -8   2   3   17.80    0.69
   6  -2  -3    4.90    0.24
   6  -2  -3    4.34    0.22
   6  -2  -3    4.84    0.26
   6  -2  -3    4.82    0.21
   6  -2  -3    4.36    0.19
  -6   2   3    4.71    0.21
   6   2  -3    4.81    0.25
  -6   2   3    4.74    0.25
  -6   2   3    4.98    0.21
   6   2  -3    4.92    0.21
  -6   2   3    4.71    0.19
   6   2  -3    4.86    0.19
   6   2  -3    4.89    0.20
   4  -2  -3   10.41    0.40
  -4  -2   3    8.88    0.41
   4  -2  -3   10.25    0.42
   4  -2  -3   10.79    0.41
   4  -2  -3   10.39    0.42
  -4  -2   3   10.41    0.38
  -4  -2   3   10.51    0.39
  -4   2   3   10.00    0.38
   4   2  -3   10.20    0.37
   4   2  -3   10.89    0.39
   4   2  -3    9.41    0.42
  -4   2   3   10.29    0.40
  -4   2   3    9.19    0.41
   4   2  -3   10.69    0.40
   4   2  -3    9.98    0.41
  -4   2   3   10.42    0.42
  -2  -2   3   47.56    1.71
  -2  -2   3   46.48    1.70
  -2  -2   3   48.53    1.69
  -2  -2   3   41.77    1.70
  -2  -2   3   46.46    1.68
   2  -2  -3   48.11    1.71
   2  -2  -3   47.21    1.71
  -2   2   3   48.38    1.70
  -2   2   3   48.12    1.71
   2   2  -3   48.45    1.69
  -2   2   3   48.52    1.71
  -2   2   3   46.80    1.70
   2   2  -3   45.67    1.70
   2   2  -3   48.28    1.70
   2   2  -3   48.54    1.71
   0  -2  -3   89.76    3.06
   0  -2  -3   88.11    3.08
   0  -2  -3   85.60    3.06
   0  -2   3   86.44    3.06
   0  -2  -3   87.39    3.05
   0  -2   3   86.37    3.06
   0  -2   3   85.94    3.05
   0  -2   3   78.36    3.05
   0   2   3   87.31    3.07
   0   2  -3   85.80    3.06
   0   2   3   87.80    3.06
   0   2  -3   85.11    3.05
   0   2   3   83.58    3.05
   0   2  -3   81.66    3.06
   0   2   3   88.75    3.06
  -2  -2  -3    4.67    0.20
  -2  -2  -3    4.47    0.20
   2  -2   3    4.44    0.21
   2  -2   3    4.41    0.19
   2  -2   3    4.75    0.22
   2  -2   3    4.39    0.21
  -2  -2  -3    4.65    0.20
  -2   2  -3    4.48    0.22
   2   2   3    4.27    0.20
  -2   2  -3    4.97    0.19
   2   2   3    4.67    0.20
  -2   2  -3    4.53    0.21
   2   2   3    4.78    0.21
   4  -2   3   60.11    2.11
   4  -2   3   59.54    2.15
   4  -2   3   58.51    2.13
  -4  -2  -3   59.52    2.12
  -4  -2  -3   58.66    2.12
   4  -2   3   57.93    2.13
  -4  -2  -3   55.75    2.13
   4   2   3   58.64    2.12
   4   2   3   63.60    2.13
  -4   2  -3   61.96    2.13
   4   2   3   62.48    2.17
  -4   2  -3   59.66    2.16
  -4   2  -3   52.38    2.13
  -4   2  -3   60.41    2.11
   4   2   3   61.09    2.13
  -6  -2  -3    1.18    0.07
   6  -2   3    1.14    0.10
   6  -2   3    1.26    0.07
   6  -2   3    1.38    0.14
   6  -2   3    1.11    0.11
  -6   2  -3    1.16    0.13
   6   2   3    1.27    0.10
  -6   2  -3    1.18    0.09
   6   2   3    1.30    0.10
   6   2   3    1.17    0.10
  -6   2  -3    1.08    0.08
  -6   2  -3    1.31    0.11
   8  -2   3    5.88    0.23
   8  -2   3    5.36    0.27
  -8  -2  -3    5.05    0.26
   8  -2   3    5.73    0.30
   8  -2   3    5.75    0.25
  -8   2  -3    5.56    0.23
  -8   2  -3    5.64    0.24
   8   2   3    6.13    0.26
   8   2   3    5.89    0.25
   8   2   3    5.63    0.24
  10  -2   3    0.57    0.12
  10  -2   3    0.45    0.05
 -10  -2  -3    0.38    0.07
  10  -2   3    0.41    0.07
  10  -2   3    0.44    0.09
 -10   2  -3    0.43    0.05
  10   2   3    0.29    0.07
  10   2   3    0.39    0.06
 -10   2  -3    0.32    0.05
  10   2   3    0.55    0.08
  12  -2   3    0.13    0.08
  12  -2   3    0.16    0.05
  12  -2   3    0.06    0.10
  12  -2   3    0.09    0.06
  12   2   3    0.15    0.05
 -12   2  -3    0.10    0.02
  12   2   3    0.08    0.05
 -12   2  -3    0.13    0.02
  12   2   3    0.04    0.10
  14  -2   3    2.04    0.22
  14  -2   3    1.70    0.16
  14  -2   3    1.82    0.14
  14  -2   3    1.56    0.12
  14   2   3    1.58    0.14
  14   2   3    1.65    0.20
  14   2   3    1.66    0.12
  16  -2   3    0.00    0.06
  16  -2   3    0.28    0.13
  16  -2   3    0.17    0.10
  16   2   3    0.35    0.13
  16   2   3    0.21    0.06
  16   2   3    0.06    0.07
  18  -2   3    1.68    0.19
  18  -2   3    1.69    0.14
  18  -2   3    1.68    0.24
  18  -2   3    1.65    0.15
  18   2   3    1.92    0.17
  18   2   3    1.85    0.23
  20  -2   3    0.07    0.11
  20  -2   3    0.11    0.15
  20   2   3    0.06    0.08
  20   2   3    0.01    0.12
  22  -2   3    0.23    0.17
  22  -2   3    0.12    0.12
  22   2   3    0.08    0.14
  24  -2   3    0.26    0.13
  24  -2   3    0.31    0.22
  24   2   3    0.03    0.15
  24   2   3   -0.12    0.16
  25  -3  -3    0.93    0.22
  25  -3  -3    0.87    0.23
  25   3  -3    1.02    0.19
  25   3  -3    0.83    0.20
  25   3  -3    0.61    0.20
  23  -3  -3   -0.15    0.14
  23  -3  -3    0.58    0.18
  23   3  -3   -0.01    0.13
  23   3  -3   -0.02    0.11
  23   3  -3   -0.17    0.13
  21  -3  -3    0.29    0.17
  21  -3  -3    0.61    0.19
  21  -3  -3    0.49    0.09
  21   3  -3    0.52    0.17
  21   3  -3    0.46    0.13
  19  -3  -3   -0.01    0.12
  19  -3  -3   -0.09    0.13
  19  -3  -3    0.05    0.07
  19   3  -3   -0.11    0.09
  19   3  -3    0.18    0.12
  17  -3  -3    0.77    0.18
  17  -3  -3    0.71    0.15
  17  -3  -3    0.69    0.10
  17   3  -3    0.64    0.15
  17   3  -3    0.56    0.11
  15  -3  -3    1.56    0.18
  15  -3  -3    1.36    0.12
  15  -3  -3    1.59    0.20
  15   3  -3    1.49    0.13
  15   3  -3    1.38    0.18
  13  -3  -3    5.90    0.33
  13  -3  -3    5.85    0.26
  13  -3  -3    5.91    0.36
 -13   3   3    5.91    0.28
  13   3  -3    6.16    0.34
 -13   3   3    6.03    0.23
 -13   3   3    5.88    0.24
  13   3  -3    6.00    0.28
  11  -3  -3    0.53    0.07
  11  -3  -3    0.41    0.11
  11  -3  -3    0.33    0.12
  11   3  -3    0.49    0.07
 -11   3   3    0.52    0.06
 -11   3   3    0.44    0.06
  11   3  -3    0.52    0.11
  11   3  -3    0.45    0.08
   9  -3  -3    0.77    0.12
   9  -3  -3    0.78    0.07
   9  -3  -3    0.85    0.13
   9   3  -3    0.93    0.13
   9   3  -3    0.83    0.10
  -9   3   3    0.88    0.08
  -9   3   3    0.85    0.07
   9   3  -3    0.86    0.08
  -9   3   3    0.91    0.08
   9   3  -3    0.85    0.07
   7  -3  -3   16.60    0.67
   7  -3  -3   16.73    0.61
   7  -3  -3   16.53    0.66
   7   3  -3   16.74    0.59
   7   3  -3   17.00    0.63
  -7   3   3   16.65    0.61
  -7   3   3   16.16    0.63
   7   3  -3   15.65    0.66
  -7   3   3   15.09    0.65
   7   3  -3   16.51    0.64
   5  -3  -3    1.61    0.14
   5  -3  -3    1.64    0.14
   5  -3  -3    1.36    0.10
  -5  -3   3    1.37    0.12
   5  -3  -3    1.53    0.11
   5  -3  -3    1.73    0.13
   5   3  -3    1.71    0.15
  -5   3   3    1.74    0.15
  -5   3   3    1.72    0.12
   5   3  -3    1.56    0.12
  -5   3   3    1.45    0.12
   5   3  -3    1.58    0.14
  -5   3   3    1.60    0.15
   5   3  -3    1.75    0.12
  -5   3   3    1.49    0.10
  -5   3   3    1.52    0.13
   3  -3  -3    5.71    0.27
   3  -3  -3    5.45    0.25
  -3  -3   3    5.18    0.20
   3  -3  -3    5.52    0.26
  -3  -3   3    5.76    0.25
  -3  -3   3    4.70    0.25
  -3   3   3    5.47    0.26
  -3   3   3    5.12    0.24
  -3   3   3    5.40    0.26
   3   3  -3    5.33    0.25
   3   3  -3    5.12    0.24
  -3   3   3    5.05    0.25
  -3   3   3    5.28    0.23
   3   3  -3    5.29    0.24
  -1  -3   3    9.09    0.39
  -1  -3   3    9.46    0.40
   1  -3  -3    9.42    0.38
  -1  -3   3    8.72    0.38
   1  -3  -3    9.24    0.41
   1  -3  -3    9.60    0.38
  -1  -3   3    9.29    0.38
   1  -3  -3    9.51    0.38
  -1   3   3    9.57    0.39
   1   3  -3    9.15    0.39
   1   3  -3    9.37    0.38
  -1   3   3    9.09    0.38
  -1   3   3    9.44    0.39
   1   3  -3    9.59    0.38
   1  -3   3   58.81    2.25
  -1  -3  -3   65.00    2.26
   1  -3   3   63.76    2.26
  -1  -3  -3   61.09    2.28
   1  -3   3   63.70    2.27
  -1  -3  -3   61.54    2.25
  -1  -3  -3   62.08    2.24
   1  -3   3   63.35    2.26
  -1   3  -3   64.87    2.25
  -1   3  -3   64.71    2.26
   1   3   3   63.71    2.25
   1   3   3   62.32    2.28
   1   3   3   65.17    2.26
  -1   3  -3   61.99    2.26
  -1   3  -3   61.92    2.26
   1   3   3   59.14    2.25
   3  -3   3    3.65    0.18
  -3  -3  -3    3.56    0.20
   3  -3   3    4.37    0.21
   3  -3   3    4.45    0.22
   3  -3   3    4.60    0.22
  -3   3  -3    3.23    0.21
  -3   3  -3    3.69    0.20
   3   3   3    4.55    0.21
  -3   3  -3    3.58    0.20
   3   3   3    3.90    0.20
  -3   3  -3    4.28    0.19
  -5  -3  -3   24.33    0.97
  -5  -3  -3   25.85    0.94
   5  -3   3   25.75    0.99
  -5  -3  -3   25.61    0.95
   5  -3   3   26.46    0.97
   5  -3   3   26.85    0.95
   5  -3   3   24.86    0.97
  -5   3  -3   25.60    0.95
   5   3   3   26.10    0.95
  -5   3  -3   25.89    0.96
   5   3   3   25.32    0.96
   5   3   3   27.13    0.97
   7  -3   3   19.01    0.67
   7  -3   3   17.40    0.69
   7  -3   3   17.38    0.73
   7  -3   3   17.56    0.70
   7   3   3   18.67    0.69
  -7   3  -3   16.75    0.67
   7   3   3   19.12    0.68
  -7   3  -3   18.03    0.68
  -7   3  -3   17.58    0.68
   7   3   3   17.10    0.68
   9  -3   3   22.44    0.91
   9  -3   3   23.76    0.84
   9  -3   3   22.78    0.87
   9  -3   3   20.91    0.87
   9   3   3   22.50    0.85
   9   3   3   23.20    0.86
  -9   3  -3   22.58    0.84
   9   3   3   23.06    0.87
  11  -3   3    0.75    0.11
  11  -3   3    0.41    0.12
  11  -3   3    0.70    0.07
  11  -3   3    0.62    0.10
  11   3   3    0.89    0.11
  11   3   3    0.66    0.08
 -11   3  -3    0.64    0.07
  11   3   3    0.53    0.10
 -11   3  -3    0.48    0.07
  13  -3   3    1.17    0.14
  13  -3   3    1.36    0.13
  13  -3   3    1.19    0.10
  13  -3   3    1.15    0.18
  13   3   3    1.19    0.12
 -13   3  -3    1.04    0.08
  13   3   3    1.21    0.11
 -13   3  -3    1.18    0.08
  15  -3   3    5.07    0.30
  15  -3   3    5.38    0.37
  15  -3   3    4.92    0.27
  15   3   3    5.49    0.25
  15   3   3    5.61    0.29
  15   3   3    4.84    0.35
  17  -3   3    2.96    0.23
  17  -3   3    3.15    0.21
  17  -3   3    2.65    0.28
  17   3   3    2.88    0.20
  17   3   3    3.08    0.22
  17   3   3    2.92    0.27
  19  -3   3    0.98    0.12
  19  -3   3    1.20    0.17
  19  -3   3    1.25    0.22
  19   3   3    1.21    0.14
  19   3   3    0.97    0.20
  21  -3   3    0.23    0.15
  21  -3   3    0.62    0.19
  21   3   3    0.41    0.10
  21   3   3    0.58    0.19
  23  -3   3    0.07    0.21
  23  -3   3    0.21    0.13
  23   3   3    0.34    0.18
  24  -4  -3    0.35    0.20
  24  -4  -3    0.09    0.19
  24   4  -3   -0.13    0.14
  24   4  -3    0.21    0.14
  22  -4  -3    0.38    0.18
  22  -4  -3    0.08    0.15
  22   4  -3    0.16    0.16
  20  -4  -3    1.15    0.23
  20  -4  -3    1.48    0.22
  20  -4  -3    1.10    0.15
  20   4  -3    1.04    0.20
  18  -4  -3    0.23    0.08
  18  -4  -3    0.18    0.15
  18  -4  -3    0.22    0.14
  18   4  -3    0.26    0.14
  16  -4  -3    0.79    0.20
  16  -4  -3    0.64    0.16
  16  -4  -3    0.80    0.10
  16   4  -3    0.67    0.10
  16   4  -3    0.68    0.16
  14  -4  -3    0.05    0.06
  14  -4  -3    0.15    0.12
  14  -4  -3   -0.01    0.12
  14   4  -3    0.06    0.05
  14   4  -3    0.04    0.11
 -14   4   3   -0.01    0.04
  12  -4  -3    2.38    0.15
  12  -4  -3    2.43    0.23
  12  -4  -3    2.29    0.21
 -12   4   3    2.38    0.14
 -12   4   3    2.32    0.15
  12   4  -3    2.17    0.21
 -12   4   3    2.30    0.15
  12   4  -3    2.29    0.12
  10  -4  -3    0.90    0.09
  10  -4  -3    0.80    0.14
  10  -4  -3    0.78    0.14
 -10   4   3    1.03    0.10
  10   4  -3    0.90    0.13
 -10   4   3    0.83    0.09
 -10   4   3    0.87    0.08
   8  -4  -3    0.47    0.07
   8  -4  -3    0.36    0.11
   8  -4  -3    0.59    0.12
   8   4  -3    0.49    0.10
  -8   4   3    0.38    0.09
  -8   4   3    0.45    0.08
   8   4  -3    0.30    0.07
   6  -4  -3    4.14    0.25
  -6  -4   3    4.39    0.24
   6  -4  -3    4.52    0.26
   6  -4  -3    4.30    0.21
  -6   4   3    4.04    0.24
   6   4  -3    4.51    0.23
  -6   4   3    4.10    0.23
   6   4  -3    4.38    0.25
   4  -4  -3   12.78    0.56
   4  -4  -3   13.20    0.55
  -4  -4   3   12.89    0.54
  -4   4   3   13.03    0.55
   4   4  -3   13.78    0.55
  -4   4   3   13.77    0.55
  -4   4   3   13.16    0.53
   4   4  -3   13.47    0.54
  -2  -4   3   44.30    1.66
   2  -4  -3   44.90    1.68
   2  -4  -3   44.84    1.66
  -2   4   3   45.30    1.66
   2   4  -3   45.49    1.66
  -2   4   3   45.45    1.65
  -2   4   3   45.08    1.65
   2   4  -3   46.39    1.66
  -2   4   3   45.14    1.66
   0  -4  -3   15.63    0.66
   0  -4   3   15.72    0.63
   0  -4   3   15.38    0.64
   0  -4   3   16.25    0.63
   0  -4  -3   15.73    0.61
   0   4   3   15.80    0.63
   0   4   3   15.55    0.62
   0   4   3   14.95    0.62
   0   4   3   16.56    0.62
   0   4  -3   16.92    0.62
   0   4  -3   15.69    0.63
   2  -4   3    0.05    0.07
   2  -4   3    0.05    0.07
   2  -4   3    0.13    0.09
   2  -4   3    0.11    0.07
  -2  -4  -3    0.13    0.09
  -2  -4  -3    0.00    0.04
   2   4   3    0.07    0.05
   2   4   3    0.03    0.06
  -2   4  -3   -0.05    0.05
   2   4   3    0.05    0.06
  -4  -4  -3    1.83    0.11
   4  -4   3    1.69    0.15
   4  -4   3    1.74    0.15
   4  -4   3    1.77    0.16
   4  -4   3    1.89    0.13
   4   4   3    1.62    0.12
   4   4   3    1.80    0.14
  -4   4  -3    1.88    0.14
  -4   4  -3    1.85    0.13
   4   4   3    1.82    0.16
   6  -4   3   -0.01    0.06
   6  -4   3   -0.11    0.08
   6  -4   3   -0.02    0.05
   6  -4   3   -0.04    0.07
   6   4   3   -0.05    0.06
   6   4   3    0.06    0.05
   6   4   3   -0.02    0.04
  -6   4  -3   -0.01    0.05
  -6   4  -3   -0.16    0.06
   8  -4   3   14.27    0.61
   8  -4   3   15.27    0.58
   8  -4   3   14.76    0.61
   8  -4   3   14.81    0.64
  -8   4  -3   14.35    0.58
   8   4   3   15.56    0.61
  -8   4  -3   14.37    0.58
   8   4   3   15.35    0.58
   8   4   3   14.24    0.59
  10  -4   3    0.23    0.06
  10  -4   3    0.32    0.12
  10  -4   3    0.22    0.08
  10  -4   3    0.19    0.09
  10   4   3    0.25    0.08
  10   4   3    0.15    0.07
 -10   4  -3    0.19    0.07
  10   4   3    0.15    0.06
  12  -4   3    3.94    0.31
  12  -4   3    3.90    0.25
  12  -4   3    4.00    0.27
 -12   4  -3    4.17    0.22
  12   4   3    4.40    0.25
  12   4   3    4.15    0.23
 -12   4  -3    4.42    0.23
  12   4   3    5.09    0.26
  14  -4   3    1.59    0.16
  14  -4   3    1.46    0.20
  14  -4   3    1.44    0.15
 -14   4  -3    1.28    0.10
  14   4   3    1.55    0.13
  14   4   3    1.37    0.16
  16  -4   3    0.88    0.13
  16  -4   3    0.57    0.18
  16  -4   3    1.03    0.16
  16   4   3    1.00    0.11
  16   4   3    0.94    0.14
  18  -4   3    0.72    0.13
  18  -4   3    0.09    0.13
  18  -4   3    0.36    0.17
  18   4   3    0.38    0.17
  18   4   3    0.54    0.12
  20  -4   3    0.61    0.15
  20  -4   3    0.18    0.17
  20   4   3    0.65    0.14
  20   4   3    0.37    0.18
  22  -4   3    0.92    0.25
  22  -4   3    1.54    0.20
  22  -4   3    0.84    0.22
  22   4   3    1.06    0.24
  23  -5  -3    1.34    0.24
  23  -5  -3    0.73    0.27
  23   5  -3    0.92    0.21
  21  -5  -3    0.64    0.20
  21  -5  -3    0.36    0.19
  21   5  -3    0.68    0.18
  19  -5  -3    0.40    0.16
  19  -5  -3    0.60    0.20
  19   5  -3    0.48    0.19
  17  -5  -3   14.73    0.61
  17  -5  -3   14.12    0.73
  17  -5  -3   14.49    0.71
  17   5  -3   15.46    0.71
  17   5  -3   14.81    0.60
  15  -5  -3   14.26    0.71
  15  -5  -3   15.46    0.70
  15  -5  -3   14.61    0.60
  15   5  -3   15.44    0.69
 -15   5   3   14.08    0.58
  15   5  -3   15.45    0.60
  13  -5  -3   17.86    0.80
  13  -5  -3   18.11    0.82
  13  -5  -3   18.30    0.72
 -13   5   3   17.89    0.71
  13   5  -3   19.07    0.81
  11  -5  -3    4.15    0.30
  11  -5  -3    4.18    0.23
  11  -5  -3    3.94    0.31
 -11   5   3    4.51    0.24
  11   5  -3    4.40    0.29
   9  -5  -3    0.43    0.13
   9  -5  -3    0.46    0.13
   9  -5  -3    0.25    0.08
  -9   5   3    0.40    0.08
   9   5  -3    0.34    0.11
  -9   5   3    0.35    0.10
  -7  -5   3    3.38    0.22
   7  -5  -3    3.30    0.26
   7  -5  -3    3.19    0.24
   7   5  -3    3.90    0.24
  -7   5   3    3.75    0.25
  -7   5   3    3.39    0.21
  -5  -5   3   17.53    0.74
   5  -5  -3   18.23    0.74
   5  -5  -3   18.68    0.76
  -5   5   3   18.34    0.72
  -5   5   3   17.19    0.73
   5   5  -3   18.89    0.74
   3  -5  -3    0.18    0.10
  -3  -5   3    0.17    0.03
   3  -5  -3    0.22    0.08
  -3  -5   3    0.21    0.04
  -3  -5   3    0.21    0.08
   3   5  -3    0.14    0.08
  -3   5   3    0.24    0.08
  -3   5   3    0.14    0.07
  -1  -5   3   -0.01    0.05
   1  -5  -3    0.00    0.09
   1  -5  -3    0.01    0.05
  -1  -5   3    0.09    0.07
   1   5  -3   -0.01    0.06
  -1   5   3   -0.01    0.06
  -1   5   3    0.03    0.05
  -1   5   3    0.09    0.07
  -1  -5  -3    1.02    0.15
   1  -5   3    1.18    0.14
   1  -5   3    1.01    0.14
  -1  -5  -3    1.12    0.10
   1   5   3    1.22    0.11
   1   5   3    1.07    0.12
  -1   5  -3    1.29    0.12
  -1   5  -3    1.25    0.12
   1   5   3    1.01    0.12
  -3  -5  -3   -0.08    0.09
   3  -5   3   -0.02    0.08
   3  -5   3   -0.09    0.07
   3  -5   3    0.05    0.08
  -3  -5  -3    0.02    0.04
  -3   5  -3    0.05    0.07
   3   5   3   -0.08    0.07
  -3   5  -3    0.00    0.06
   3   5   3   -0.13    0.06
   3   5   3   -0.03    0.05
  -5  -5  -3    0.33    0.05
   5  -5   3    0.25    0.09
   5  -5   3    0.51    0.10
   5  -5   3    0.32    0.11
   5   5   3    0.39    0.09
  -5   5  -3    0.28    0.07
   5   5   3    0.50    0.07
  -5   5  -3    0.33    0.08
   5   5   3    0.41    0.10
   7  -5   3    2.34    0.22
   7  -5   3    2.52    0.20
   7  -5   3    2.28    0.19
   7   5   3    2.36    0.17
   7   5   3    2.46    0.19
   7   5   3    2.63    0.15
  -7   5  -3    2.32    0.17
  -7   5  -3    2.65    0.19
   9  -5   3    0.07    0.09
   9  -5   3    0.32    0.13
   9  -5   3    0.11    0.09
   9   5   3    0.17    0.09
  -9   5  -3    0.14    0.08
   9   5   3    0.03    0.08
  -9   5  -3    0.15    0.08
   9   5   3    0.12    0.06
  11  -5   3    0.05    0.09
  11  -5   3   -0.01    0.09
  11  -5   3    0.03    0.11
  11   5   3   -0.05    0.09
  11   5   3    0.02    0.08
 -11   5  -3    0.05    0.07
  13  -5   3    1.71    0.17
  13  -5   3    1.39    0.21
  13  -5   3    1.66    0.17
  13   5   3    1.52    0.15
 -13   5  -3    1.53    0.13
  13   5   3    1.82    0.18
  15  -5   3    0.80    0.18
  15  -5   3    0.90    0.14
  15  -5   3    0.88    0.16
  15   5   3    0.97    0.14
  15   5   3    0.81    0.12
  17  -5   3   -0.04    0.11
  17  -5   3    0.05    0.11
  17  -5   3    0.07    0.14
  17   5   3    0.14    0.12
  19  -5   3   -0.46    0.14
  19  -5   3    0.03    0.09
  19  -5   3   -0.04    0.11
  19  -5   3    0.14    0.17
  19   5   3   -0.04    0.17
  19   5   3    0.08    0.11
  21  -5   3    7.11    0.47
  21  -5   3    8.92    0.64
  21  -5   3    8.44    0.58
  21   5   3    8.21    0.56
  21   5   3    8.87    0.45
  20  -6  -3   -0.42    0.13
  20  -6  -3    0.11    0.16
  20   6  -3   -0.01    0.17
  18  -6  -3    0.28    0.17
  18  -6  -3    0.29    0.17
  18   6  -3    0.40    0.16
  16  -6  -3   12.15    0.66
  16  -6  -3   13.00    0.69
  16   6  -3   13.01    0.56
  16   6  -3   14.46    0.68
  14  -6  -3    9.07    0.53
  14  -6  -3    9.74    0.53
  14  -6  -3    9.04    0.43
  14   6  -3    9.53    0.43
  14   6  -3    9.37    0.50
 -14   6   3    9.27    0.42
  12  -6  -3    2.62    0.20
  12  -6  -3    2.09    0.25
  12  -6  -3    2.62    0.28
 -12   6   3    2.77    0.21
  12   6  -3    2.51    0.25
  12   6  -3    2.34    0.19
  10  -6  -3    1.16    0.18
  10  -6  -3    1.18    0.13
  10  -6  -3    1.35    0.20
  10   6  -3    0.92    0.16
 -10   6   3    0.96    0.13
  10   6  -3    1.23    0.14
 -10   6   3    1.03    0.16
   8  -6  -3    0.85    0.17
   8  -6  -3    0.84    0.15
   8   6  -3    1.32    0.16
   8   6  -3    1.14    0.13
  -8   6   3    1.04    0.13
  -8   6   3    1.09    0.15
   6  -6  -3   38.84    1.46
   6  -6  -3   36.86    1.47
  -6  -6   3   36.52    1.45
   6   6  -3   38.35    1.42
  -6   6   3   37.11    1.43
   6   6  -3   39.69    1.45
  -6   6   3   36.51    1.44
   4  -6  -3    4.15    0.26
  -4  -6   3    4.09    0.27
   4  -6  -3    4.11    0.30
   4   6  -3    4.17    0.26
  -4   6   3    3.73    0.25
  -4   6   3    3.61    0.26
   4   6  -3    4.37    0.24
   2  -6  -3    4.50    0.25
  -2  -6   3    4.09    0.19
   2  -6  -3    3.82    0.29
  -2  -6   3    3.86    0.27
  -2   6   3    4.13    0.26
  -2   6   3    4.05    0.25
   2   6  -3    4.07    0.25
   2   6  -3    4.43    0.25
   2  -6   3    0.45    0.14
   2  -6   3    0.63    0.13
  -2  -6  -3    0.31    0.06
   2  -6   3    0.38    0.09
  -2  -6  -3    0.35    0.13
  -2   6  -3    0.31    0.09
  -2   6  -3    0.32    0.10
   2   6   3    0.31    0.10
   2   6   3    0.34    0.07
   2   6   3    0.53    0.12
   4  -6   3    0.14    0.08
   4  -6   3   -0.14    0.09
   4  -6   3    0.19    0.11
  -4  -6  -3    0.02    0.04
  -4  -6  -3   -0.06    0.10
  -4   6  -3    0.12    0.08
   4   6   3    0.18    0.09
   4   6   3    0.17    0.06
   4   6   3    0.05    0.09
  -4   6  -3    0.08    0.08
   6  -6   3    0.19    0.12
   6  -6   3    0.09    0.10
   6  -6   3    0.21    0.12
  -6   6  -3    0.03    0.09
  -6   6  -3    0.11    0.08
   6   6   3    0.31    0.09
   6   6   3    0.12    0.09
   8  -6   3    4.33    0.30
   8  -6   3    4.74    0.32
   8  -6   3    4.76    0.29
  -8   6  -3    3.81    0.25
   8   6   3    4.39    0.26
   8   6   3    4.41    0.28
  -8   6  -3    4.34    0.26
  10  -6   3    0.07    0.10
  10  -6   3   -0.08    0.12
  10  -6   3    0.03    0.10
 -10   6  -3    0.07    0.09
  10   6   3   -0.05    0.09
  10   6   3   -0.12    0.08
 -10   6  -3   -0.14    0.09
  12  -6   3    0.11    0.13
  12  -6   3    0.07    0.14
  12  -6   3    0.11    0.11
  12  -6   3    0.11    0.14
  12   6   3    0.18    0.11
 -12   6  -3    0.05    0.07
  12   6   3    0.10    0.10
  14  -6   3    8.93    0.48
  14  -6   3    9.85    0.55
  14  -6   3    8.53    0.48
  14  -6   3    9.21    0.53
  14   6   3    9.77    0.48
  14   6   3    9.81    0.44
 -14   6  -3    8.83    0.41
  16  -6   3    4.33    0.33
  16  -6   3    3.65    0.37
  16  -6   3    4.22    0.39
  16  -6   3    4.20    0.31
  16   6   3    4.58    0.31
  16   6   3    4.46    0.31
  18  -6   3    0.80    0.22
  18  -6   3    0.52    0.16
  18  -6   3    0.82    0.16
  18  -6   3    1.03    0.23
  18   6   3    0.89    0.18
  20   6   3    2.36    0.24
  19  -7  -3    1.13    0.26
  19  -7  -3    1.94    0.30
  19   7  -3    1.67    0.25
  17  -7  -3    4.90    0.41
  17  -7  -3    4.67    0.44
  17   7  -3    5.08    0.38
  15  -7  -3    0.34    0.18
  15  -7  -3    0.51    0.17
  15   7  -3    0.05    0.11
  15   7  -3    0.32    0.18
 -15   7   3    0.23    0.10
  13  -7  -3    1.15    0.23
  13  -7  -3    1.29    0.21
  13  -7  -3    0.98    0.14
  13   7  -3    1.22    0.15
  13   7  -3    1.09    0.21
 -13   7   3    1.13    0.14
  11  -7  -3    0.06    0.15
  11  -7  -3    0.11    0.14
  11   7  -3    0.32    0.13
  11   7  -3    0.11    0.11
 -11   7   3    0.04    0.13
 -11   7   3    0.13    0.09
   9  -7  -3   -0.09    0.11
   9  -7  -3    0.16    0.14
  -9   7   3   -0.03    0.11
  -9   7   3    0.12    0.11
   9   7  -3    0.32    0.12
   9   7  -3    0.17    0.11
  -7  -7   3    5.17    0.35
   7  -7  -3    4.43    0.31
   7  -7  -3    4.60    0.35
   7   7  -3    4.92    0.29
   7   7  -3    5.03    0.32
  -7   7   3    5.07    0.30
  -7   7   3    4.55    0.32
   5  -7  -3    2.89    0.24
  -5  -7   3    2.79    0.26
   5  -7  -3    1.82    0.24
  -5   7   3    2.76    0.24
   5   7  -3    2.50    0.22
   5   7  -3    2.82    0.23
  -5   7   3    2.53    0.21
   3  -7  -3    1.78    0.22
   3  -7  -3    2.16    0.19
  -3  -7   3    2.09    0.22
   3   7  -3    2.16    0.19
   3   7  -3    1.99    0.20
  -3   7   3    1.84    0.19
  -3   7   3    2.19    0.21
  -1  -7   3    0.11    0.06
   1  -7  -3    0.14    0.07
   1  -7  -3    0.10    0.13
  -1  -7   3    0.06    0.13
   1   7  -3    0.16    0.12
   1   7  -3    0.16    0.10
  -1   7   3    0.09    0.13
  -1   7   3    0.13    0.10
  -1  -7  -3    4.75    0.36
   1  -7   3    5.56    0.34
   1  -7   3    5.24    0.27
  -1  -7  -3    5.19    0.26
  -1   7  -3    5.84    0.31
  -1   7  -3    5.40    0.31
   1   7   3    5.24    0.32
   1   7   3    4.97    0.31
   3  -7   3   -0.01    0.08
  -3  -7  -3    0.18    0.14
   3  -7   3    0.04    0.12
   3  -7   3   -0.12    0.10
   3   7   3    0.05    0.10
  -3   7  -3    0.09    0.08
  -3   7  -3    0.33    0.10
   3   7   3    0.04    0.12
   5  -7   3    0.16    0.11
   5  -7   3   -0.16    0.10
   5  -7   3    0.02    0.12
   5   7   3    0.29    0.12
   5   7   3    0.02    0.10
  -5   7  -3   -0.02    0.08
  -5   7  -3   -0.04    0.09
   7  -7   3    2.40    0.26
   7  -7   3    2.74    0.25
   7  -7   3    2.77    0.26
  -7   7  -3    2.70    0.22
  -7   7  -3    2.92    0.23
   7   7   3    3.18    0.23
   7   7   3    3.11    0.25
   9  -7   3    0.59    0.17
   9  -7   3    0.94    0.19
   9  -7   3    1.01    0.18
  -9   7  -3    0.78    0.13
   9   7   3    0.92    0.15
   9   7   3    0.82    0.14
  -9   7  -3    0.84    0.14
  11  -7   3   -0.09    0.13
  11  -7   3    0.07    0.15
  11  -7   3    0.08    0.12
 -11   7  -3    0.08    0.09
  11   7   3    0.16    0.12
  11   7   3    0.16    0.14
 -11   7  -3    0.11    0.08
  13  -7   3   -0.25    0.14
  13  -7   3   -0.14    0.13
  13  -7   3    0.18    0.12
 -13   7  -3   -0.05    0.09
  13   7   3    0.05    0.11
  13   7   3    0.09    0.11
  15  -7   3    0.95    0.25
  15  -7   3    1.29    0.24
  15  -7   3    1.33    0.21
  15   7   3    1.37    0.19
  15   7   3    1.65    0.18
  17  -7   3   -0.09    0.17
  17  -7   3    0.02    0.18
  17  -7   3    0.00    0.12
  17   7   3    0.00    0.12
  16  -8  -3    1.94    0.30
  16  -8  -3    1.15    0.24
  16   8  -3    1.69    0.23
  14  -8  -3    3.07    0.32
  14  -8  -3    2.62    0.32
  14   8  -3    2.49    0.28
 -14   8   3    2.85    0.23
  14   8  -3    2.69    0.24
  12  -8  -3    7.10    0.47
  12  -8  -3    5.99    0.46
 -12   8   3    5.72    0.37
  12   8  -3    7.46    0.45
  12   8  -3    5.56    0.37
  10  -8  -3    1.76    0.26
  10  -8  -3    1.70    0.22
  10   8  -3    1.98    0.23
  10   8  -3    2.39    0.22
 -10   8   3    1.69    0.21
 -10   8   3    1.57    0.22
   8  -8  -3    0.39    0.15
   8  -8  -3    0.41    0.18
  -8   8   3    0.24    0.14
   8   8  -3    0.46    0.14
  -8   8   3    0.24    0.14
   8   8  -3    0.46    0.13
   6  -8  -3    0.15    0.11
   6  -8  -3    0.16    0.16
  -6  -8   3    0.60    0.15
   6   8  -3    0.09    0.11
  -6   8   3    0.14    0.12
   6   8  -3    0.25    0.11
  -6   8   3    0.18    0.11
   4  -8  -3    0.40    0.11
   4  -8  -3    0.56    0.17
  -4  -8   3    0.66    0.16
  -4   8   3    0.38    0.13
   4   8  -3    0.50    0.13
  -4   8   3    0.27    0.16
   4   8  -3    0.18    0.14
  -2  -8   3    0.56    0.15
   2  -8  -3    0.05    0.14
  -2   8   3    0.44    0.14
   2   8  -3    0.32    0.12
  -2   8   3    0.36    0.13
   2   8  -3    0.53    0.13
   0  -8   3    3.19    0.29
   0  -8  -3    2.80    0.30
   0   8  -3    3.20    0.26
   0   8  -3    3.18    0.27
   0   8   3    3.85    0.29
   0   8   3    2.91    0.25
   2  -8   3    1.12    0.21
  -2  -8  -3    1.38    0.23
   2   8   3    1.41    0.20
  -2   8  -3    1.40    0.18
   2   8   3    1.64    0.20
  -2   8  -3    1.16    0.16
  -4  -8  -3    1.75    0.25
   4  -8   3    2.08    0.26
   4   8   3    2.01    0.21
   4   8   3    1.97    0.22
  -4   8  -3    2.14    0.21
  -4   8  -3    1.99    0.20
   6  -8   3    0.84    0.19
   6  -8   3    0.61    0.15
   6  -8   3    0.99    0.18
   6   8   3    0.84    0.16
  -6   8  -3    0.91    0.15
   6   8   3    0.97    0.17
  -6   8  -3    0.89    0.15
   8  -8   3    2.24    0.25
   8  -8   3    2.08    0.23
  -8   8  -3    1.64    0.19
  -8   8  -3    1.71    0.19
   8   8   3    1.92    0.22
  10  -8   3    0.56    0.15
  10  -8   3    0.22    0.20
  10  -8   3    0.49    0.16
  10   8   3    0.36    0.15
 -10   8  -3    0.13    0.13
 -10   8  -3    0.21    0.11
  10   8   3    0.35    0.12
  12  -8   3    2.05    0.28
  12  -8   3    2.20    0.28
  12  -8   3    2.18    0.24
  12   8   3    2.00    0.23
  12   8   3    2.60    0.27
 -12   8  -3    1.70    0.20
  14  -8   3    0.07    0.13
  14  -8   3    0.37    0.19
  14  -8   3   -0.01    0.16
  14   8   3   -0.05    0.12
  14   8   3   -0.01    0.15
  11  -9  -3    0.10    0.16
  11  -9  -3    0.29    0.19
 -11   9   3   -0.22    0.14
 -11   9   3   -0.13    0.13
  11   9  -3   -0.20    0.13
  11   9  -3    0.21    0.15
   9  -9  -3    1.56    0.27
   9   9  -3    1.72    0.22
  -9   9   3    1.00    0.20
  -9   9   3    1.09    0.18
   9   9  -3    1.37    0.20
   7  -9  -3   -0.02    0.16
   7   9  -3    0.06    0.13
  -7   9   3    0.16    0.13
   7   9  -3   -0.18    0.13
  -7   9   3    0.13    0.15
  -5  -9   3    0.68    0.20
   5  -9  -3    0.73    0.23
  -5   9   3    1.20    0.20
   5   9  -3    1.30    0.19
  -5   9   3    1.13    0.20
   5   9  -3    1.32    0.21
  -3  -9   3    1.07    0.22
   3  -9  -3    1.00    0.22
  -3   9   3    0.86    0.17
   3   9  -3    0.81    0.17
  -3   9   3    0.78    0.18
   3   9  -3    0.68    0.16
  -1  -9   3    1.13    0.20
   1  -9  -3    1.14    0.24
   1   9  -3    1.26    0.20
   1   9  -3    1.06    0.18
  -1   9   3    0.76    0.18
  -1   9   3    0.72    0.18
   1  -9   3    2.12    0.26
  -1  -9  -3    1.95    0.28
  -1   9  -3    1.86    0.22
  -1   9  -3    1.87    0.22
   1   9   3    2.04    0.24
   1   9   3    1.73    0.22
   3  -9   3   -0.09    0.17
  -3  -9  -3    0.30    0.17
  -3   9  -3    0.07    0.12
  -3   9  -3    0.15    0.12
   3   9   3   -0.08    0.12
   3   9   3    0.05    0.12
   5  -9   3    0.00    0.15
  -5   9  -3    0.12    0.12
  -5   9  -3    0.05    0.11
   5   9   3    0.11    0.13
   5   9   3   -0.15    0.15
   7  -9   3    0.25    0.19
  -7   9  -3    0.03    0.14
  -7   9  -3    0.30    0.15
   7   9   3    0.16    0.14
   7   9   3    0.00    0.12
   9  -9   3    0.76    0.21
   9   9   3    0.48    0.17
  -9   9  -3    0.58    0.17
  -9   9  -3    0.48    0.16
   9   9   3    0.69    0.17
  -2 -10   3    1.44    0.25
   2 -10  -3    1.19    0.26
  -2  10   3    0.82    0.23
   2  10  -3    0.87    0.24
   2  10  -3    1.25    0.23
   0 -10   3    0.15    0.16
   0 -10  -3    0.27    0.19
   0  10   3    0.31    0.18
   0  10  -3   -0.11    0.12
  26   0  -4    2.18    0.24
  26   0  -4    2.14    0.29
  26   0  -4    1.90    0.24
  26   0  -4    1.89    0.27
  24   0  -4    2.68    0.28
  24   0  -4    2.93    0.30
  24   0  -4    3.26    0.26
  24   0  -4    3.43    0.30
  22   0  -4    0.18    0.12
  22   0  -4    0.46    0.13
  22   0  -4    0.07    0.11
  22   0  -4    0.09    0.14
  20   0  -4    2.22    0.24
  20   0  -4    2.01    0.22
  20   0  -4    1.98    0.19
  18   0  -4    0.35    0.10
  18   0  -4    0.33    0.15
  18   0  -4    0.25    0.05
  18   0  -4    0.32    0.10
  16   0  -4    2.80    0.21
  16   0  -4    3.58    0.27
  16   0  -4    3.03    0.21
  16   0  -4    3.31    0.13
  14   0  -4    2.60    0.18
  14   0  -4    3.08    0.12
  14   0  -4    2.97    0.19
  14   0  -4    2.89    0.22
  12   0  -4    1.76    0.16
  12   0  -4    1.49    0.08
  12   0  -4    1.85    0.14
  10   0  -4   44.07    1.63
  10   0  -4   43.29    1.61
  10   0  -4   44.86    1.57
   8   0  -4    0.17    0.05
   8   0  -4    0.15    0.03
   8   0  -4    0.23    0.08
  -8   0   4    0.05    0.05
   6   0  -4    3.97    0.22
  -6   0   4    4.10    0.16
  -6   0   4    4.25    0.21
  -6   0   4    3.93    0.18
   6   0  -4    4.28    0.17
   6   0  -4    4.20    0.18
  -4   0   4   91.67    3.30
   4   0  -4   91.82    3.30
   4   0  -4   91.40    3.32
  -4   0   4   94.47    3.30
  -4   0   4   92.97    3.31
   4   0  -4   92.02    3.29
   4   0  -4   94.25    3.29
  -4   0   4   93.41    3.32
   2   0  -4    0.67    0.07
  -2   0   4    0.67    0.06
   2   0  -4    0.84    0.06
  -2   0   4    0.70    0.07
  -2   0   4    0.64    0.05
   2   0  -4    0.74    0.07
  -2   0   4    0.77    0.08
   0   0  -4    9.39    0.35
   0   0   4    8.84    0.35
   0   0   4    9.05    0.36
   0   0   4    8.76    0.36
   0   0  -4    9.46    0.36
   0   0  -4    9.23    0.36
  -2   0  -4  213.24    7.40
   2   0   4  206.93    7.46
   2   0   4  209.45    7.47
  -2   0  -4  212.69    7.45
  -2   0  -4  202.86    7.44
  -2   0  -4  207.18    7.47
   4   0   4  680.77   23.49
   4   0   4  670.61   23.57
   4   0   4  667.39   23.50
  -4   0  -4  691.66   23.38
   4   0   4  667.44   23.40
  -4   0  -4  580.93   23.66
  -6   0  -4   17.57    0.65
  -6   0  -4   16.84    0.69
   6   0   4   17.14    0.66
   6   0   4   18.91    0.64
   6   0   4   17.40    0.69
   8   0   4   34.78    1.29
   8   0   4   35.39    1.33
   8   0   4   36.86    1.28
  -8   0  -4   35.36    1.27
  10   0   4   43.32    1.56
  10   0   4   43.48    1.54
  10   0   4   42.11    1.60
  12   0   4   21.62    0.90
  12   0   4   22.58    0.83
  12   0   4   23.03    0.84
  14   0   4   17.66    0.68
  14   0   4   16.96    0.74
  14   0   4   18.35    0.68
  16   0   4    2.58    0.23
  16   0   4    2.57    0.16
  16   0   4    2.56    0.16
  16   0   4    2.64    0.27
  18   0   4    0.04    0.07
  18   0   4   -0.07    0.11
  18   0   4   -0.07    0.14
  20   0   4    1.50    0.20
  20   0   4    1.20    0.23
  22   0   4    0.35    0.16
  22   0   4   -0.03    0.15
  24   0   4    0.15    0.18
  24   0   4   -0.15    0.14
  27  -1  -4    0.08    0.14
  27  -1  -4    0.30    0.19
  27   1  -4    0.22    0.13
  27   1  -4    0.26    0.15
  27   1  -4   -0.03    0.12
  27   1  -4    0.00    0.12
  25  -1  -4    9.07    0.58
  25  -1  -4    6.90    0.47
  25  -1  -4    8.92    0.52
  25   1  -4    7.57    0.48
  25   1  -4    8.83    0.49
  25   1  -4    8.47    0.47
  25   1  -4    9.31    0.53
  23  -1  -4    8.18    0.47
  23  -1  -4    7.45    0.49
  23  -1  -4    8.27    0.41
  23   1  -4    8.00    0.46
  23   1  -4    7.40    0.45
  23   1  -4    7.24    0.43
  23   1  -4    8.52    0.47
  21  -1  -4   -0.13    0.06
  21  -1  -4   -0.04    0.10
  21  -1  -4    0.00    0.13
  21   1  -4    0.00    0.10
  21   1  -4    0.08    0.10
  21   1  -4    0.05    0.10
  21   1  -4    0.11    0.10
  19  -1  -4    0.08    0.13
  19  -1  -4    0.01    0.08
  19  -1  -4    0.09    0.16
  19   1  -4    0.13    0.11
  19   1  -4    0.22    0.10
  19   1  -4    0.02    0.09
  19   1  -4    0.16    0.10
  17  -1  -4    2.28    0.17
  17  -1  -4    2.32    0.21
  17  -1  -4    2.35    0.12
  17  -1  -4    2.14    0.23
  17   1  -4    2.56    0.21
  17   1  -4    2.37    0.21
  17   1  -4    2.23    0.22
  15  -1  -4    5.34    0.33
  15  -1  -4    5.43    0.26
  15  -1  -4    5.29    0.22
  15  -1  -4    5.33    0.30
  15   1  -4    5.38    0.32
  15   1  -4    5.57    0.29
  15   1  -4    5.32    0.20
  15   1  -4    5.45    0.30
  13  -1  -4    1.19    0.10
  13  -1  -4    1.31    0.14
  13  -1  -4    1.10    0.08
  13  -1  -4    1.34    0.16
  13   1  -4    1.16    0.13
  13   1  -4    1.25    0.06
  13   1  -4    1.11    0.13
  11  -1  -4    0.12    0.09
  11  -1  -4    0.02    0.04
  11  -1  -4    0.01    0.06
  11  -1  -4    0.06    0.04
  11   1  -4   -0.03    0.06
  11   1  -4   -0.01    0.02
  11   1  -4    0.10    0.06
 -11   1   4    0.06    0.06
   9  -1  -4   69.70    2.51
   9  -1  -4   69.73    2.54
   9  -1  -4   69.72    2.48
   9  -1  -4   70.46    2.48
   9   1  -4   69.96    2.51
   9   1  -4   69.31    2.47
   7  -1  -4    1.78    0.15
   7  -1  -4    1.60    0.08
   7  -1  -4    1.58    0.13
  -7  -1   4    1.82    0.12
   7  -1  -4    1.59    0.10
  -7   1   4    1.70    0.09
  -7   1   4    1.71    0.12
   7   1  -4    1.60    0.12
   7   1  -4    1.58    0.09
  -7   1   4    1.61    0.14
  -5  -1   4    0.68    0.06
   5  -1  -4    0.62    0.08
   5  -1  -4    0.62    0.07
   5  -1  -4    0.73    0.07
  -5  -1   4    0.72    0.07
  -5   1   4    0.70    0.07
  -5   1   4    0.54    0.06
   5   1  -4    0.63    0.07
   5   1  -4    0.64    0.07
   5   1  -4    0.65    0.06
  -3  -1   4    6.50    0.27
   3  -1  -4    6.29    0.27
   3  -1  -4    6.75    0.29
  -3  -1   4    6.68    0.24
   3  -1  -4    6.91    0.27
  -3  -1   4    6.80    0.27
   3  -1  -4    6.63    0.28
  -3  -1   4    6.64    0.27
   3   1  -4    7.02    0.27
  -3   1   4    6.64    0.27
  -3   1   4    6.56    0.27
  -3   1   4    6.59    0.24
   3   1  -4    6.47    0.27
  -3   1   4    6.51    0.29
   3   1  -4    6.62    0.27
   1  -1  -4    5.15    0.22
   1  -1  -4    5.20    0.23
   1  -1  -4    5.14    0.22
  -1  -1   4    5.16    0.21
  -1  -1   4    5.15    0.21
  -1  -1   4    5.04    0.22
  -1  -1   4    5.33    0.22
   1  -1  -4    4.86    0.23
  -1   1   4    4.72    0.22
   1   1  -4    5.19    0.22
   1   1  -4    5.29    0.22
   1   1  -4    5.20    0.23
  -1   1   4    4.59    0.22
  -1   1   4    4.74    0.22
  -1   1   4    5.19    0.23
  -1   1   4    4.97    0.21
   1  -1   4   23.95    0.88
  -1  -1  -4   25.31    0.87
  -1  -1  -4   24.68    0.87
  -1  -1  -4   23.72    0.88
   1  -1   4   23.93    0.88
   1  -1   4   23.47    0.87
   1  -1   4   24.19    0.88
  -1   1  -4   24.56    0.88
  -1   1  -4   21.59    0.86
   1   1   4   24.50    0.88
   1   1   4   22.91    0.88
   1   1   4   23.49    0.87
  -1   1  -4   23.90    0.87
   1   1   4   23.80    0.87
   3  -1   4    0.81    0.09
  -3  -1  -4    0.69    0.07
  -3  -1  -4    0.80    0.06
   3  -1   4    0.65    0.08
   3  -1   4    0.52    0.08
  -3  -1  -4    0.61    0.07
  -3   1  -4    0.69    0.04
  -3   1  -4    0.67    0.07
   3   1   4    0.62    0.06
   3   1   4    0.68    0.07
   3   1   4    0.59    0.09
   3   1   4    0.74    0.08
   5  -1   4   71.25    2.62
   5  -1   4   73.66    2.59
   5  -1   4   74.03    2.60
  -5  -1  -4   74.32    2.57
  -5  -1  -4   68.18    2.57
   5   1   4   69.11    2.61
  -5   1  -4   71.99    2.60
  -5   1  -4   69.30    2.58
   5   1   4   74.36    2.60
   5   1   4   71.42    2.58
   5   1   4   78.29    2.57
   7  -1   4    0.27    0.02
   7  -1   4    0.33    0.08
  -7  -1  -4    0.23    0.05
  -7  -1  -4    0.35    0.04
   7  -1   4    0.17    0.09
   7  -1   4    0.31    0.06
   7   1   4    0.30    0.04
   7   1   4    0.28    0.09
   7   1   4    0.32    0.06
  -7   1  -4    0.25    0.05
   7   1   4    0.45    0.07
   9  -1   4    8.76    0.35
   9  -1   4    8.38    0.38
   9  -1   4    8.06    0.32
   9  -1   4    8.79    0.42
   9  -1   4    8.28    0.32
   9   1   4    8.42    0.34
   9   1   4    9.06    0.34
   9   1   4    7.59    0.39
  -9   1  -4    8.71    0.32
  -9   1  -4    8.38    0.32
  11  -1   4    0.17    0.04
  11  -1   4    0.15    0.06
  11  -1   4    0.24    0.09
  11  -1   4    0.14    0.04
  11  -1   4    0.27    0.11
  11   1   4    0.11    0.05
  11   1   4    0.08    0.09
  11   1   4    0.13    0.05
  13  -1   4    0.84    0.15
  13  -1   4    0.57    0.12
  13  -1   4    0.51    0.06
  13  -1   4    0.48    0.06
  13  -1   4    0.52    0.08
  13   1   4    0.62    0.08
  13   1   4    0.66    0.08
  13   1   4    0.54    0.12
  15  -1   4   13.16    0.59
  15  -1   4   13.15    0.53
  15  -1   4   13.47    0.64
  15  -1   4   12.91    0.52
  15  -1   4   12.52    0.51
  15   1   4   13.09    0.61
  15   1   4   13.69    0.53
  15   1   4   13.38    0.52
  17  -1   4   10.31    0.56
  17  -1   4   11.05    0.51
  17  -1   4    9.66    0.42
  17  -1   4   10.67    0.44
  17   1   4   10.22    0.44
  17   1   4   10.33    0.42
  17   1   4   10.05    0.52
  19  -1   4    2.28    0.23
  19  -1   4    2.57    0.29
  19   1   4    2.03    0.24
  19   1   4    2.02    0.18
  21  -1   4    3.00    0.32
  21  -1   4    2.65    0.26
  21   1   4    3.31    0.33
  21   1   4    2.98    0.28
  23  -1   4    0.03    0.16
  23  -1   4    0.01    0.13
  23   1   4   -0.08    0.12
  23   1   4    0.00    0.18
  26  -2  -4    1.11    0.27
  26  -2  -4    0.89    0.22
  26   2  -4    0.89    0.18
  26   2  -4    1.04    0.19
  26   2  -4    1.37    0.22
  24  -2  -4    0.49    0.19
  24  -2  -4    0.62    0.20
  24   2  -4    0.43    0.15
  24   2  -4    0.82    0.18
  24   2  -4    0.65    0.15
  24   2  -4    1.04    0.18
  22  -2  -4    3.44    0.30
  22  -2  -4    3.01    0.21
  22  -2  -4    3.01    0.32
  22   2  -4    2.84    0.28
  22   2  -4    2.78    0.25
  22   2  -4    2.67    0.28
  22   2  -4    2.71    0.26
  20  -2  -4    1.00    0.20
  20  -2  -4    0.96    0.17
  20  -2  -4    0.89    0.12
  20   2  -4    0.78    0.17
  20   2  -4    0.91    0.17
  20   2  -4    1.00    0.15
  18  -2  -4    0.23    0.11
  18  -2  -4    0.39    0.15
  18  -2  -4    0.37    0.07
  18   2  -4    0.29    0.13
  18   2  -4    0.25    0.11
  18   2  -4    0.26    0.10
  16  -2  -4    0.37    0.14
  16  -2  -4    0.14    0.10
  16  -2  -4    0.35    0.07
  16   2  -4    0.37    0.13
  16   2  -4    0.20    0.04
  16   2  -4    0.23    0.09
  14  -2  -4    3.46    0.17
  14  -2  -4    3.34    0.17
  14  -2  -4    2.90    0.22
  14  -2  -4    3.56    0.27
  14   2  -4    3.05    0.20
  14   2  -4    3.49    0.15
  14   2  -4    3.31    0.26
  12  -2  -4    8.47    0.41
  12  -2  -4    8.10    0.33
  12  -2  -4    7.97    0.32
  12  -2  -4    8.08    0.38
  12   2  -4    7.52    0.35
  12   2  -4    7.51    0.40
  12   2  -4    7.98    0.31
  10  -2  -4    0.42    0.11
  10  -2  -4    0.44    0.05
  10  -2  -4    0.52    0.07
  10  -2  -4    0.47    0.09
  10   2  -4    0.38    0.11
 -10   2   4    0.52    0.05
 -10   2   4    0.58    0.05
  10   2  -4    0.49    0.07
  10   2  -4    0.58    0.06
   8  -2  -4    2.52    0.20
   8  -2  -4    2.99    0.18
   8  -2  -4    3.00    0.15
   8  -2  -4    3.10    0.13
   8  -2  -4    2.63    0.18
   8   2  -4    2.89    0.15
   8   2  -4    2.63    0.21
  -8   2   4    2.95    0.18
  -8   2   4    2.99    0.15
   8   2  -4    2.84    0.14
  -8   2   4    2.93    0.14
   8   2  -4    3.09    0.15
  -8   2   4    2.96    0.13
  -6  -2   4   41.61    1.47
   6  -2  -4   41.12    1.50
   6  -2  -4   40.12    1.45
   6  -2  -4   41.96    1.48
   6  -2  -4   41.96    1.51
   6  -2  -4   37.73    1.49
  -6   2   4   40.99    1.48
   6   2  -4   41.49    1.47
   6   2  -4   41.11    1.49
   6   2  -4   38.75    1.51
   6   2  -4   40.86    1.46
   6   2  -4   41.78    1.46
  -6   2   4   41.78    1.52
  -6   2   4   40.55    1.45
  -4  -2   4   11.65    0.52
   4  -2  -4   13.60    0.54
   4  -2  -4   13.54    0.53
   4  -2  -4   13.45    0.51
  -4  -2   4   13.82    0.51
  -4  -2   4   13.33    0.49
  -4  -2   4   13.48    0.49
  -4  -2   4   13.23    0.52
  -4   2   4   11.27    0.52
   4   2  -4   13.45    0.49
   4   2  -4   13.61    0.52
  -4   2   4   13.72    0.51
   4   2  -4   13.50    0.53
   4   2  -4   13.45    0.49
  -4   2   4   13.53    0.48
   4   2  -4   13.20    0.51
  -4   2   4   13.76    0.54
  -2  -2   4    3.50    0.15
  -2  -2   4    3.66    0.16
  -2  -2   4    3.61    0.18
   2  -2  -4    3.29    0.19
  -2  -2   4    3.56    0.19
  -2  -2   4    3.14    0.18
   2  -2  -4    3.46    0.19
   2   2  -4    3.68    0.18
  -2   2   4    3.47    0.19
   2   2  -4    3.35    0.18
   2   2  -4    3.73    0.16
   2   2  -4    3.56    0.17
  -2   2   4    3.17    0.18
  -2   2   4    3.78    0.18
   0  -2   4   86.14    3.40
   0  -2   4   99.76    3.40
   0  -2   4   95.95    3.41
   0  -2   4   96.61    3.41
   0  -2  -4   97.30    3.41
   0  -2  -4   88.10    3.40
   0  -2  -4   97.06    3.43
   0  -2   4  100.50    3.42
   0   2   4   95.59    3.41
   0   2  -4   99.70    3.41
   0   2   4   99.90    3.42
   0   2   4   96.03    3.41
   0   2  -4   93.16    3.40
   2  -2   4   45.13    1.63
  -2  -2  -4   46.88    1.62
   2  -2   4   44.96    1.63
   2  -2   4   44.04    1.63
   2  -2   4   41.36    1.61
  -2  -2  -4   43.44    1.62
  -2  -2  -4   46.25    1.62
   2   2   4   45.88    1.62
   2   2   4   44.53    1.62
  -2   2  -4   44.98    1.64
   2   2   4   46.35    1.63
  -2   2  -4   45.70    1.61
  -4  -2  -4    8.13    0.36
   4  -2   4    8.50    0.38
   4  -2   4    8.43    0.34
   4  -2   4    9.01    0.36
  -4  -2  -4    8.82    0.35
   4  -2   4    8.60    0.37
   4   2   4    9.34    0.36
   4   2   4    9.29    0.36
   4   2   4    9.08    0.36
  -4   2  -4    8.58    0.36
  -4   2  -4    9.14    0.33
  -4   2  -4    8.92    0.39
   6  -2   4    3.19    0.18
  -6  -2  -4    3.03    0.14
   6  -2   4    3.35    0.14
   6  -2   4    3.28    0.19
   6  -2   4    3.33    0.21
   6   2   4    3.63    0.17
   6   2   4    3.55    0.17
  -6   2  -4    2.73    0.16
   6   2   4    3.39    0.17
  -6   2  -4    2.78    0.14
  -8  -2  -4    1.89    0.13
   8  -2   4    1.98    0.18
   8  -2   4    2.30    0.14
   8  -2   4    2.31    0.10
   8  -2   4    2.34    0.17
  -8  -2  -4    2.09    0.10
   8   2   4    2.29    0.13
   8   2   4    2.25    0.14
   8   2   4    2.26    0.15
   8   2   4    1.70    0.17
  -8   2  -4    2.34    0.13
  10  -2   4    0.62    0.09
  10  -2   4    0.70    0.06
  10  -2   4    0.85    0.13
  10  -2   4    0.73    0.09
 -10  -2  -4    0.51    0.08
  10   2   4    0.76    0.08
 -10   2  -4    0.66    0.06
 -10   2  -4    0.73    0.06
  10   2   4    0.69    0.08
  10   2   4    0.79    0.13
  12  -2   4    1.30    0.11
  12  -2   4    1.14    0.17
  12  -2   4    1.35    0.08
  12  -2   4    1.42    0.14
 -12   2  -4    1.42    0.07
  12   2   4    1.26    0.17
 -12   2  -4    1.38    0.08
  12   2   4    1.26    0.11
  12   2   4    1.22    0.10
  14  -2   4    0.30    0.14
  14  -2   4    0.21    0.08
  14  -2   4    0.37    0.11
  14  -2   4    0.27    0.05
  14   2   4    0.06    0.11
  14   2   4    0.28    0.06
  14   2   4    0.32    0.07
  16  -2   4    0.98    0.19
  16  -2   4    0.64    0.09
  16  -2   4    1.02    0.11
  16  -2   4    0.70    0.15
  16   2   4    0.85    0.10
  16   2   4    1.17    0.19
  16   2   4    1.10    0.11
  18  -2   4    4.12    0.29
  18  -2   4    3.96    0.23
  18  -2   4    4.10    0.35
  18   2   4    4.39    0.24
  18   2   4    3.69    0.32
  20  -2   4    2.23    0.28
  20  -2   4    2.45    0.23
  20   2   4    2.01    0.25
  22  -2   4    0.43    0.14
  22  -2   4    0.34    0.18
  22   2   4    0.43    0.17
  24  -2   4    1.42    0.27
  24  -2   4    1.30    0.21
  24   2   4    1.35    0.24
  24   2   4    1.37    0.27
  25  -3  -4    3.18    0.34
  25  -3  -4    3.28    0.37
  25   3  -4    3.28    0.33
  25   3  -4    3.61    0.37
  25   3  -4    3.40    0.34
  23  -3  -4    0.45    0.16
  23  -3  -4    0.23    0.17
  23   3  -4    0.10    0.16
  23   3  -4    0.53    0.16
  23   3  -4    0.73    0.18
  21  -3  -4    0.21    0.13
  21  -3  -4   -0.03    0.08
  21  -3  -4    0.02    0.16
  21   3  -4    0.16    0.13
  21   3  -4   -0.09    0.10
  19  -3  -4    0.09    0.12
  19  -3  -4    0.13    0.14
  19  -3  -4    0.06    0.07
  19   3  -4    0.02    0.10
  19   3  -4   -0.13    0.11
  17  -3  -4    0.07    0.11
  17  -3  -4    0.08    0.06
  17  -3  -4    0.01    0.13
  17   3  -4    0.07    0.08
  17   3  -4    0.04    0.11
  15  -3  -4    0.98    0.09
  15  -3  -4    1.26    0.19
  15  -3  -4    0.98    0.16
  15   3  -4    1.10    0.12
  15   3  -4    1.30    0.10
  15   3  -4    1.17    0.17
  13  -3  -4   -0.01    0.04
  13  -3  -4   -0.12    0.10
  13  -3  -4   -0.02    0.09
  13   3  -4    0.00    0.09
 -13   3   4    0.01    0.03
  13   3  -4    0.01    0.06
 -13   3   4    0.03    0.03
  13   3  -4   -0.02    0.04
 -13   3   4    0.05    0.03
  11  -3  -4    9.57    0.47
  11  -3  -4    9.74    0.45
  11  -3  -4   10.09    0.38
 -11   3   4   10.14    0.39
  11   3  -4   10.10    0.42
  11   3  -4    9.71    0.39
  11   3  -4    9.84    0.39
 -11   3   4    9.56    0.39
 -11   3   4    9.62    0.39
  11   3  -4    9.93    0.47
   9  -3  -4    0.15    0.08
   9  -3  -4   -0.07    0.08
   9  -3  -4   -0.01    0.03
   9   3  -4    0.17    0.09
  -9   3   4   -0.04    0.03
   9   3  -4    0.00    0.05
  -9   3   4    0.07    0.05
   9   3  -4   -0.05    0.04
   9   3  -4   -0.02    0.03
  -9   3   4    0.02    0.03
   7  -3  -4   13.96    0.57
   7  -3  -4   13.49    0.52
   7  -3  -4   13.96    0.59
  -7   3   4   13.81    0.52
   7   3  -4   13.61    0.58
   7   3  -4   14.40    0.54
   7   3  -4   13.97    0.51
   7   3  -4   14.37    0.54
  -7   3   4   14.23    0.54
  -7   3   4   13.16    0.54
  -5  -3   4    2.91    0.12
   5  -3  -4    3.00    0.20
  -5  -3   4    2.99    0.16
   5  -3  -4    2.79    0.19
   5   3  -4    2.74    0.15
  -5   3   4    3.02    0.21
   5   3  -4    2.82    0.17
  -5   3   4    2.82    0.13
  -5   3   4    2.72    0.16
  -5   3   4    2.64    0.18
   5   3  -4    2.68    0.19
  -3  -3   4    2.43    0.17
  -3  -3   4    3.16    0.17
  -3  -3   4    2.85    0.13
  -3  -3   4    3.09    0.17
   3  -3  -4    2.85    0.20
  -3  -3   4    3.37    0.20
   3  -3  -4    2.95    0.19
  -3   3   4    3.05    0.17
   3   3  -4    3.13    0.16
   3   3  -4    2.93    0.17
  -3   3   4    2.99    0.15
  -3   3   4    2.89    0.18
   3   3  -4    3.42    0.19
  -3   3   4    3.05    0.19
   3   3  -4    3.01    0.18
  -3   3   4    3.09    0.19
   1  -3  -4    4.18    0.20
  -1  -3   4    3.99    0.18
   1  -3  -4    4.37    0.22
  -1  -3   4    3.74    0.22
  -1  -3   4    3.85    0.20
  -1  -3   4    3.53    0.21
   1  -3  -4    4.14    0.20
  -1  -3   4    4.05    0.22
   1  -3  -4    4.05    0.23
  -1   3   4    4.00    0.21
  -1   3   4    3.93    0.22
   1   3  -4    4.20    0.20
   1   3  -4    4.03    0.20
  -1   3   4    4.11    0.21
  -1   3   4    3.78    0.21
   1  -3   4   17.98    0.74
  -1  -3  -4   18.96    0.78
   1  -3   4   19.58    0.75
  -1  -3  -4   19.29    0.74
   1  -3   4   19.82    0.75
  -1  -3  -4   19.41    0.74
   1  -3   4   20.12    0.76
  -1  -3  -4   20.36    0.74
  -1   3  -4   20.60    0.73
   1   3   4   20.58    0.75
  -1   3  -4   19.47    0.75
   1   3   4   20.34    0.75
  -1   3  -4   18.14    0.74
  -1   3  -4   19.27    0.75
   1   3   4   19.24    0.74
   3  -3   4   23.27    0.90
  -3  -3  -4   24.18    0.91
   3  -3   4   24.26    0.92
   3  -3   4   24.49    0.93
  -3  -3  -4   24.57    0.90
   3  -3   4   24.83    0.92
  -3  -3  -4   23.27    0.90
   3   3   4   24.74    0.91
  -3   3  -4   25.24    0.89
  -3   3  -4   24.46    0.93
   3   3   4   25.01    0.91
  -3   3  -4   23.29    0.91
   3   3   4   24.16    0.91
  -5  -3  -4    1.95    0.13
   5  -3   4    2.02    0.15
   5  -3   4    2.27    0.17
   5  -3   4    2.15    0.18
   5  -3   4    2.25    0.12
   5   3   4    2.21    0.15
   5   3   4    2.07    0.14
  -5   3  -4    1.91    0.14
   5   3   4    2.32    0.14
  -5   3  -4    2.14    0.12
   7  -3   4    0.07    0.04
   7  -3   4   -0.04    0.07
  -7  -3  -4    0.12    0.04
   7  -3   4    0.01    0.06
   7  -3   4   -0.03    0.08
  -7   3  -4   -0.03    0.04
   7   3   4    0.10    0.05
  -7   3  -4    0.01    0.04
   7   3   4    0.09    0.06
   7   3   4    0.05    0.05
  -7   3  -4    0.06    0.05
   9  -3   4    3.12    0.24
   9  -3   4    3.05    0.21
   9  -3   4    3.43    0.15
   9  -3   4    3.13    0.19
   9   3   4    3.30    0.18
   9   3   4    3.19    0.19
   9   3   4    3.33    0.18
  -9   3  -4    3.26    0.17
  -9   3  -4    3.25    0.17
  11  -3   4    0.04    0.08
  11  -3   4   -0.08    0.07
  11  -3   4   -0.06    0.10
  11  -3   4   -0.06    0.03
  11   3   4    0.03    0.06
 -11   3  -4    0.02    0.04
  11   3   4    0.08    0.06
 -11   3  -4   -0.07    0.03
  13  -3   4    1.23    0.12
  13  -3   4    1.25    0.09
  13  -3   4    1.33    0.19
  13  -3   4    1.21    0.15
 -13   3  -4    1.21    0.09
  13   3   4    1.17    0.11
  13   3   4    1.36    0.19
  13   3   4    1.54    0.13
  15  -3   4    0.19    0.11
  15  -3   4    0.38    0.09
  15  -3   4    0.19    0.14
  15   3   4    0.38    0.15
  15   3   4    0.58    0.09
  15   3   4    0.29    0.09
  17  -3   4    1.17    0.14
  17  -3   4    1.06    0.16
  17  -3   4    1.12    0.20
  17   3   4    1.21    0.20
  17   3   4    1.37    0.14
  19  -3   4    2.81    0.25
  19  -3   4    2.42    0.28
  19  -3   4    2.68    0.25
  19   3   4    2.60    0.21
  19   3   4    2.59    0.29
  21  -3   4   -0.07    0.11
  21  -3   4    0.22    0.18
  21   3   4    0.19    0.16
  23  -3   4    0.46    0.21
  23  -3   4    1.12    0.21
  23   3   4    0.86    0.22
  24  -4  -4    0.88    0.26
  24  -4  -4    0.33    0.20
  24   4  -4    0.77    0.21
  22  -4  -4    0.78    0.21
  22  -4  -4    0.25    0.18
  22   4  -4    0.68    0.18
  20  -4  -4    0.43    0.17
  20  -4  -4    0.81    0.21
  20   4  -4    0.93    0.18
  18  -4  -4    0.12    0.07
  18  -4  -4    0.06    0.14
  18  -4  -4    0.02    0.13
  18   4  -4    0.11    0.15
  16  -4  -4    3.12    0.29
  16  -4  -4    3.12    0.27
  16  -4  -4    3.51    0.19
  16   4  -4    2.94    0.18
  16   4  -4    2.92    0.27
  14  -4  -4    0.75    0.09
  14  -4  -4    0.83    0.16
  14  -4  -4    0.81    0.17
  14   4  -4    0.82    0.08
  14   4  -4    0.97    0.18
 -14   4   4    0.73    0.08
 -14   4   4    0.76    0.11
  12  -4  -4    0.00    0.10
  12  -4  -4    0.08    0.05
  12  -4  -4    0.06    0.11
  12   4  -4    0.13    0.03
  12   4  -4    0.16    0.11
 -12   4   4    0.07    0.05
 -12   4   4    0.01    0.05
 -12   4   4   -0.01    0.03
  10  -4  -4    0.37    0.11
  10  -4  -4    0.45    0.07
  10  -4  -4    0.51    0.13
  10   4  -4    0.26    0.08
  10   4  -4    0.58    0.12
 -10   4   4    0.37    0.05
 -10   4   4    0.53    0.08
   8  -4  -4    3.09    0.23
   8  -4  -4    3.25    0.23
   8  -4  -4    2.96    0.16
  -8   4   4    2.66    0.21
   8   4  -4    3.18    0.22
   8   4  -4    3.29    0.19
  -8   4   4    3.51    0.16
  -8   4   4    3.30    0.18
   6  -4  -4    1.98    0.19
   6  -4  -4    2.08    0.18
  -6  -4   4    1.98    0.14
  -6   4   4    1.99    0.12
   6   4  -4    2.09    0.17
  -6   4   4    2.04    0.17
  -6   4   4    1.85    0.14
   6   4  -4    1.92    0.14
  -4  -4   4    6.16    0.24
   4  -4  -4    6.60    0.33
  -4  -4   4    6.04    0.29
   4  -4  -4    6.46    0.31
   4   4  -4    5.97    0.29
   4   4  -4    6.60    0.31
  -4   4   4    6.00    0.29
  -4   4   4    6.17    0.31
  -2  -4   4    0.83    0.10
  -2  -4   4    0.79    0.12
   2  -4  -4    0.94    0.11
   2  -4  -4    0.89    0.13
  -2  -4   4    1.04    0.11
  -2  -4   4    1.00    0.07
   2   4  -4    1.03    0.11
  -2   4   4    0.83    0.10
  -2   4   4    1.06    0.10
  -2   4   4    0.99    0.11
   2   4  -4    0.92    0.11
  -2   4   4    0.96    0.11
   0  -4   4   55.10    2.01
   0  -4  -4   54.52    2.00
   0  -4  -4   55.27    2.04
   0  -4   4   54.05    2.02
   0  -4   4   54.02    2.01
   0   4   4   55.75    2.01
   0   4  -4   56.25    2.02
   0   4  -4   55.81    2.00
   0   4   4   55.25    2.01
   0   4   4   55.66    2.01
   2  -4   4   11.40    0.48
  -2  -4  -4   11.05    0.51
   2  -4   4   11.60    0.48
   2  -4   4   10.65    0.46
   2  -4   4   11.50    0.48
  -2  -4  -4   11.14    0.45
   2   4   4   11.27    0.47
  -2   4  -4   11.21    0.45
   2   4   4   11.45    0.47
   2   4   4   11.44    0.46
   4  -4   4    7.66    0.36
  -4  -4  -4    7.69    0.32
   4  -4   4    7.12    0.33
   4  -4   4    8.29    0.37
   4  -4   4    8.08    0.36
   4   4   4    7.71    0.35
   4   4   4    7.50    0.34
  -4   4  -4    8.16    0.33
   4   4   4    7.39    0.33
   6  -4   4    0.11    0.08
   6  -4   4    0.03    0.05
   6  -4   4   -0.06    0.08
   6  -4   4    0.03    0.07
  -6   4  -4    0.01    0.04
   6   4   4    0.06    0.05
  -6   4  -4    0.12    0.06
   6   4   4    0.06    0.06
   6   4   4    0.08    0.07
   8  -4   4    0.18    0.05
   8  -4   4    0.15    0.09
   8  -4   4    0.06    0.09
   8  -4   4    0.20    0.10
   8   4   4    0.17    0.07
  -8   4  -4    0.14    0.06
   8   4   4    0.19    0.06
  -8   4  -4    0.15    0.07
   8   4   4    0.07    0.06
  10  -4   4    1.13    0.14
  10  -4   4    1.32    0.10
  10  -4   4    1.24    0.14
  10  -4   4    1.15    0.17
  10   4   4    1.04    0.13
  10   4   4    1.44    0.13
  10   4   4    1.36    0.12
 -10   4  -4    1.46    0.12
  12  -4   4    8.30    0.45
  12  -4   4    7.84    0.38
  12  -4   4    8.23    0.34
  12  -4   4    7.93    0.40
 -12   4  -4    7.85    0.34
  12   4   4    8.19    0.36
  12   4   4    7.97    0.38
  14  -4   4    0.91    0.18
  14  -4   4    0.77    0.13
  14  -4   4    0.85    0.16
 -14   4  -4    0.76    0.08
  14   4   4    0.90    0.11
  14   4   4    0.78    0.12
  16  -4   4    1.38    0.22
  16  -4   4    1.43    0.17
  16  -4   4    1.30    0.16
  16   4   4    1.29    0.22
  16   4   4    1.45    0.15
  16   4   4    1.34    0.14
  18  -4   4    0.08    0.15
  18  -4   4    0.03    0.11
  18  -4   4   -0.18    0.09
  18   4   4    0.05    0.08
  18   4   4   -0.09    0.13
  20  -4   4    0.68    0.16
  20  -4   4    0.36    0.19
  20   4   4    0.60    0.20
  20   4   4    0.40    0.12
  22  -4   4    4.61    0.35
  22  -4   4    5.67    0.44
  22   4   4    4.32    0.41
  23  -5  -4    3.27    0.33
  23  -5  -4    2.61    0.35
  23   5  -4    3.45    0.34
  21  -5  -4    0.35    0.19
  21  -5  -4    0.16    0.16
  21   5  -4    0.43    0.16
  19  -5  -4   -0.02    0.15
  19  -5  -4    0.12    0.15
  19   5  -4    0.34    0.15
  17  -5  -4    2.85    0.31
  17  -5  -4    2.69    0.28
  17   5  -4    2.57    0.27
  15  -5  -4    5.41    0.37
  15  -5  -4    4.90    0.38
  15  -5  -4    5.60    0.27
 -15   5   4    5.03    0.25
  15   5  -4    5.96    0.39
  13  -5  -4   22.43    0.99
  13  -5  -4   23.69    0.89
  13  -5  -4   22.64    0.97
  13   5  -4   23.90    0.98
 -13   5   4   22.93    0.89
  11  -5  -4    4.59    0.31
  11  -5  -4    4.44    0.23
  11  -5  -4    4.04    0.32
 -11   5   4    4.52    0.22
  11   5  -4    4.46    0.30
 -11   5   4    4.54    0.25
   9  -5  -4   -0.10    0.10
   9  -5  -4    0.06    0.10
  -9   5   4   -0.09    0.08
   9   5  -4    0.10    0.09
  -9   5   4   -0.03    0.04
  -9   5   4   -0.05    0.08
   7  -5  -4    0.48    0.12
   7  -5  -4    0.33    0.12
  -7  -5   4    0.30    0.10
  -7   5   4    0.46    0.07
  -7   5   4    0.44    0.10
   7   5  -4    0.40    0.10
  -7   5   4    0.30    0.10
  -5  -5   4   32.43    1.25
   5  -5  -4   32.77    1.28
   5  -5  -4   32.63    1.26
  -5   5   4   33.73    1.22
  -5   5   4   32.24    1.26
   5   5  -4   33.65    1.26
  -5   5   4   32.31    1.24
   3  -5  -4    0.50    0.12
   3  -5  -4    0.67    0.10
  -3  -5   4    0.75    0.11
  -3  -5   4    0.65    0.06
  -3  -5   4    0.72    0.06
   3   5  -4    0.70    0.10
  -3   5   4    0.63    0.10
  -3   5   4    0.75    0.11
   1  -5  -4    4.56    0.29
  -1  -5   4    4.42    0.26
  -1  -5   4    3.99    0.27
   1  -5  -4    4.44    0.23
   1   5  -4    4.65    0.24
  -1   5   4    4.20    0.24
  -1   5   4    4.24    0.24
  -1   5   4    4.75    0.26
  -1  -5  -4    4.70    0.24
   1  -5   4    4.68    0.28
  -1  -5  -4    4.83    0.31
   1  -5   4    4.83    0.27
   1  -5   4    4.40    0.28
   1   5   4    4.78    0.25
   1   5   4    4.86    0.27
  -1   5  -4    5.31    0.25
   1   5   4    4.76    0.27
  -3  -5  -4    2.59    0.15
  -3  -5  -4    3.03    0.24
   3  -5   4    2.74    0.21
   3  -5   4    2.46    0.20
   3  -5   4    2.73    0.21
   3   5   4    2.40    0.18
  -3   5  -4    2.89    0.17
  -3   5  -4    2.60    0.18
   3   5   4    2.80    0.17
   3   5   4    3.04    0.20
   5  -5   4    0.45    0.11
  -5  -5  -4    0.13    0.05
   5  -5   4    0.34    0.11
   5  -5   4    0.25    0.10
   5   5   4    0.29    0.07
  -5   5  -4    0.20    0.07
   5   5   4    0.30    0.09
  -5   5  -4    0.28    0.09
   5   5   4    0.19    0.08
   7  -5   4    1.48    0.15
   7  -5   4    0.73    0.13
   7  -5   4    1.31    0.17
  -7   5  -4    1.00    0.11
  -7   5  -4    0.99    0.12
   7   5   4    1.15    0.13
   7   5   4    1.08    0.10
   7   5   4    1.25    0.14
   9  -5   4    3.05    0.24
   9  -5   4    3.08    0.24
   9  -5   4    3.43    0.27
  -9   5  -4    2.87    0.19
  -9   5  -4    3.16    0.20
   9   5   4    3.37    0.21
   9   5   4    3.15    0.22
   9   5   4    3.42    0.19
  11  -5   4    0.13    0.10
  11  -5   4    0.09    0.12
  11  -5   4    0.30    0.10
 -11   5  -4    0.10    0.08
  11   5   4    0.19    0.09
  11   5   4    0.04    0.07
  13  -5   4    1.18    0.16
  13  -5   4    1.40    0.21
  13  -5   4    1.14    0.16
 -13   5  -4    1.22    0.12
  13   5   4    0.92    0.13
  13   5   4    1.42    0.17
  15  -5   4    1.12    0.15
  15  -5   4    0.87    0.16
  15  -5   4    0.80    0.19
  15   5   4    0.90    0.15
  15   5   4    0.91    0.12
  17  -5   4    1.44    0.17
  17  -5   4    0.90    0.21
  17  -5   4    1.31    0.18
  17   5   4    1.56    0.17
  19  -5   4    2.91    0.28
  19  -5   4    2.64    0.32
  19  -5   4    2.84    0.25
  19   5   4    3.82    0.37
  19   5   4    3.55    0.26
  21  -5   4    0.21    0.20
  21  -5   4    0.09    0.25
  21  -5   4    0.11    0.14
  21   5   4    0.05    0.17
  22  -6  -4    0.03    0.19
  22  -6  -4   -0.22    0.14
  22   6  -4   -0.10    0.14
  20  -6  -4    0.37    0.20
  20  -6  -4    0.42    0.18
  20   6  -4    0.78    0.21
  18  -6  -4    1.34    0.25
  18  -6  -4    1.45    0.23
  18   6  -4    1.15    0.21
  16  -6  -4   -0.39    0.16
  16  -6  -4    0.18    0.14
  16   6  -4    0.03    0.09
  16   6  -4    0.06    0.13
  14  -6  -4    0.07    0.14
  14  -6  -4    0.08    0.08
  14  -6  -4    0.06    0.16
 -14   6   4    0.03    0.06
  14   6  -4   -0.03    0.12
  14   6  -4   -0.04    0.07
  12  -6  -4   10.74    0.46
  12  -6  -4   11.52    0.57
  12  -6  -4    9.86    0.55
  12   6  -4   11.63    0.56
 -12   6   4    9.93    0.47
  10  -6  -4   -0.17    0.10
  10  -6  -4    0.01    0.12
  10   6  -4    0.12    0.11
 -10   6   4    0.00    0.10
 -10   6   4    0.11    0.10
   8  -6  -4   -0.14    0.11
   8  -6  -4    0.01    0.13
   8   6  -4    0.06    0.09
  -8   6   4    0.11    0.10
  -8   6   4   -0.17    0.09
   6  -6  -4    0.29    0.13
   6  -6  -4    0.19    0.10
  -6  -6   4    0.26    0.12
  -6   6   4    0.18    0.13
  -6   6   4    0.23    0.11
   6   6  -4    0.50    0.12
   4  -6  -4   17.83    0.73
  -4  -6   4   16.97    0.74
   4  -6  -4   16.62    0.77
  -4   6   4   17.92    0.74
  -4   6   4   17.36    0.72
   4   6  -4   18.89    0.74
   2  -6  -4    6.48    0.32
  -2  -6   4    6.05    0.27
  -2  -6   4    6.21    0.26
  -2  -6   4    5.88    0.35
   2  -6  -4    5.47    0.36
  -2   6   4    5.88    0.32
  -2   6   4    6.14    0.34
   2   6  -4    6.29    0.32
   2   6  -4    6.97    0.33
   0  -6   4    2.45    0.22
   0  -6  -4    2.19    0.23
   0  -6   4    2.33    0.17
   0  -6   4    2.75    0.22
   0  -6  -4    2.45    0.17
   0   6   4    2.46    0.21
   0   6  -4    2.47    0.19
   0   6  -4    2.45    0.19
   0   6   4    2.30    0.20
  -2  -6  -4    1.05    0.18
   2  -6   4    1.09    0.15
   2  -6   4    1.41    0.17
  -2  -6  -4    1.29    0.11
  -2   6  -4    1.53    0.16
   2   6   4    1.12    0.14
   2   6   4    0.99    0.12
  -2   6  -4    1.20    0.13
   2   6   4    1.21    0.15
   4  -6   4    0.04    0.09
   4  -6   4    0.04    0.10
   4  -6   4   -0.09    0.09
  -4  -6  -4    0.10    0.12
  -4  -6  -4    0.00    0.05
   4   6   4   -0.09    0.07
   4   6   4    0.16    0.09
   4   6   4    0.06    0.06
  -4   6  -4    0.09    0.08
  -4   6  -4    0.16    0.09
   6  -6   4    0.98    0.16
   6  -6   4    1.07    0.15
   6  -6   4    0.90    0.15
  -6   6  -4    0.99    0.13
   6   6   4    0.96    0.14
  -6   6  -4    0.96    0.13
   6   6   4    0.94    0.13
   8  -6   4    1.83    0.19
   8  -6   4    1.26    0.17
   8  -6   4    1.72    0.20
  -8   6  -4    1.40    0.15
   8   6   4    2.08    0.18
  -8   6  -4    1.42    0.16
   8   6   4    1.34    0.15
  10  -6   4    0.59    0.17
  10  -6   4    0.75    0.14
  10  -6   4    0.69    0.16
 -10   6  -4    1.04    0.13
  10   6   4    0.72    0.13
 -10   6  -4    0.93    0.12
  10   6   4    0.68    0.13
  12  -6   4    0.35    0.15
  12  -6   4    0.57    0.17
  12  -6   4    0.39    0.12
  12   6   4    0.73    0.14
 -12   6  -4    0.29    0.10
  12   6   4    0.26    0.11
  14  -6   4    0.65    0.15
  14  -6   4    0.84    0.16
  14  -6   4    0.45    0.18
 -14   6  -4    0.77    0.11
  14   6   4    0.93    0.13
  14   6   4    0.82    0.15
  16  -6   4    1.72    0.21
  16  -6   4    2.20    0.28
  16  -6   4    1.80    0.21
  16   6   4    1.98    0.21
  18  -6   4    4.19    0.32
  18  -6   4    4.07    0.42
  18  -6   4    4.01    0.30
  18  -6   4    3.87    0.38
  18   6   4    4.08    0.30
  19  -7  -4    2.95    0.35
  19  -7  -4    2.80    0.34
  19   7  -4    3.25    0.33
  17  -7  -4   -0.13    0.15
  17  -7  -4    0.20    0.18
  17   7  -4   -0.09    0.13
  15  -7  -4    0.61    0.20
  15  -7  -4    0.86    0.20
 -15   7   4    0.66    0.12
  15   7  -4    0.82    0.14
  15   7  -4    0.56    0.17
  13  -7  -4    9.68    0.59
  13  -7  -4    9.85    0.57
  13   7  -4   10.34    0.48
  13   7  -4   11.59    0.56
 -13   7   4    9.75    0.47
  11  -7  -4   -0.17    0.12
  11  -7  -4   -0.10    0.13
  11   7  -4    0.26    0.13
  11   7  -4    0.03    0.09
 -11   7   4    0.16    0.12
 -11   7   4    0.04    0.11
   9  -7  -4    0.18    0.14
   9  -7  -4    0.23    0.12
   9   7  -4    0.13    0.10
  -9   7   4    0.39    0.13
   9   7  -4    0.06    0.11
  -9   7   4    0.23    0.10
   7  -7  -4    0.97    0.19
  -7  -7   4    1.05    0.17
   7  -7  -4    1.29    0.19
  -7   7   4    0.95    0.17
   7   7  -4    1.35    0.16
   7   7  -4    1.31    0.17
  -7   7   4    1.03    0.16
  -5  -7   4    0.85    0.15
   5  -7  -4    0.80    0.13
   5  -7  -4    0.90    0.18
  -5   7   4    0.84    0.15
   5   7  -4    0.85    0.14
   5   7  -4    1.09    0.15
  -5   7   4    0.86    0.14
  -3  -7   4   14.33    0.63
   3  -7  -4   12.70    0.65
   3  -7  -4   13.58    0.59
  -3   7   4   12.95    0.62
   3   7  -4   14.16    0.61
   3   7  -4   13.84    0.60
  -3   7   4   13.41    0.60
   1  -7  -4    5.63    0.29
  -1  -7   4    5.86    0.27
  -1  -7   4    5.57    0.36
   1  -7  -4    5.10    0.38
  -1   7   4    5.56    0.32
   1   7  -4    5.35    0.32
  -1   7   4    5.39    0.35
   1   7  -4    5.55    0.33
  -1  -7  -4    3.51    0.20
  -1  -7  -4    3.72    0.32
   1  -7   4    3.92    0.22
   1  -7   4    3.21    0.27
  -1   7  -4    3.67    0.25
   1   7   4    3.25    0.25
   1   7   4    3.75    0.27
  -1   7  -4    3.71    0.25
   3  -7   4    1.24    0.18
   3  -7   4    1.49    0.19
   3  -7   4    1.46    0.16
  -3  -7  -4    1.36    0.13
  -3  -7  -4    1.38    0.21
   3   7   4    1.62    0.18
   3   7   4    1.51    0.19
  -3   7  -4    1.32    0.16
  -3   7  -4    1.37    0.16
   5  -7   4   -0.05    0.10
   5  -7   4   -0.01    0.08
   5  -7   4   -0.05    0.11
  -5   7  -4   -0.10    0.07
   5   7   4   -0.04    0.10
  -5   7  -4    0.02    0.09
   5   7   4   -0.21    0.11
   7  -7   4    1.81    0.22
   7  -7   4    1.70    0.20
   7  -7   4    1.54    0.21
  -7   7  -4    1.38    0.17
   7   7   4    1.52    0.18
  -7   7  -4    1.51    0.17
   7   7   4    1.77    0.19
   9  -7   4    0.52    0.16
   9  -7   4    0.74    0.16
   9  -7   4    0.33    0.14
  -9   7  -4    0.50    0.12
   9   7   4    0.69    0.13
   9   7   4    0.45    0.14
  -9   7  -4    0.57    0.11
  11  -7   4    0.75    0.18
  11  -7   4    0.70    0.18
  11  -7   4    1.12    0.19
  11   7   4    0.76    0.16
  11   7   4    0.82    0.15
 -11   7  -4    0.73    0.13
 -11   7  -4    0.89    0.15
  13  -7   4    3.53    0.30
  13  -7   4    3.41    0.34
  13  -7   4    3.72    0.35
  13   7   4    4.26    0.31
  13   7   4    4.21    0.30
 -13   7  -4    3.71    0.26
  15  -7   4    3.04    0.28
  15  -7   4    2.96    0.34
  15  -7   4    2.80    0.32
  15   7   4    3.60    0.29
  15   7   4    2.48    0.24
  17  -7   4    2.74    0.34
  17  -7   4    3.67    0.38
  17  -7   4    2.55    0.27
  17   7   4    3.02    0.29
  16  -8  -4    0.69    0.21
  16  -8  -4    0.95    0.26
  16   8  -4    0.44    0.17
  16   8  -4    0.50    0.18
  14  -8  -4    0.68    0.19
  14  -8  -4    0.36    0.19
  14   8  -4    0.69    0.18
  14   8  -4    0.36    0.12
 -14   8   4    0.55    0.14
  12  -8  -4    0.50    0.17
  12  -8  -4    0.37    0.18
 -12   8   4    0.45    0.13
  12   8  -4    0.70    0.15
  12   8  -4    0.78    0.18
  10  -8  -4    0.20    0.16
  10  -8  -4    0.21    0.20
  10   8  -4    0.03    0.13
  10   8  -4    0.17    0.12
 -10   8   4   -0.07    0.12
 -10   8   4   -0.08    0.12
   8  -8  -4    0.39    0.17
   8  -8  -4    0.66    0.16
  -8   8   4    0.39    0.15
  -8   8   4    0.39    0.15
   8   8  -4    0.27    0.12
   8   8  -4    0.43    0.13
   6  -8  -4   -0.07    0.11
  -6  -8   4   -0.14    0.12
   6  -8  -4    0.04    0.15
  -6   8   4    0.11    0.15
  -6   8   4    0.00    0.11
   6   8  -4    0.04    0.13
   6   8  -4    0.02    0.10
   4  -8  -4    0.20    0.09
   4  -8  -4    0.09    0.15
  -4  -8   4    0.23    0.15
   4   8  -4    0.23    0.14
  -4   8   4    0.04    0.12
   4   8  -4    0.33    0.12
  -4   8   4    0.26    0.12
  -2  -8   4    1.54    0.20
   2  -8  -4    1.50    0.23
   2   8  -4    1.24    0.19
  -2   8   4    1.48    0.20
   2   8  -4    1.49    0.19
  -2   8   4    1.53    0.20
   0  -8  -4    0.85    0.20
   0  -8   4    0.67    0.19
   0   8  -4    1.08    0.16
   0   8   4    0.99    0.18
   0   8   4    0.82    0.16
   0   8  -4    1.02    0.15
  -2  -8  -4    0.27    0.16
   2  -8   4   -0.09    0.12
   2   8   4   -0.05    0.10
  -2   8  -4   -0.01    0.09
  -2   8  -4    0.20    0.13
   2   8   4   -0.02    0.11
  -4  -8  -4    0.29    0.16
   4  -8   4    0.30    0.15
  -4   8  -4    0.14    0.10
   4   8   4    0.10    0.12
  -4   8  -4    0.21    0.12
   4   8   4    0.04    0.11
   6  -8   4    1.05    0.18
   6  -8   4    1.38    0.21
   6  -8   4    1.49    0.22
   6   8   4    0.94    0.17
   6   8   4    1.32    0.18
  -6   8  -4    1.00    0.15
  -6   8  -4    1.19    0.17
   8  -8   4    0.18    0.15
   8  -8   4    0.05    0.12
   8  -8   4   -0.14    0.10
   8   8   4    0.10    0.13
  -8   8  -4    0.11    0.09
  -8   8  -4    0.13    0.13
   8   8   4   -0.26    0.09
  10  -8   4    0.31    0.17
  10  -8   4    0.31    0.14
  10  -8   4    0.13    0.14
  10   8   4    0.33    0.13
 -10   8  -4    0.14    0.11
  10   8   4    0.20    0.12
 -10   8  -4    0.29    0.11
  12  -8   4    2.02    0.25
  12  -8   4    2.68    0.31
  12  -8   4    2.66    0.32
  12   8   4    2.70    0.27
 -12   8  -4    2.51    0.23
  12   8   4    2.73    0.26
  14  -8   4    0.62    0.21
  14  -8   4    0.80    0.17
  14  -8   4    0.71    0.21
  14   8   4    0.88    0.18
  14   8   4    0.95    0.19
  11  -9  -4   -0.11    0.15
  11  -9  -4    0.19    0.18
 -11   9   4    0.03    0.16
  11   9  -4   -0.01    0.13
 -11   9   4    0.18    0.12
  11   9  -4    0.07    0.15
   9  -9  -4   -0.14    0.16
   9   9  -4    0.10    0.12
  -9   9   4    0.05    0.13
   9   9  -4   -0.06    0.15
  -9   9   4    0.20    0.12
  -7  -9   4    2.04    0.26
   7  -9  -4    2.49    0.31
  -7   9   4    1.71    0.25
   7   9  -4    2.34    0.24
  -7   9   4    2.51    0.26
   7   9  -4    2.59    0.26
   5  -9  -4    1.13    0.24
  -5  -9   4    0.83    0.20
   5   9  -4    0.97    0.17
   5   9  -4    1.09    0.18
  -5   9   4    0.81    0.17
  -5   9   4    0.62    0.17
  -3  -9   4    1.58    0.23
   3  -9  -4    1.11    0.23
  -3   9   4    1.17    0.23
   3   9  -4    1.50    0.22
   3   9  -4    1.59    0.20
  -3   9   4    1.39    0.20
  -1  -9   4    0.28    0.15
   1  -9  -4    0.57    0.20
   1   9  -4    0.67    0.18
   1   9  -4    0.47    0.16
  -1   9   4    0.62    0.18
  -1   9   4    0.45    0.16
   1  -9   4    1.68    0.24
  -1  -9  -4    1.93    0.28
   1   9   4    1.40    0.21
   1   9   4    1.99    0.23
  -1   9  -4    1.52    0.20
  -1   9  -4    1.44    0.20
   3  -9   4    2.14    0.27
  -3  -9  -4    2.22    0.30
  -3   9  -4    2.33    0.25
   3   9   4    1.92    0.25
  -3   9  -4    1.66    0.22
   3   9   4    2.66    0.27
   5  -9   4    0.50    0.17
   5   9   4    0.46    0.16
   5   9   4    0.16    0.16
  -5   9  -4    0.31    0.13
  -5   9  -4    0.51    0.16
   7  -9   4   -0.16    0.13
   7   9   4    0.01    0.12
  -7   9  -4   -0.07    0.10
   7   9   4    0.04    0.14
  -7   9  -4   -0.04    0.14
   9  -9   4    0.36    0.19
   9  -9   4   -0.20    0.15
  -9   9  -4    0.26    0.15
   9   9   4    0.19    0.17
   9   9   4    0.25    0.14
  -9   9  -4    0.15    0.15
  26   0  -5   -0.22    0.13
  26   0  -5    0.06    0.12
  26   0  -5   -0.05    0.10
  24   0  -5    0.05    0.13
  24   0  -5   -0.07    0.08
  24   0  -5    0.16    0.14
  24   0  -5   -0.28    0.15
  22   0  -5   -0.11    0.09
  22   0  -5    0.11    0.11
  22   0  -5    0.15    0.14
  22   0  -5   -0.09    0.10
  20   0  -5    0.29    0.13
  20   0  -5   -0.06    0.09
  20   0  -5    0.16    0.09
  18   0  -5    0.00    0.08
  18   0  -5    0.05    0.06
  18   0  -5    0.00    0.08
  18   0  -5    0.00    0.11
  16   0  -5   -0.02    0.06
  16   0  -5   -0.09    0.09
  16   0  -5    0.00    0.03
  16   0  -5    0.02    0.08
  14   0  -5   -0.01    0.06
  14   0  -5    0.02    0.03
  14   0  -5    0.04    0.08
  14   0  -5    0.00    0.06
  12   0  -5    0.09    0.10
  12   0  -5    0.01    0.06
  12   0  -5   -0.02    0.03
  10   0  -5    0.11    0.06
  10   0  -5    0.00    0.03
 -10   0   5    0.03    0.07
  10   0  -5   -0.04    0.07
   8   0  -5    0.01    0.04
  -8   0   5    0.03    0.06
   8   0  -5    0.06    0.07
   8   0  -5    0.01    0.03
  -8   0   5   -0.05    0.04
  -8   0   5   -0.02    0.02
  -6   0   5   -0.11    0.05
  -6   0   5    0.02    0.03
   6   0  -5    0.00    0.03
  -6   0   5   -0.06    0.03
   6   0  -5   -0.03    0.06
   6   0  -5   -0.04    0.03
   6   0  -5   -0.04    0.03
   4   0  -5   -0.06    0.05
   4   0  -5   -0.01    0.03
   4   0  -5    0.06    0.06
  -4   0   5    0.08    0.04
   4   0  -5    0.03    0.03
  -4   0   5   -0.03    0.03
  -4   0   5   -0.05    0.02
  -4   0   5    0.07    0.05
  -2   0   5   -0.07    0.04
   2   0  -5   -0.01    0.06
   2   0  -5   -0.07    0.04
  -2   0   5   -0.08    0.04
  -2   0   5    0.00    0.05
   2   0  -5    0.01    0.04
  -2   0   5   -0.10    0.05
   0   0   5    0.11    0.05
   0   0   5    0.09    0.06
   0   0  -5    0.07    0.05
   0   0  -5    0.10    0.05
   0   0   5    0.01    0.04
   0   0  -5    0.09    0.05
   2   0   5   -0.07    0.05
  -2   0  -5   -0.06    0.05
  -2   0  -5   -0.06    0.04
  -2   0  -5   -0.02    0.05
   2   0   5    0.00    0.06
   2   0   5   -0.06    0.02
  -2   0  -5   -0.07    0.02
  -4   0  -5   -0.01    0.04
   4   0   5   -0.03    0.05
  -4   0  -5   -0.03    0.01
   4   0   5   -0.07    0.06
  -4   0  -5    0.01    0.06
   4   0   5   -0.08    0.04
   6   0   5    0.00    0.06
   6   0   5   -0.17    0.07
   6   0   5   -0.09    0.02
   6   0   5   -0.11    0.05
  -6   0  -5   -0.09    0.04
   8   0   5    0.01    0.02
  -8   0  -5    0.00    0.03
   8   0   5   -0.07    0.07
   8   0   5    0.00    0.04
  12   0   5    0.11    0.07
  12   0   5    0.01    0.03
  12   0   5   -0.09    0.05
  14   0   5   -0.04    0.04
  14   0   5    0.02    0.06
  14   0   5    0.00    0.10
  16   0   5    0.12    0.14
  16   0   5   -0.04    0.04
  16   0   5    0.00    0.06
  16   0   5   -0.04    0.11
  18   0   5    0.02    0.14
  18   0   5   -0.18    0.10
  20   0   5    0.03    0.13
  20   0   5   -0.18    0.15
  22   0   5    0.04    0.13
  22   0   5    0.05    0.20
  24   0   5    0.03    0.15
  24   0   5    0.08    0.19
  27  -1  -5    2.50    0.28
  27  -1  -5    3.02    0.35
  27  -1  -5    2.35    0.27
  27   1  -5    2.34    0.28
  27   1  -5    3.26    0.34
  27   1  -5    2.56    0.28
  25  -1  -5    0.32    0.14
  25  -1  -5    0.35    0.21
  25   1  -5    1.11    0.19
  25   1  -5    0.39    0.15
  25   1  -5    0.65    0.17
  25   1  -5    0.40    0.15
  23  -1  -5   12.29    0.56
  23  -1  -5   13.55    0.63
  23  -1  -5   12.21    0.68
  23   1  -5   12.79    0.60
  23   1  -5   12.36    0.61
  23   1  -5   12.05    0.64
  23   1  -5   13.86    0.65
  21  -1  -5    2.05    0.25
  21  -1  -5    1.95    0.18
  21  -1  -5    1.94    0.21
  21   1  -5    1.35    0.21
  21   1  -5    1.94    0.20
  21   1  -5    1.98    0.20
  21   1  -5    2.09    0.22
  19  -1  -5    0.28    0.16
  19  -1  -5    0.35    0.08
  19  -1  -5    0.40    0.11
  19   1  -5    0.13    0.14
  19   1  -5    0.49    0.11
  19   1  -5    0.36    0.11
  19   1  -5    0.52    0.12
  17  -1  -5    0.02    0.08
  17  -1  -5    0.10    0.07
  17  -1  -5    0.16    0.04
  17  -1  -5   -0.07    0.11
  17   1  -5    0.02    0.09
  17   1  -5    0.15    0.03
  17   1  -5    0.16    0.11
  17   1  -5    0.16    0.08
  15  -1  -5    0.13    0.10
  15  -1  -5    0.10    0.06
  15  -1  -5    0.21    0.08
  15  -1  -5    0.28    0.05
  15   1  -5    0.16    0.03
  15   1  -5    0.17    0.08
  15   1  -5    0.04    0.09
  13  -1  -5    0.82    0.14
  13  -1  -5    1.07    0.12
  13  -1  -5    0.95    0.09
  13  -1  -5    0.96    0.08
  13   1  -5    0.94    0.06
  13   1  -5    1.17    0.12
  13   1  -5    1.00    0.10
  11  -1  -5    1.56    0.10
  11  -1  -5    1.68    0.10
  11  -1  -5    1.54    0.16
  11  -1  -5    1.63    0.13
  11   1  -5    1.50    0.12
  11   1  -5    1.54    0.13
  11   1  -5    1.55    0.09
 -11   1   5    1.73    0.15
   9  -1  -5    2.90    0.17
   9  -1  -5    2.96    0.13
   9  -1  -5    2.75    0.21
   9  -1  -5    2.87    0.14
   9   1  -5    2.78    0.15
  -9   1   5    2.84    0.12
   9   1  -5    2.92    0.17
  -9   1   5    2.89    0.12
   9   1  -5    2.85    0.14
  -7  -1   5   50.47    1.78
   7  -1  -5   49.82    1.77
   7  -1  -5   48.91    1.73
  -7  -1   5   48.15    1.74
   7  -1  -5   48.57    1.73
   7  -1  -5   49.58    1.76
   7  -1  -5   49.13    1.80
   7   1  -5   48.77    1.74
  -7   1   5   48.56    1.75
  -7   1   5   49.16    1.77
  -7   1   5   47.72    1.79
   7   1  -5   47.80    1.77
   7   1  -5   49.32    1.75
   7   1  -5   48.87    1.76
   5  -1  -5   26.42    0.98
  -5  -1   5   25.82    0.98
   5  -1  -5   26.63    1.00
  -5  -1   5   28.15    0.99
   5  -1  -5   26.96    0.98
  -5  -1   5   26.53    0.97
  -5   1   5   25.83    0.97
   5   1  -5   26.60    0.97
  -5   1   5   26.92    0.98
   5   1  -5   26.48    0.98
   5   1  -5   27.44    0.98
   3  -1  -5   13.03    0.48
   3  -1  -5   11.87    0.49
  -3  -1   5   12.21    0.47
  -3  -1   5   12.27    0.47
  -3  -1   5   12.76    0.48
   3  -1  -5   12.89    0.48
  -3  -1   5   12.17    0.44
   3  -1  -5   11.09    0.48
   3   1  -5   12.42    0.47
   3   1  -5   12.37    0.47
  -3   1   5   11.61    0.47
  -3   1   5   12.34    0.45
  -3   1   5   12.64    0.48
   3   1  -5   13.06    0.47
  -1  -1   5   18.50    0.68
   1  -1  -5   17.32    0.68
   1  -1  -5   17.53    0.69
   1  -1  -5   18.15    0.68
  -1  -1   5   18.11    0.67
  -1  -1   5   18.62    0.68
  -1  -1   5   18.27    0.68
   1   1  -5   19.03    0.68
  -1   1   5   17.98    0.68
   1   1  -5   18.19    0.68
  -1   1   5   17.97    0.67
  -1   1   5   19.07    0.70
  -1   1   5   18.34    0.69
  -1  -1  -5    2.71    0.15
  -1  -1  -5    2.78    0.13
   1  -1   5    2.90    0.15
   1  -1   5    2.89    0.15
  -1  -1  -5    2.90    0.14
   1  -1   5    2.82    0.15
   1  -1   5    2.61    0.15
   1   1   5    2.59    0.15
  -1   1  -5    2.64    0.15
   1   1   5    2.49    0.15
   1   1   5    2.57    0.13
   1   1   5    2.69    0.15
  -1   1  -5    2.71    0.14
  -1   1  -5    2.36    0.13
  -3  -1  -5    7.30    0.28
   3  -1   5    6.75    0.30
   3  -1   5    6.58    0.29
  -3  -1  -5    7.33    0.27
  -3  -1  -5    6.64    0.29
   3  -1   5    6.44    0.29
  -3   1  -5    6.65    0.29
   3   1   5    6.38    0.30
  -3   1  -5    6.82    0.25
  -3   1  -5    6.83    0.28
   3   1   5    6.94    0.27
   3   1   5    6.61    0.29
   3   1   5    6.79    0.29
  -5  -1  -5   19.06    0.73
   5  -1   5   20.04    0.75
  -5  -1  -5   20.43    0.74
   5  -1   5   20.21    0.77
   5   1   5   19.56    0.77
  -5   1  -5   19.54    0.77
   5   1   5   20.21    0.76
  -5   1  -5   20.20    0.75
   5   1   5   19.47    0.75
   5   1   5   20.96    0.73
   7  -1   5    7.31    0.33
   7  -1   5    7.16    0.30
  -7  -1  -5    7.01    0.28
  -7  -1  -5    6.37    0.28
   7  -1   5    6.89    0.35
  -7   1  -5    7.18    0.29
   7   1   5    7.49    0.28
   7   1   5    6.92    0.34
   7   1   5    6.99    0.30
   9  -1   5   15.16    0.64
   9  -1   5   15.37    0.58
  -9  -1  -5   14.79    0.53
  -9  -1  -5   12.76    0.56
   9  -1   5   14.61    0.60
  -9   1  -5   14.64    0.55
   9   1   5   14.33    0.62
   9   1   5   14.54    0.57
   9   1   5   15.84    0.55
  11  -1   5    2.10    0.09
  11  -1   5    1.98    0.10
  11  -1   5    1.87    0.20
  11  -1   5    2.02    0.14
  11  -1   5    1.99    0.17
 -11   1  -5    2.21    0.10
 -11   1  -5    2.08    0.09
  11   1   5    2.36    0.13
  11   1   5    2.06    0.14
  11   1   5    1.87    0.18
  13  -1   5    3.57    0.29
  13  -1   5    3.38    0.15
  13  -1   5    3.35    0.15
  13  -1   5    3.54    0.25
  13  -1   5    3.76    0.20
  13   1   5    3.51    0.18
  13   1   5    3.52    0.19
  13   1   5    3.57    0.26
  15  -1   5   15.55    0.63
  15  -1   5   17.08    0.75
  15  -1   5   15.87    0.69
  15  -1   5   14.91    0.60
  15   1   5   15.97    0.71
  15   1   5   15.92    0.62
  15   1   5   16.73    0.62
  17  -1   5    0.04    0.14
  17  -1   5    0.07    0.07
  17  -1   5   -0.04    0.11
  17   1   5   -0.10    0.11
  17   1   5   -0.02    0.07
  17   1   5    0.00    0.05
  19  -1   5    0.49    0.14
  19  -1   5    0.19    0.16
  19   1   5    0.45    0.16
  21  -1   5    0.34    0.17
  21  -1   5    0.08    0.17
  21   1   5    0.42    0.18
  21   1   5    0.03    0.16
  23  -1   5    0.15    0.17
  23  -1   5    0.06    0.14
  23   1   5   -0.02    0.19
  23   1   5    0.21    0.15
  26  -2  -5    1.88    0.26
  26  -2  -5    1.87    0.29
  26   2  -5    2.07    0.28
  26   2  -5    2.13    0.25
  24  -2  -5    3.90    0.33
  24  -2  -5    3.26    0.35
  24   2  -5    4.31    0.33
  24   2  -5    4.62    0.33
  24   2  -5    4.03    0.34
  24   2  -5    3.46    0.30
  22  -2  -5    0.41    0.18
  22  -2  -5    0.53    0.15
  22   2  -5    0.65    0.16
  22   2  -5    0.16    0.13
  22   2  -5    0.35    0.15
  22   2  -5    0.47    0.16
  20  -2  -5    7.48    0.46
  20  -2  -5    6.96    0.33
  20  -2  -5    7.61    0.42
  20   2  -5    7.07    0.39
  20   2  -5    6.75    0.44
  20   2  -5    7.93    0.41
  18  -2  -5    2.71    0.17
  18  -2  -5    3.23    0.25
  18  -2  -5    2.92    0.28
  18   2  -5    3.00    0.28
  18   2  -5    2.92    0.23
  18   2  -5    2.87    0.22
  16  -2  -5    4.72    0.28
  16  -2  -5    4.56    0.22
  16  -2  -5    4.42    0.32
  16   2  -5    4.28    0.34
  16   2  -5    4.55    0.27
  16   2  -5    4.53    0.19
  16   2  -5    4.24    0.26
  14  -2  -5    3.32    0.23
  14  -2  -5    3.52    0.27
  14  -2  -5    3.66    0.17
  14   2  -5    3.77    0.28
  14   2  -5    2.94    0.21
  14   2  -5    3.74    0.16
  12  -2  -5    8.49    0.35
  12  -2  -5    8.61    0.33
  12  -2  -5    8.48    0.39
  12  -2  -5    8.42    0.42
  12   2  -5    8.55    0.33
  12   2  -5    7.96    0.42
  12   2  -5    7.81    0.36
 -12   2   5    8.31    0.31
 -12   2   5    8.48    0.31
  10  -2  -5   39.63    1.46
  10  -2  -5   40.72    1.55
  10  -2  -5   39.37    1.52
  10  -2  -5   42.06    1.49
  10   2  -5   42.50    1.48
 -10   2   5   41.46    1.48
 -10   2   5   41.77    1.48
  10   2  -5   41.30    1.56
  10   2  -5   40.76    1.50
   8  -2  -5   36.24    1.30
   8  -2  -5   35.02    1.26
  -8  -2   5   36.71    1.30
   8  -2  -5   36.00    1.33
   8  -2  -5   34.42    1.35
  -8   2   5   35.51    1.32
   8   2  -5   36.56    1.30
   8   2  -5   34.76    1.35
   8   2  -5   35.21    1.30
   8   2  -5   35.65    1.32
  -8   2   5   35.80    1.30
   8   2  -5   36.26    1.29
   6  -2  -5    1.88    0.12
   6  -2  -5    1.82    0.15
  -6  -2   5    1.80    0.11
   6  -2  -5    1.75    0.13
   6  -2  -5    2.30    0.15
  -6  -2   5    1.87    0.11
  -6   2   5    1.61    0.13
   6   2  -5    1.75    0.15
   6   2  -5    1.88    0.11
   6   2  -5    1.78    0.12
   6   2  -5    1.84    0.13
  -6   2   5    2.11    0.16
  -6   2   5    2.02    0.13
   6   2  -5    1.81    0.09
  -4  -2   5   19.42    0.72
   4  -2  -5   19.56    0.73
  -4  -2   5   19.46    0.72
   4  -2  -5   18.68    0.73
   4  -2  -5   18.94    0.75
  -4  -2   5   19.05    0.74
   4  -2  -5   19.56    0.74
  -4  -2   5   19.62    0.70
   4   2  -5   19.01    0.70
  -4   2   5   19.70    0.73
   4   2  -5   19.20    0.71
  -4   2   5   20.32    0.76
   4   2  -5   20.17    0.73
   4   2  -5   17.96    0.75
   4   2  -5   19.79    0.73
   2  -2  -5    0.12    0.07
  -2  -2   5    0.09    0.04
  -2  -2   5    0.13    0.07
   2  -2  -5    0.08    0.07
   2  -2  -5    0.03    0.04
  -2  -2   5    0.10    0.06
  -2  -2   5    0.15    0.06
  -2  -2   5    0.09    0.04
   2  -2  -5   -0.02    0.03
   2   2  -5    0.14    0.04
   2   2  -5    0.13    0.04
  -2   2   5    0.01    0.04
   2   2  -5    0.10    0.06
   2   2  -5    0.17    0.06
  -2   2   5    0.14    0.06
  -2   2   5    0.21    0.06
  -2   2   5    0.07    0.07
   2   2  -5    0.14    0.06
   0  -2   5    9.93    0.38
   0  -2   5    8.58    0.38
   0  -2   5    9.59    0.39
   0  -2  -5    9.95    0.40
   0  -2   5    9.26    0.39
   0  -2   5    9.74    0.38
   0  -2  -5   10.11    0.41
   0   2  -5    9.54    0.38
   0   2   5    9.53    0.39
   0   2  -5    9.22    0.39
   0   2   5    9.42    0.38
   0   2   5    9.82    0.39
   0   2  -5    8.74    0.37
   0   2  -5   10.07    0.39
  -2  -2  -5   11.90    0.46
   2  -2   5   10.21    0.43
   2  -2   5   11.36    0.46
   2  -2   5   11.41    0.46
   2  -2   5   11.95    0.47
   2   2   5   11.60    0.46
  -2   2  -5   11.35    0.46
   2   2   5   11.42    0.48
  -2   2  -5   11.88    0.43
   2   2   5   11.14    0.45
   2   2   5   11.79    0.45
  -2   2  -5   11.58    0.47
   4  -2   5   10.49    0.43
  -4  -2  -5   10.97    0.45
   4  -2   5   11.82    0.48
   4  -2   5   11.54    0.46
   4  -2   5   11.47    0.46
  -4  -2  -5   10.48    0.44
   4   2   5   11.80    0.45
  -4   2  -5   11.68    0.46
  -4   2  -5   11.89    0.42
   4   2   5   11.81    0.46
   4   2   5   11.54    0.46
   6  -2   5    0.04    0.06
   6  -2   5    0.02    0.03
   6  -2   5   -0.02    0.08
  -6  -2  -5    0.00    0.03
  -6  -2  -5    0.00    0.03
   6  -2   5   -0.04    0.07
   6   2   5    0.08    0.06
   6   2   5    0.00    0.04
  -6   2  -5    0.04    0.04
   6   2   5    0.00    0.05
   6   2   5   -0.02    0.05
   8  -2   5   15.80    0.57
  -8  -2  -5   13.73    0.61
   8  -2   5   16.31    0.67
   8  -2   5   16.02    0.64
  -8  -2  -5   15.84    0.58
   8  -2   5   15.74    0.62
   8   2   5   15.69    0.61
   8   2   5   15.32    0.66
   8   2   5   17.30    0.61
 -10  -2  -5    2.45    0.16
  10  -2   5    2.59    0.20
  10  -2   5    3.09    0.12
  10  -2   5    2.96    0.24
  10  -2   5    2.93    0.18
 -10   2  -5    2.92    0.15
  10   2   5    2.84    0.23
 -10   2  -5    2.94    0.15
  10   2   5    3.04    0.16
  10   2   5    3.26    0.17
  12  -2   5    2.82    0.12
  12  -2   5    2.78    0.18
  12  -2   5    2.58    0.24
  12  -2   5    2.42    0.21
  12   2   5    2.82    0.17
 -12   2  -5    2.97    0.13
  12   2   5    2.38    0.23
 -12   2  -5    2.76    0.13
  12   2   5    2.71    0.16
  14  -2   5    0.13    0.10
  14  -2   5   -0.07    0.11
  14  -2   5   -0.01    0.04
  14  -2   5    0.13    0.07
  14   2   5    0.11    0.06
  14   2   5    0.11    0.06
  14   2   5    0.20    0.12
  16  -2   5    4.32    0.34
  16  -2   5    4.19    0.25
  16  -2   5    4.61    0.30
  16   2   5    4.40    0.23
  16   2   5    4.84    0.24
  16   2   5    3.97    0.33
  18  -2   5    0.33    0.16
  18  -2   5    0.40    0.10
  18  -2   5    0.43    0.14
  18   2   5    0.43    0.15
  18   2   5    0.53    0.09
  20  -2   5    3.31    0.34
  20  -2   5    3.14    0.27
  20   2   5    2.89    0.30
  22  -2   5    1.53    0.27
  22  -2   5    1.91    0.23
  22   2   5    2.04    0.27
  25  -3  -5    0.96    0.24
  25  -3  -5    0.62    0.19
  25   3  -5    1.15    0.20
  25   3  -5    1.27    0.23
  23  -3  -5    1.94    0.31
  23  -3  -5    2.06    0.27
  23   3  -5    2.29    0.24
  23   3  -5    2.57    0.30
  21  -3  -5    0.64    0.16
  21  -3  -5    1.12    0.23
  21   3  -5    0.81    0.18
  21   3  -5    1.20    0.17
  21   3  -5    1.11    0.16
  19  -3  -5    0.26    0.14
  19  -3  -5    0.57    0.08
  19  -3  -5    0.32    0.16
  19   3  -5    0.50    0.18
  19   3  -5    0.64    0.12
  17  -3  -5    0.05    0.05
  17  -3  -5    0.03    0.13
  17  -3  -5    0.16    0.11
  17   3  -5   -0.02    0.07
  17   3  -5   -0.05    0.11
  15  -3  -5    1.64    0.21
  15  -3  -5    1.60    0.18
  15  -3  -5    1.82    0.12
  15   3  -5    1.80    0.21
  15   3  -5    1.68    0.14
  15   3  -5    1.73    0.13
  13  -3  -5    2.45    0.20
  13  -3  -5    1.82    0.21
  13  -3  -5    2.15    0.12
 -13   3   5    2.16    0.11
  13   3  -5    2.14    0.22
  13   3  -5    2.25    0.14
  13   3  -5    2.32    0.14
  13   3  -5    2.17    0.15
 -13   3   5    2.05    0.12
  11  -3  -5    1.96    0.10
  11  -3  -5    1.86    0.17
  11  -3  -5    2.38    0.21
 -11   3   5    1.88    0.12
  11   3  -5    1.90    0.12
  11   3  -5    1.93    0.13
 -11   3   5    2.09    0.13
 -11   3   5    1.87    0.10
  11   3  -5    1.79    0.19
  11   3  -5    2.09    0.14
   9  -3  -5    0.29    0.09
   9  -3  -5    0.15    0.10
   9  -3  -5    0.21    0.04
  -9   3   5    0.21    0.06
   9   3  -5    0.25    0.04
  -9   3   5    0.27    0.04
   9   3  -5    0.18    0.06
   9   3  -5    0.18    0.09
   9   3  -5    0.20    0.05
  -9   3   5    0.13    0.04
   7  -3  -5   26.07    1.00
   7  -3  -5   24.98    0.99
  -7  -3   5   25.33    0.93
   7   3  -5   24.24    1.00
   7   3  -5   26.93    0.98
  -7   3   5   24.97    0.92
   7   3  -5   26.39    0.93
   7   3  -5   26.55    0.95
  -7   3   5   25.84    0.96
  -5  -3   5    8.75    0.37
   5  -3  -5    8.75    0.40
  -5  -3   5    8.91    0.34
   5  -3  -5    8.89    0.40
  -5  -3   5    8.74    0.36
  -5   3   5    9.34    0.38
  -5   3   5    8.74    0.34
   5   3  -5    8.99    0.35
  -5   3   5    7.98    0.39
   5   3  -5    9.55    0.34
   5   3  -5    8.71    0.40
  -3  -3   5    3.11    0.17
  -3  -3   5    3.03    0.19
   3  -3  -5    3.05    0.21
  -3  -3   5    3.32    0.20
  -3  -3   5    3.10    0.15
   3  -3  -5    3.36    0.20
  -3  -3   5    2.90    0.19
   3   3  -5    3.29    0.16
  -3   3   5    3.39    0.20
  -3   3   5    3.40    0.18
  -3   3   5    3.42    0.20
   3   3  -5    3.29    0.19
  -1  -3   5    3.90    0.21
   1  -3  -5    4.77    0.22
  -1  -3   5    3.92    0.18
   1  -3  -5    4.37    0.24
  -1  -3   5    3.95    0.21
   1  -3  -5    3.97    0.21
  -1  -3   5    3.78    0.21
  -1  -3   5    4.04    0.20
   1   3  -5    4.10    0.20
  -1   3   5    3.77    0.21
  -1   3   5    4.04    0.22
  -1   3   5    3.87    0.21
   1   3  -5    3.73    0.21
  -1  -3  -5    2.48    0.15
   1  -3   5    2.46    0.15
  -1  -3  -5    2.69    0.17
   1  -3   5    2.60    0.17
  -1  -3  -5    2.87    0.16
   1  -3   5    2.58    0.18
  -1  -3  -5    2.75    0.20
   1  -3   5    2.63    0.16
  -1   3  -5    2.62    0.15
   1   3   5    2.54    0.16
  -1   3  -5    2.46    0.16
   1   3   5    2.64    0.16
   1   3   5    2.73    0.17
   3  -3   5    0.51    0.09
  -3  -3  -5    0.57    0.07
   3  -3   5    0.50    0.09
  -3  -3  -5    0.42    0.08
  -3  -3  -5    0.43    0.07
   3  -3   5    0.45    0.09
   3  -3   5    0.46    0.07
  -3   3  -5    0.35    0.05
   3   3   5    0.35    0.07
   3   3   5    0.49    0.08
  -3   3  -5    0.28    0.08
   3   3   5    0.60    0.08
  -5  -3  -5    6.08    0.26
   5  -3   5    5.59    0.25
   5  -3   5    5.98    0.29
  -5  -3  -5    5.75    0.27
   5  -3   5    6.16    0.30
   5  -3   5    5.91    0.31
  -5   3  -5    6.37    0.25
   5   3   5    6.28    0.28
   5   3   5    6.11    0.28
   5   3   5    6.07    0.28
   7  -3   5    0.04    0.06
   7  -3   5    0.06    0.04
   7  -3   5    0.06    0.08
   7  -3   5    0.03    0.08
  -7  -3  -5   -0.03    0.03
   7   3   5    0.00    0.06
  -7   3  -5   -0.03    0.03
   7   3   5   -0.09    0.06
   7   3   5    0.00    0.06
   9  -3   5    7.46    0.35
   9  -3   5    7.52    0.40
   9  -3   5    7.39    0.36
   9  -3   5    7.51    0.30
  -9   3  -5    7.79    0.33
   9   3   5    8.04    0.34
  -9   3  -5    7.99    0.33
   9   3   5    7.40    0.34
  11  -3   5    0.66    0.12
  11  -3   5    0.76    0.15
  11  -3   5    0.91    0.07
  11  -3   5    0.98    0.12
  11   3   5    0.98    0.11
  11   3   5    0.84    0.15
  11   3   5    0.79    0.10
 -11   3  -5    0.75    0.08
 -11   3  -5    0.79    0.08
  13  -3   5    0.51    0.10
  13  -3   5    0.69    0.16
  13  -3   5    0.53    0.12
  13   3   5    0.42    0.09
  13   3   5    0.45    0.14
 -13   3  -5    0.59    0.07
  13   3   5    0.48    0.08
  15  -3   5    0.47    0.10
  15  -3   5    0.49    0.13
  15  -3   5    0.47    0.16
  15   3   5    0.18    0.14
  15   3   5    0.43    0.09
  15   3   5    0.40    0.08
  17  -3   5    0.06    0.07
  17  -3   5    0.01    0.11
  17  -3   5    0.21    0.15
  17   3   5    0.09    0.08
  17   3   5   -0.07    0.13
  19  -3   5    0.27    0.17
  19  -3   5    0.57    0.15
  19   3   5    0.50    0.18
  21  -3   5    0.13    0.13
  21  -3   5   -0.38    0.14
  21   3   5    0.22    0.16
  24  -4  -5    0.43    0.17
  24  -4  -5   -0.08    0.17
  24   4  -5    0.22    0.18
  22  -4  -5    0.55    0.16
  22  -4  -5   -0.03    0.20
  22   4  -5    0.29    0.15
  20  -4  -5    2.12    0.24
  20  -4  -5    2.11    0.28
  20   4  -5    1.96    0.25
  18  -4  -5    0.68    0.18
  18  -4  -5    0.54    0.16
  18   4  -5    0.61    0.19
  16  -4  -5    7.29    0.40
  16  -4  -5    6.46    0.42
  16  -4  -5    6.13    0.28
  16   4  -5    6.26    0.40
  16   4  -5    6.45    0.29
  14  -4  -5   10.70    0.52
  14  -4  -5   10.57    0.42
  14  -4  -5   10.52    0.54
  14   4  -5   10.89    0.54
 -14   4   5   10.41    0.43
  14   4  -5   10.65    0.42
  12  -4  -5    0.22    0.13
  12  -4  -5    0.20    0.11
  12  -4  -5    0.38    0.06
 -12   4   5    0.36    0.07
 -12   4   5    0.34    0.07
  12   4  -5    0.37    0.09
  12   4  -5    0.33    0.04
  12   4  -5    0.20    0.11
 -12   4   5    0.47    0.06
  10  -4  -5    1.58    0.18
  10  -4  -5    1.32    0.16
  10  -4  -5    1.32    0.10
 -10   4   5    1.25    0.12
 -10   4   5    1.41    0.09
  10   4  -5    1.14    0.17
  10   4  -5    1.51    0.13
  10   4  -5    1.40    0.06
   8  -4  -5    0.51    0.11
   8  -4  -5    0.65    0.12
  -8   4   5    0.48    0.08
  -8   4   5    0.65    0.06
   8   4  -5    0.58    0.12
   8   4  -5    0.58    0.08
  -6  -4   5    0.56    0.09
   6  -4  -5    0.68    0.12
  -6  -4   5    0.66    0.05
   6  -4  -5    0.63    0.12
  -6   4   5    0.76    0.07
   6   4  -5    0.65    0.08
  -6   4   5    0.61    0.10
   6   4  -5    0.54    0.11
  -6   4   5    0.58    0.09
  -4  -4   5    5.38    0.26
   4  -4  -5    5.69    0.30
   4  -4  -5    5.74    0.29
  -4  -4   5    5.60    0.27
  -4  -4   5    5.52    0.22
  -4   4   5    5.51    0.27
   4   4  -5    5.59    0.26
   4   4  -5    5.69    0.28
  -4   4   5    5.11    0.28
  -2  -4   5   45.40    1.67
  -2  -4   5   44.94    1.69
  -2  -4   5   45.48    1.64
   2  -4  -5   44.84    1.71
   2  -4  -5   44.89    1.68
  -2  -4   5   45.80    1.68
  -2   4   5   44.97    1.69
  -2   4   5   44.81    1.67
  -2   4   5   44.65    1.66
   2   4  -5   47.98    1.68
  -2   4   5   47.46    1.69
   2   4  -5   46.11    1.67
   0  -4   5   52.03    1.93
   0  -4   5   52.13    1.92
   0  -4  -5   51.26    1.95
   0  -4   5   52.09    1.91
   0  -4  -5   52.76    1.91
   0   4   5   54.64    1.92
   0   4  -5   52.13    1.92
   0   4   5   51.04    1.92
   0   4   5   52.33    1.91
   0   4  -5   52.83    1.90
   2  -4   5   10.51    0.48
  -2  -4  -5   11.51    0.48
   2  -4   5   11.51    0.51
   2  -4   5   11.97    0.50
  -2  -4  -5   12.18    0.54
   2  -4   5   12.58    0.51
   2   4   5   11.93    0.49
  -2   4  -5   12.93    0.48
   2   4   5   12.20    0.49
   2   4   5   11.53    0.49
   4  -4   5    9.84    0.45
   4  -4   5    9.96    0.42
   4  -4   5   10.29    0.45
   4  -4   5   10.27    0.46
  -4  -4  -5   10.31    0.42
  -4   4  -5   10.33    0.41
   4   4   5   10.25    0.44
   4   4   5   10.16    0.44
   4   4   5   10.42    0.43
  -6  -4  -5    0.58    0.08
   6  -4   5    0.76    0.11
   6  -4   5    0.68    0.12
   6  -4   5    0.82    0.12
   6  -4   5    0.70    0.08
   6   4   5    0.56    0.09
   6   4   5    0.54    0.09
  -6   4  -5    0.73    0.08
   6   4   5    0.76    0.09
   8  -4   5    6.13    0.28
   8  -4   5    5.83    0.32
   8  -4   5    6.58    0.32
   8  -4   5    6.42    0.35
   8   4   5    6.55    0.31
   8   4   5    6.25    0.30
   8   4   5    7.13    0.33
  -8   4  -5    6.31    0.30
  -8   4  -5    5.55    0.27
  10  -4   5    4.00    0.26
  10  -4   5    4.18    0.21
  10  -4   5    4.28    0.30
  10  -4   5    4.57    0.28
  10   4   5    4.66    0.25
 -10   4  -5    4.57    0.22
  10   4   5    4.22    0.24
  12  -4   5    8.51    0.48
  12  -4   5    9.10    0.44
  12  -4   5    8.82    0.42
  12   4   5    9.01    0.40
  12   4   5    9.87    0.43
 -12   4  -5    9.11    0.38
  14  -4   5    0.08    0.14
  14  -4   5    0.14    0.11
  14  -4   5    0.20    0.11
  14   4   5    0.13    0.14
  14   4   5    0.14    0.08
  14   4   5    0.08    0.08
 -14   4  -5    0.14    0.06
  16  -4   5    0.20    0.10
  16  -4   5    0.10    0.14
  16  -4   5    0.03    0.11
  16   4   5   -0.10    0.14
  16   4   5    0.02    0.08
  16   4   5   -0.02    0.09
  18  -4   5    1.34    0.19
  18  -4   5    1.41    0.23
  18  -4   5    1.23    0.16
  18   4   5    1.58    0.17
  18   4   5    1.43    0.24
  20  -4   5    0.50    0.19
  20  -4   5    0.14    0.13
  20   4   5    0.51    0.20
  23  -5  -5    0.65    0.22
  23  -5  -5    0.26    0.17
  23   5  -5    0.51    0.19
  21  -5  -5   -0.09    0.16
  21  -5  -5   -0.22    0.16
  21   5  -5    0.00    0.14
  19  -5  -5    2.06    0.29
  19  -5  -5    2.76    0.28
  19   5  -5    2.61    0.28
  17  -5  -5    6.54    0.47
  17  -5  -5    7.29    0.45
  17   5  -5    8.88    0.48
  15  -5  -5    0.65    0.16
  15  -5  -5    0.62    0.17
  15  -5  -5    0.70    0.09
  15   5  -5    0.60    0.18
 -15   5   5    0.57    0.09
  13  -5  -5    8.47    0.47
  13  -5  -5    8.60    0.49
  13  -5  -5    8.65    0.37
 -13   5   5    9.04    0.39
  13   5  -5    9.26    0.48
  11  -5  -5    0.00    0.11
  11  -5  -5    0.02    0.15
 -11   5   5    0.05    0.08
  11   5  -5    0.24    0.11
   9  -5  -5    8.13    0.43
   9  -5  -5    7.96    0.43
   9   5  -5    8.50    0.42
  -9   5   5    7.56    0.40
  -9   5   5    8.06    0.37
  -9   5   5    8.36    0.34
   7  -5  -5    9.24    0.47
  -7  -5   5   10.14    0.43
   7  -5  -5    9.47    0.48
   7   5  -5   10.10    0.46
  -7   5   5    9.78    0.39
  -7   5   5    9.70    0.43
  -7   5   5    8.78    0.45
  -5  -5   5    6.88    0.34
  -5  -5   5    6.84    0.26
  -5  -5   5    7.09    0.26
   5  -5  -5    7.12    0.37
   5  -5  -5    6.98    0.38
   5   5  -5    6.84    0.35
  -5   5   5    6.66    0.35
  -5   5   5    6.65    0.33
  -5   5   5    6.87    0.30
  -3  -5   5    4.41    0.19
   3  -5  -5    4.50    0.29
  -3  -5   5    4.56    0.25
   3  -5  -5    4.21    0.25
  -3   5   5    4.89    0.27
   3   5  -5    4.48    0.25
  -3   5   5    4.34    0.25
   1  -5  -5    0.45    0.08
  -1  -5   5    0.46    0.11
  -1  -5   5    0.32    0.11
  -1  -5   5    0.43    0.10
   1  -5  -5    0.43    0.12
  -1   5   5    0.36    0.09
  -1   5   5    0.36    0.10
   1   5  -5    0.44    0.08
   1  -5   5    9.61    0.45
  -1  -5  -5    8.98    0.47
   1  -5   5    9.75    0.44
   1  -5   5    9.08    0.44
  -1  -5  -5    9.85    0.41
   1   5   5    9.39    0.43
  -1   5  -5   10.19    0.42
   1   5   5    9.68    0.42
   1   5   5    9.59    0.43
   3  -5   5    0.66    0.11
   3  -5   5    0.54    0.11
  -3  -5  -5    0.74    0.15
   3  -5   5    0.75    0.12
  -3  -5  -5    0.76    0.09
  -3   5  -5    0.69    0.09
   3   5   5    0.87    0.10
   3   5   5    0.64    0.11
   3   5   5    0.80    0.11
   5  -5   5    0.49    0.13
   5  -5   5    0.56    0.12
  -5  -5  -5    0.61    0.08
   5  -5   5    0.60    0.12
   5   5   5    0.58    0.10
   5   5   5    0.67    0.11
  -5   5  -5    0.54    0.09
   5   5   5    0.64    0.09
  -5   5  -5    0.51    0.10
   7  -5   5    0.71    0.16
   7  -5   5    0.84    0.13
   7  -5   5    0.95    0.14
   7   5   5    0.96    0.12
  -7   5  -5    0.89    0.10
  -7   5  -5    0.86    0.12
   7   5   5    1.11    0.13
   7   5   5    1.29    0.13
   9  -5   5    0.85    0.16
   9  -5   5    1.36    0.16
   9  -5   5    1.06    0.16
   9   5   5    1.15    0.14
  -9   5  -5    0.80    0.10
   9   5   5    1.01    0.14
  -9   5  -5    0.92    0.12
  11  -5   5    1.20    0.15
  11  -5   5    1.16    0.16
  11  -5   5    1.31    0.19
  11   5   5    1.17    0.15
  11   5   5    1.29    0.15
 -11   5  -5    1.11    0.12
  13  -5   5    0.47    0.12
  13  -5   5    0.39    0.13
  13  -5   5    0.67    0.17
  13   5   5    0.57    0.12
  13   5   5    0.51    0.10
 -13   5  -5    0.47    0.09
  15  -5   5    0.53    0.14
  15  -5   5    0.29    0.16
  15  -5   5    0.29    0.13
  15   5   5    0.42    0.11
  15   5   5    0.35    0.11
  17  -5   5    0.42    0.14
  17  -5   5    0.48    0.19
  17  -5   5    0.31    0.14
  17   5   5    0.58    0.12
  17   5   5    0.28    0.18
  19  -5   5    4.65    0.34
  19  -5   5    4.12    0.32
  19  -5   5    4.41    0.39
  19   5   5    3.79    0.38
  19   5   5    4.62    0.30
  22  -6  -5    0.91    0.22
  22  -6  -5    0.64    0.27
  22   6  -5    0.92    0.21
  20  -6  -5    0.07    0.17
  20  -6  -5   -0.01    0.16
  20   6  -5    0.01    0.18
  18  -6  -5    0.27    0.18
  18  -6  -5    0.25    0.18
  18   6  -5   -0.07    0.17
  16  -6  -5    0.81    0.21
  16  -6  -5    1.25    0.21
  16   6  -5    0.67    0.18
  14  -6  -5    7.05    0.44
  14  -6  -5    7.74    0.47
 -14   6   5    6.71    0.35
  14   6  -5    7.76    0.46
  12  -6  -5    9.57    0.52
  12  -6  -5    8.81    0.50
  12   6  -5    9.42    0.50
 -12   6   5    8.94    0.43
  10  -6  -5    0.10    0.13
  10  -6  -5    0.02    0.12
  10   6  -5    0.27    0.14
 -10   6   5    0.18    0.09
 -10   6   5    0.06    0.10
   8  -6  -5    1.82    0.22
   8  -6  -5    1.99    0.21
  -8   6   5    1.74    0.18
  -8   6   5    1.56    0.19
   8   6  -5    2.08    0.20
   6  -6  -5    4.52    0.33
   6  -6  -5    4.66    0.30
  -6  -6   5    4.37    0.29
  -6   6   5    4.60    0.27
  -6   6   5    4.51    0.30
   6   6  -5    4.80    0.29
   4  -6  -5    3.64    0.30
  -4  -6   5    4.80    0.28
  -4  -6   5    4.20    0.18
  -4  -6   5    4.22    0.18
   4  -6  -5    3.92    0.26
   4   6  -5    4.64    0.27
  -4   6   5    3.96    0.26
  -4   6   5    4.49    0.28
   2  -6  -5    4.03    0.30
   2  -6  -5    4.18    0.25
  -2  -6   5    4.04    0.21
  -2  -6   5    4.01    0.19
  -2  -6   5    3.81    0.26
  -2   6   5    3.72    0.26
  -2   6   5    4.43    0.26
   2   6  -5    4.13    0.26
   0  -6   5   10.91    0.50
   0  -6   5   10.12    0.48
   0  -6  -5   10.38    0.53
   0  -6  -5    9.36    0.43
   0   6   5    9.68    0.46
   0   6  -5   10.52    0.45
   0   6   5   10.02    0.48
  -2  -6  -5    0.23    0.07
   2  -6   5    0.39    0.12
   2  -6   5    0.18    0.11
   2  -6   5    0.39    0.11
  -2  -6  -5    0.36    0.14
   2   6   5    0.19    0.12
   2   6   5    0.17    0.09
  -2   6  -5    0.39    0.09
  -2   6  -5    0.38    0.10
   4  -6   5    0.12    0.10
   4  -6   5    0.06    0.10
  -4  -6  -5    0.01    0.05
   4  -6   5    0.16    0.11
  -4   6  -5    0.05    0.08
   4   6   5    0.03    0.07
   4   6   5    0.11    0.09
   4   6   5   -0.07    0.08
  -4   6  -5    0.16    0.08
   6  -6   5   -0.09    0.10
   6  -6   5    0.01    0.10
  -6  -6  -5    0.10    0.05
   6  -6   5   -0.08    0.10
  -6   6  -5    0.01    0.08
  -6   6  -5    0.01    0.06
   6   6   5    0.08    0.09
   6   6   5   -0.08    0.09
   8  -6   5    2.59    0.23
   8  -6   5    2.26    0.26
   8  -6   5    3.05    0.25
  -8   6  -5    2.37    0.18
  -8   6  -5    2.71    0.20
   8   6   5    2.79    0.22
   8   6   5    3.11    0.23
  10  -6   5    4.72    0.32
  10  -6   5    4.63    0.33
  10  -6   5    4.49    0.34
 -10   6  -5    4.87    0.28
 -10   6  -5    4.10    0.25
  10   6   5    4.97    0.30
  10   6   5    4.37    0.28
  12  -6   5   10.28    0.57
  12  -6   5    9.77    0.50
  12  -6   5    9.94    0.51
  12   6   5   10.20    0.49
  12   6   5   10.22    0.48
 -12   6  -5   10.09    0.45
  14  -6   5    1.09    0.22
  14  -6   5    0.93    0.17
  14  -6   5    0.88    0.16
  14   6   5    1.07    0.16
 -14   6  -5    0.97    0.12
  14   6   5    0.95    0.16
  16  -6   5    1.24    0.23
  16  -6   5    0.72    0.16
  16  -6   5    0.83    0.19
  16   6   5    0.76    0.16
  18  -6   5    2.69    0.26
  18  -6   5    1.86    0.23
  18  -6   5    1.77    0.30
  18   6   5    1.69    0.27
  18   6   5    2.14    0.22
  19  -7  -5    1.75    0.29
  19  -7  -5    1.84    0.31
  19   7  -5    2.07    0.27
  17  -7  -5    2.62    0.30
  17  -7  -5    2.14    0.30
  17   7  -5    2.48    0.29
  15  -7  -5    4.05    0.36
  15  -7  -5    2.84    0.35
  15   7  -5    4.14    0.27
  15   7  -5    4.42    0.35
 -15   7   5    3.77    0.25
  13  -7  -5    2.09    0.26
  13  -7  -5    2.51    0.29
  13   7  -5    2.18    0.21
  13   7  -5    2.71    0.27
 -13   7   5    2.34    0.20
  11  -7  -5    0.88    0.19
  11  -7  -5    0.31    0.15
  11   7  -5    0.48    0.11
  11   7  -5    0.44    0.14
 -11   7   5    0.53    0.13
   9  -7  -5   -0.01    0.13
   9  -7  -5    0.13    0.12
  -9   7   5    0.02    0.10
   9   7  -5    0.24    0.12
  -9   7   5   -0.03    0.09
   9   7  -5    0.10    0.09
  -7  -7   5    0.54    0.12
   7  -7  -5    0.57    0.15
   7  -7  -5    0.27    0.15
  -7   7   5    0.26    0.13
  -7   7   5    0.42    0.12
   7   7  -5    0.61    0.14
   7   7  -5    0.22    0.10
  -5  -7   5   -0.23    0.10
   5  -7  -5   -0.06    0.13
   5  -7  -5    0.01    0.10
   5   7  -5    0.03    0.11
   5   7  -5   -0.09    0.08
  -5   7   5    0.15    0.11
  -5   7   5   -0.20    0.08
   3  -7  -5    1.59    0.16
   3  -7  -5    1.70    0.22
  -3  -7   5    1.64    0.19
  -3   7   5    1.45    0.19
   3   7  -5    1.62    0.18
  -3   7   5    1.58    0.17
   3   7  -5    1.64    0.17
  -1  -7   5    0.80    0.17
   1  -7  -5    0.81    0.19
  -1  -7   5    0.75    0.11
   1  -7  -5    0.90    0.12
   1   7  -5    0.97    0.16
  -1   7   5    0.75    0.15
  -1   7   5    0.52    0.14
   1   7  -5    0.84    0.13
   1  -7   5    2.81    0.26
   1  -7   5    2.89    0.26
  -1  -7  -5    3.04    0.19
  -1  -7  -5    3.15    0.30
   1  -7   5    3.39    0.21
  -1   7  -5    3.27    0.25
  -1   7  -5    3.33    0.24
   1   7   5    3.00    0.24
   1   7   5    3.09    0.26
  -3  -7  -5    0.88    0.10
   3  -7   5    0.86    0.17
   3  -7   5    0.88    0.14
   3  -7   5    0.61    0.15
  -3  -7  -5    0.91    0.19
  -3   7  -5    0.82    0.14
   3   7   5    0.84    0.15
  -3   7  -5    0.88    0.13
   3   7   5    0.79    0.15
   5  -7   5    0.34    0.11
   5  -7   5    0.29    0.13
   5  -7   5    0.38    0.14
  -5   7  -5    0.29    0.11
  -5   7  -5    0.19    0.12
   5   7   5    0.41    0.13
   5   7   5    0.24    0.12
   7  -7   5    1.13    0.19
   7  -7   5    0.92    0.17
   7   7   5    1.09    0.17
  -7   7  -5    0.91    0.15
   7   7   5    1.02    0.16
  -7   7  -5    1.31    0.15
   9  -7   5    0.74    0.16
   9  -7   5    0.98    0.19
   9  -7   5    1.02    0.19
   9   7   5    1.05    0.16
  -9   7  -5    1.06    0.16
  -9   7  -5    0.90    0.13
   9   7   5    0.99    0.15
  11  -7   5    0.51    0.15
  11  -7   5    0.87    0.17
  11  -7   5    0.71    0.19
  11   7   5    0.88    0.16
  11   7   5    0.91    0.15
 -11   7  -5    0.93    0.14
  13  -7   5    1.37    0.23
  13  -7   5    0.73    0.20
  13  -7   5    0.88    0.19
  13  -7   5    0.99    0.18
  13   7   5    1.10    0.16
 -13   7  -5    0.91    0.14
  13   7   5    0.97    0.17
  15  -7   5    1.09    0.24
  15  -7   5    0.98    0.23
  15  -7   5    0.88    0.18
  15  -7   5    0.80    0.19
  15   7   5    1.17    0.18
  15   7   5    1.31    0.19
  16  -8  -5    8.09    0.55
  16  -8  -5    8.18    0.56
  16   8  -5    8.60    0.53
  16   8  -5    8.13    0.46
  14  -8  -5    0.15    0.18
  14  -8  -5   -0.11    0.14
  14   8  -5    0.10    0.15
  14   8  -5    0.17    0.13
 -14   8   5    0.03    0.12
  12  -8  -5    1.26    0.23
  12  -8  -5    0.88    0.19
  12   8  -5    0.72    0.18
 -12   8   5    0.76    0.15
  12   8  -5    0.97    0.16
  10  -8  -5    2.23    0.25
  10  -8  -5    2.44    0.29
 -10   8   5    2.15    0.22
 -10   8   5    2.39    0.26
  10   8  -5    2.65    0.27
  10   8  -5    2.64    0.24
   8  -8  -5    2.02    0.27
   8  -8  -5    2.49    0.25
  -8   8   5    2.39    0.24
  -8   8   5    2.15    0.24
   8   8  -5    2.84    0.26
   8   8  -5    2.42    0.23
   6  -8  -5    0.36    0.17
   6  -8  -5    0.65    0.14
  -6  -8   5    0.37    0.15
   6   8  -5    0.53    0.13
  -6   8   5    0.42    0.14
  -6   8   5    0.41    0.13
   6   8  -5    0.42    0.13
   4  -8  -5    0.09    0.09
   4  -8  -5   -0.01    0.15
  -4  -8   5   -0.01    0.11
   4   8  -5    0.05    0.11
   4   8  -5    0.19    0.14
  -4   8   5    0.12    0.12
  -4   8   5    0.00    0.11
  -2  -8   5    3.10    0.27
   2  -8  -5    2.79    0.31
  -2   8   5    2.99    0.27
   2   8  -5    3.00    0.25
   2   8  -5    2.97    0.25
  -2   8   5    3.34    0.27
   0  -8   5   -0.02    0.12
   0  -8  -5    0.11    0.19
   0   8  -5    0.18    0.11
   0   8   5    0.04    0.12
   0   8   5   -0.09    0.10
   0   8  -5    0.06    0.10
   2  -8   5    2.00    0.24
  -2  -8  -5    2.04    0.26
  -2   8  -5    2.19    0.21
   2   8   5    2.18    0.23
   2   8   5    1.98    0.21
  -2   8  -5    2.02    0.21
   4  -8   5   -0.06    0.13
   4  -8   5    0.02    0.12
  -4   8  -5    0.24    0.11
   4   8   5    0.09    0.11
  -4   8  -5   -0.22    0.10
   4   8   5    0.01    0.12
   6  -8   5    0.21    0.15
   6  -8   5    0.29    0.15
   6  -8   5    0.20    0.11
  -6   8  -5    0.25    0.12
   6   8   5    0.19    0.12
  -6   8  -5    0.23    0.11
   6   8   5    0.22    0.14
   8  -8   5    0.84    0.20
   8  -8   5    0.71    0.18
   8  -8   5    0.99    0.18
   8   8   5    1.08    0.20
  -8   8  -5    0.83    0.15
   8   8   5    1.01    0.17
  -8   8  -5    0.89    0.15
  10  -8   5    1.32    0.22
  10  -8   5    1.21    0.22
  10  -8   5    1.02    0.19
 -10   8  -5    1.07    0.16
  10   8   5    1.31    0.20
  10   8   5    0.89    0.19
  12  -8   5    0.66    0.16
  12  -8   5    0.64    0.19
  12  -8   5    0.71    0.20
 -12   8  -5    0.88    0.16
  12   8   5    0.74    0.19
  12   8   5    0.70    0.16
  11  -9  -5    0.79    0.19
  11  -9  -5    0.64    0.22
 -11   9   5    0.77    0.19
 -11   9   5    0.72    0.18
  11   9  -5    0.74    0.19
  11   9  -5    1.16    0.18
   9  -9  -5    4.48    0.43
   9   9  -5    5.21    0.38
  -9   9   5    5.39    0.38
   9   9  -5    6.05    0.38
  -9   9   5    5.21    0.40
  -7  -9   5    2.02    0.24
   7  -9  -5    2.22    0.30
   7   9  -5    2.14    0.24
  -7   9   5    1.74    0.24
  -7   9   5    1.68    0.22
   7   9  -5    1.93    0.23
   5  -9  -5    0.55    0.19
  -5  -9   5    0.43    0.17
   5   9  -5    0.51    0.17
  -5   9   5    0.42    0.16
  -5   9   5    0.31    0.14
   5   9  -5    0.47    0.17
  -3  -9   5    1.48    0.22
   3  -9  -5    1.38    0.26
  -3   9   5    1.67    0.23
   3   9  -5    1.80    0.21
  -3   9   5    1.58    0.21
   3   9  -5    1.63    0.21
  -1  -9   5    2.18    0.26
   1  -9  -5    2.18    0.29
   1   9  -5    2.05    0.23
  -1   9   5    1.42    0.22
  -1   9   5    2.22    0.25
   1   9  -5    2.24    0.23
   1  -9   5    1.90    0.26
  -1  -9  -5    1.84    0.28
  -1   9  -5    1.90    0.23
  -1   9  -5    2.00    0.22
   1   9   5    1.42    0.22
   1   9   5    1.31    0.21
   3  -9   5    5.14    0.39
  -3   9  -5    5.60    0.37
  -3   9  -5    4.42    0.35
   3   9   5    5.53    0.39
   3   9   5    4.81    0.38
   5  -9   5    1.12    0.24
  -5   9  -5    1.23    0.18
   5   9   5    1.32    0.21
   5   9   5    1.38    0.20
  -5   9  -5    1.32    0.19
   7  -9   5    0.10    0.16
   7  -9   5    0.20    0.16
   7   9   5    0.31    0.14
   7   9   5    0.48    0.16
  -7   9  -5    0.04    0.14
  -7   9  -5    0.21    0.11
   9  -9   5    0.47    0.19
   9   9   5    0.16    0.15
   9   9   5    0.39    0.16
  26   0  -6    1.47    0.21
  26   0  -6    1.42    0.23
  26   0  -6    1.38    0.21
  24   0  -6    1.87    0.25
  24   0  -6    1.57    0.21
  24   0  -6    2.03    0.19
  24   0  -6    1.43    0.23
  22   0  -6   15.77    0.67
  22   0  -6   15.60    0.76
  22   0  -6   15.64    0.70
  20   0  -6    0.19    0.08
  20   0  -6    0.25    0.13
  20   0  -6    0.09    0.11
  18   0  -6    0.05    0.08
  18   0  -6   -0.02    0.06
  18   0  -6    0.06    0.08
  18   0  -6    0.09    0.12
  16   0  -6    0.39    0.05
  16   0  -6    0.43    0.10
  16   0  -6    0.31    0.07
  16   0  -6    0.28    0.12
  14   0  -6    0.04    0.09
  14   0  -6    0.04    0.04
  14   0  -6    0.02    0.05
  12   0  -6    4.88    0.24
  12   0  -6    5.07    0.21
  12   0  -6    4.89    0.28
  10   0  -6    0.05    0.05
  10   0  -6    0.07    0.04
  10   0  -6    0.18    0.08
   8   0  -6    4.52    0.20
   8   0  -6    4.52    0.21
  -8   0   6    4.60    0.19
   8   0  -6    4.34    0.24
  -8   0   6    4.36    0.24
   8   0  -6    4.59    0.19
  -8   0   6    4.78    0.20
   6   0  -6   13.99    0.51
   6   0  -6   13.73    0.55
   6   0  -6   13.76    0.53
  -6   0   6   13.35    0.51
   6   0  -6   13.68    0.51
  -6   0   6   13.92    0.52
  -4   0   6   41.07    1.49
  -4   0   6   42.56    1.51
  -4   0   6   41.71    1.49
   4   0  -6   42.70    1.49
   4   0  -6   41.09    1.52
   4   0  -6   41.52    1.51
  -2   0   6    2.15    0.12
   2   0  -6    2.24    0.12
   2   0  -6    2.08    0.14
  -2   0   6    2.22    0.14
  -2   0   6    2.36    0.12
   0   0  -6   10.53    0.43
   0   0   6   11.07    0.43
   0   0   6   10.81    0.43
   0   0  -6   11.15    0.43
   2   0   6    7.90    0.34
  -2   0  -6    7.73    0.34
   2   0   6    7.80    0.33
  -2   0  -6    8.06    0.34
  -2   0  -6    8.00    0.30
  -4   0  -6    0.63    0.04
   4   0   6    0.64    0.09
   4   0   6    0.53    0.08
  -4   0  -6    0.59    0.07
  -4   0  -6    0.51    0.09
   4   0   6    0.82    0.10
  -6   0  -6    5.32    0.24
   6   0   6    5.15    0.28
   6   0   6    5.86    0.26
   8   0   6  330.14   12.17
   8   0   6  340.04   12.10
  -8   0  -6  355.48   12.12
   8   0   6  343.09   12.12
  10   0   6   66.44    2.53
  10   0   6   69.04    2.49
 -10   0  -6   68.75    2.45
  10   0   6   71.40    2.44
  14   0   6   20.36    0.87
  14   0   6   20.43    0.80
  14   0   6   21.30    0.76
  16   0   6   22.17    0.92
  16   0   6   21.20    0.96
  16   0   6   21.46    0.84
  20   0   6    1.94    0.29
  20   0   6    2.21    0.26
  22   0   6    2.95    0.30
  22   0   6    3.01    0.35
  27  -1  -6    0.01    0.11
  27  -1  -6    0.08    0.17
  27  -1  -6    0.32    0.15
  27   1  -6    0.16    0.14
  27   1  -6    0.33    0.17
  25  -1  -6    0.46    0.19
  25  -1  -6    0.80    0.18
  25   1  -6    0.78    0.18
  25   1  -6    0.90    0.20
  25   1  -6    0.84    0.16
  25   1  -6    0.55    0.16
  23  -1  -6    1.55    0.20
  23  -1  -6    1.37    0.23
  23   1  -6    1.21    0.21
  23   1  -6    1.30    0.19
  23   1  -6    1.41    0.21
  23   1  -6    1.40    0.19
  21  -1  -6    2.30    0.27
  21  -1  -6    2.47    0.18
  21  -1  -6    2.36    0.23
  21   1  -6    2.02    0.20
  21   1  -6    2.87    0.26
  21   1  -6    1.97    0.21
  21   1  -6    2.33    0.26
  19  -1  -6   23.09    0.91
  19  -1  -6   23.65    0.96
  19  -1  -6   23.30    1.01
  19   1  -6   23.31    1.01
  19   1  -6   23.82    0.94
  19   1  -6   24.42    0.98
  17  -1  -6    1.26    0.19
  17  -1  -6    1.49    0.16
  17  -1  -6    1.15    0.10
  17  -1  -6    1.47    0.12
  17   1  -6    1.18    0.08
  17   1  -6    1.18    0.14
  17   1  -6    1.31    0.17
  15  -1  -6    1.34    0.17
  15  -1  -6    1.14    0.09
  15  -1  -6    1.17    0.10
  15  -1  -6    1.21    0.14
  15   1  -6    1.38    0.15
  15   1  -6    1.03    0.11
  15   1  -6    1.19    0.08
  13  -1  -6    0.03    0.04
  13  -1  -6    0.11    0.10
  13  -1  -6    0.02    0.04
  13  -1  -6    0.01    0.07
  13   1  -6    0.07    0.07
  13   1  -6    0.08    0.04
  13   1  -6    0.08    0.06
  11  -1  -6   19.43    0.74
  11  -1  -6   20.61    0.78
  11  -1  -6   20.29    0.76
 -11  -1   6   20.89    0.80
  11  -1  -6   20.38    0.82
 -11   1   6   20.17    0.79
  11   1  -6   20.10    0.76
  11   1  -6   20.63    0.75
  11   1  -6   20.85    0.80
   9  -1  -6    2.73    0.16
  -9  -1   6    2.59    0.11
   9  -1  -6    2.55    0.11
   9  -1  -6    2.22    0.20
  -9  -1   6    2.60    0.17
   9  -1  -6    2.67    0.14
   9  -1  -6    2.54    0.11
   9   1  -6    2.56    0.12
   9   1  -6    2.56    0.13
   9   1  -6    2.56    0.18
   9   1  -6    2.75    0.15
  -9   1   6    2.54    0.13
   7  -1  -6    1.57    0.10
   7  -1  -6    1.31    0.13
   7  -1  -6    1.39    0.11
  -7  -1   6    1.35    0.09
   7   1  -6    1.37    0.06
  -7   1   6    1.25    0.09
  -7   1   6    1.11    0.13
   7   1  -6    1.28    0.10
  -7   1   6    1.25    0.11
   7   1  -6    1.37    0.10
   7   1  -6    1.43    0.12
  -5  -1   6    8.65    0.34
   5  -1  -6    8.35    0.35
   5  -1  -6    8.24    0.38
  -5  -1   6    9.07    0.36
   5  -1  -6    8.12    0.31
   5  -1  -6    8.94    0.35
  -5  -1   6    8.39    0.35
  -5   1   6    8.52    0.35
   5   1  -6    8.37    0.35
  -5   1   6    9.31    0.38
   5   1  -6    9.00    0.35
   5   1  -6    8.44    0.34
  -5   1   6    8.56    0.31
  -5   1   6    8.80    0.35
   3  -1  -6    8.93    0.36
   3  -1  -6    8.61    0.34
  -3  -1   6    8.72    0.36
  -3  -1   6    8.64    0.33
  -3  -1   6    8.87    0.35
   3  -1  -6    8.89    0.37
  -3  -1   6    9.04    0.36
   3  -1  -6    8.46    0.37
   3   1  -6    8.58    0.36
  -3   1   6    9.37    0.36
  -3   1   6    8.72    0.36
   3   1  -6    9.10    0.35
  -3   1   6    8.69    0.33
   3   1  -6    8.80    0.36
   1  -1  -6    0.21    0.05
   1  -1  -6    0.26    0.07
   1  -1  -6    0.33    0.05
  -1  -1   6    0.19    0.06
  -1  -1   6    0.05    0.05
  -1  -1   6    0.20    0.06
  -1   1   6    0.25    0.07
  -1   1   6    0.29    0.05
   1   1  -6    0.27    0.06
  -1   1   6    0.29    0.06
   1   1  -6    0.25    0.06
  -1   1   6    0.37    0.06
  -1  -1  -6   13.12    0.52
  -1  -1  -6   13.53    0.50
   1  -1   6   13.57    0.52
  -1  -1  -6   13.25    0.52
   1  -1   6   13.91    0.52
   1   1   6   12.11    0.50
   1   1   6   13.49    0.53
  -1   1  -6   13.37    0.52
   1   1   6   13.49    0.52
  -1   1  -6   12.52    0.50
  -1   1  -6   13.61    0.52
   1   1   6   13.47    0.52
   3  -1   6   16.99    0.65
   3  -1   6   16.58    0.65
   3  -1   6   16.89    0.65
  -3  -1  -6   16.45    0.65
  -3  -1  -6   18.14    0.62
   3   1   6   17.26    0.65
   3   1   6   17.05    0.66
   3   1   6   16.19    0.62
  -3   1  -6   16.59    0.65
  -3   1  -6   15.53    0.60
   3   1   6   17.53    0.65
  -5  -1  -6   24.62    0.93
  -5  -1  -6   25.64    0.94
   5  -1   6   24.72    0.96
   5  -1   6   25.96    0.96
   5   1   6   25.11    0.95
   5   1   6   25.46    0.93
   5   1   6   27.81    1.00
   5   1   6   25.66    0.98
   7  -1   6   12.99    0.51
   7  -1   6   12.25    0.49
  -7  -1  -6   13.02    0.47
  -7  -1  -6   10.64    0.46
   7   1   6   12.90    0.46
   7   1   6   12.54    0.53
  -7   1  -6   11.12    0.47
   7   1   6   12.15    0.49
  -9  -1  -6   14.25    0.53
  -9  -1  -6   12.52    0.54
   9  -1   6   14.63    0.59
   9  -1   6   14.16    0.62
   9  -1   6   13.87    0.56
   9   1   6   14.08    0.60
  -9   1  -6   14.20    0.54
   9   1   6   14.23    0.56
   9   1   6   15.17    0.53
  11  -1   6    0.72    0.10
  11  -1   6    0.80    0.12
  11  -1   6    0.72    0.15
  11   1   6    0.83    0.10
 -11   1  -6    0.82    0.07
  11   1   6    0.64    0.13
  11   1   6    0.89    0.08
  13  -1   6   -0.04    0.09
  13  -1   6    0.06    0.07
  13  -1   6    0.01    0.12
  13   1   6    0.05    0.06
  13   1   6   -0.01    0.04
  13   1   6    0.04    0.10
  15  -1   6    3.18    0.26
  15  -1   6    3.17    0.20
  15  -1   6    2.66    0.28
  15   1   6    2.75    0.25
  15   1   6    3.23    0.16
  15   1   6    2.84    0.19
  17  -1   6    2.75    0.25
  17  -1   6    2.51    0.19
  17  -1   6    2.35    0.27
  17   1   6    2.47    0.25
  17   1   6    2.63    0.19
  19  -1   6    2.00    0.23
  19  -1   6    1.80    0.26
  19   1   6    2.16    0.25
  21  -1   6    0.88    0.22
  21  -1   6    0.76    0.18
  21   1   6    1.15    0.23
  21   1   6    0.81    0.19
  23  -1   6    0.04    0.15
  23  -1   6    0.29    0.20
  23   1   6    0.22    0.20
  23   1   6    0.31    0.20
  26  -2  -6    0.32    0.20
  26  -2  -6    0.73    0.20
  26   2  -6    0.26    0.13
  26   2  -6    0.38    0.18
  24  -2  -6    0.54    0.20
  24  -2  -6    0.38    0.15
  24   2  -6    0.37    0.14
  24   2  -6    0.69    0.18
  24   2  -6    0.66    0.18
  24   2  -6    1.02    0.18
  22  -2  -6    1.29    0.23
  22  -2  -6    1.59    0.21
  22   2  -6    1.25    0.21
  22   2  -6    0.96    0.17
  22   2  -6    1.47    0.19
  20  -2  -6    0.17    0.07
  20  -2  -6    0.28    0.12
  20  -2  -6    0.26    0.16
  20   2  -6    0.52    0.15
  20   2  -6    0.15    0.10
  20   2  -6    0.39    0.12
  18  -2  -6    1.82    0.14
  18  -2  -6    1.99    0.23
  18  -2  -6    1.93    0.19
  18   2  -6    1.74    0.22
  18   2  -6    2.09    0.18
  18   2  -6    1.68    0.17
  16  -2  -6    0.66    0.17
  16  -2  -6    0.70    0.07
  16  -2  -6    0.60    0.12
  16   2  -6    0.51    0.10
  16   2  -6    0.68    0.16
  16   2  -6    0.63    0.10
  16   2  -6    0.80    0.07
  14  -2  -6    2.91    0.25
  14  -2  -6    2.67    0.13
  14  -2  -6    2.70    0.20
  14   2  -6    2.52    0.25
  14   2  -6    2.96    0.14
  14   2  -6    2.57    0.17
  14   2  -6    2.53    0.19
  12  -2  -6    0.00    0.02
  12  -2  -6    0.12    0.12
  12  -2  -6   -0.10    0.06
 -12   2   6    0.03    0.03
  12   2  -6    0.08    0.06
  12   2  -6    0.08    0.10
  12   2  -6    0.00    0.04
 -12   2   6    0.01    0.03
  10  -2  -6   13.73    0.56
  10  -2  -6   13.85    0.59
  10   2  -6   13.47    0.52
 -10   2   6   13.61    0.52
 -10   2   6   13.95    0.52
  10   2  -6   13.80    0.52
  10   2  -6   13.71    0.54
  10   2  -6   12.42    0.59
  -8  -2   6    5.36    0.23
   8  -2  -6    5.33    0.24
   8  -2  -6    5.54    0.27
  -8  -2   6    5.44    0.25
   8  -2  -6    5.05    0.29
   8   2  -6    5.45    0.24
   8   2  -6    5.46    0.21
  -8   2   6    5.39    0.24
  -8   2   6    5.10    0.27
   8   2  -6    5.61    0.26
   8   2  -6    5.28    0.30
   8   2  -6    5.51    0.24
  -6  -2   6   10.62    0.41
  -6  -2   6   10.16    0.42
   6  -2  -6   10.77    0.44
   6  -2  -6   10.34    0.46
   6  -2  -6   10.77    0.42
  -6   2   6   10.47    0.42
   6   2  -6   10.36    0.43
   6   2  -6   10.64    0.41
   6   2  -6   10.07    0.38
  -6   2   6   10.62    0.43
   6   2  -6   10.56    0.46
   6   2  -6   10.85    0.42
  -4  -2   6    6.37    0.24
   4  -2  -6    6.44    0.30
  -4  -2   6    6.31    0.27
   4  -2  -6    6.48    0.30
   4  -2  -6    6.48    0.29
  -4  -2   6    6.23    0.27
   4  -2  -6    6.44    0.28
  -4  -2   6    6.47    0.29
   4   2  -6    6.53    0.28
  -4   2   6    6.05    0.28
   4   2  -6    6.08    0.30
   4   2  -6    6.08    0.26
  -4   2   6    6.22    0.25
   4   2  -6    6.58    0.28
   4   2  -6    6.37    0.24
  -4   2   6    6.26    0.31
  -2  -2   6    1.47    0.09
  -2  -2   6    1.52    0.12
   2  -2  -6    1.48    0.11
   2  -2  -6    1.42    0.11
   2  -2  -6    1.07    0.12
  -2  -2   6    1.46    0.12
  -2  -2   6    1.47    0.10
   2  -2  -6    1.51    0.13
  -2   2   6    1.31    0.10
  -2   2   6    1.45    0.12
   2   2  -6    1.60    0.12
   2   2  -6    1.32    0.09
  -2   2   6    1.40    0.13
   2   2  -6    1.35    0.11
   2   2  -6    1.46    0.12
   2   2  -6    1.47    0.12
  -2   2   6    1.33    0.12
  -2   2   6    1.18    0.11
   0  -2   6    4.27    0.20
   0  -2   6    4.28    0.21
   0  -2  -6    4.12    0.20
   0  -2  -6    4.18    0.22
   0  -2   6    4.12    0.22
   0   2   6    4.05    0.21
   0   2   6    4.30    0.21
   0   2  -6    4.17    0.21
   0   2  -6    4.23    0.21
   0   2  -6    4.23    0.20
   0   2   6    4.23    0.22
   0   2   6    4.29    0.23
   0   2   6    4.24    0.21
   2  -2   6    0.09    0.06
   2  -2   6    0.10    0.05
  -2  -2  -6    0.11    0.05
  -2  -2  -6    0.12    0.06
   2  -2   6    0.12    0.07
   2  -2   6    0.13    0.06
  -2  -2  -6   -0.01    0.03
   2   2   6    0.07    0.06
   2   2   6    0.01    0.07
   2   2   6    0.05    0.06
  -2   2  -6    0.06    0.03
   2   2   6    0.06    0.05
  -2   2  -6    0.09    0.05
   2   2   6    0.02    0.06
  -4  -2  -6    2.50    0.14
   4  -2   6    2.77    0.18
   4  -2   6    2.62    0.17
   4  -2   6    2.23    0.12
  -4  -2  -6    2.49    0.16
   4  -2   6    2.44    0.18
   4   2   6    2.72    0.17
  -4   2  -6    2.57    0.16
   4   2   6    2.49    0.16
  -4   2  -6    2.87    0.11
   4   2   6    2.78    0.17
   4   2   6    2.70    0.14
   6  -2   6    0.14    0.08
   6  -2   6    0.06    0.07
  -6  -2  -6    0.02    0.03
  -6  -2  -6   -0.02    0.03
   6  -2   6    0.12    0.09
  -6   2  -6    0.02    0.04
   6   2   6    0.03    0.08
   6   2   6    0.12    0.05
   6   2   6    0.13    0.07
   8  -2   6    0.08    0.06
   8  -2   6    0.15    0.10
  -8  -2  -6    0.09    0.04
  -8  -2  -6    0.08    0.05
   8  -2   6    0.11    0.08
   8   2   6    0.09    0.05
   8   2   6    0.08    0.06
  -8   2  -6    0.09    0.05
   8   2   6    0.15    0.09
  10  -2   6    2.71    0.18
 -10  -2  -6    2.38    0.16
  10  -2   6    2.89    0.24
  10  -2   6    2.75    0.21
 -10  -2  -6    2.75    0.12
  10   2   6    2.81    0.18
  10   2   6    3.01    0.24
  10   2   6    2.95    0.16
  12  -2   6    1.26    0.13
  12  -2   6    1.12    0.18
  12  -2   6    1.37    0.16
  12   2   6    1.42    0.11
 -12   2  -6    1.30    0.09
  12   2   6    1.35    0.18
 -12   2  -6    1.18    0.09
  12   2   6    1.25    0.12
  14  -2   6    0.54    0.12
  14  -2   6    0.69    0.11
  14  -2   6    0.26    0.14
  14   2   6    0.32    0.08
  14   2   6    0.49    0.07
  14   2   6    0.50    0.14
  16  -2   6   -0.08    0.10
  16  -2   6   -0.08    0.08
  16  -2   6    0.05    0.13
  16   2   6   -0.03    0.05
  16   2   6    0.02    0.07
  16   2   6    0.10    0.13
  18  -2   6    5.23    0.29
  18  -2   6    5.11    0.40
  18  -2   6    6.50    0.37
  18   2   6    5.00    0.38
  20  -2   6    0.16    0.13
  20  -2   6    0.18    0.17
  20   2   6    0.01    0.14
  22  -2   6    0.35    0.23
  22  -2   6   -0.08    0.13
  22   2   6   -0.07    0.14
  25  -3  -6   -0.17    0.13
  25  -3  -6    0.12    0.18
  25   3  -6    0.05    0.18
  25   3  -6   -0.04    0.11
  23  -3  -6    1.70    0.29
  23  -3  -6    2.03    0.24
  23   3  -6    1.16    0.24
  21  -3  -6    2.86    0.32
  21  -3  -6    2.70    0.28
  21   3  -6    3.12    0.24
  21   3  -6    2.94    0.24
  21   3  -6    3.41    0.32
  19  -3  -6   -0.02    0.13
  19  -3  -6    0.23    0.15
  19   3  -6    0.16    0.09
  19   3  -6    0.36    0.11
  19   3  -6    0.14    0.14
  17  -3  -6    3.04    0.25
  17  -3  -6    2.86    0.15
  17  -3  -6    2.51    0.27
  17   3  -6    3.03    0.21
  17   3  -6    2.44    0.26
  15  -3  -6    1.71    0.11
  15  -3  -6    1.81    0.19
  15  -3  -6    2.04    0.22
  15   3  -6    1.73    0.14
  15   3  -6    1.85    0.22
  15   3  -6    1.94    0.16
  13  -3  -6   -0.13    0.08
  13  -3  -6   -0.02    0.03
  13  -3  -6    0.13    0.11
  13   3  -6    0.06    0.05
 -13   3   6    0.10    0.04
 -13   3   6   -0.02    0.03
  13   3  -6    0.01    0.05
  13   3  -6    0.01    0.10
  11  -3  -6    9.13    0.34
  11  -3  -6    8.98    0.42
  11  -3  -6    8.82    0.45
  11   3  -6    8.86    0.37
 -11   3   6    9.07    0.37
  11   3  -6    9.32    0.37
  11   3  -6    9.46    0.46
  -9  -3   6    0.42    0.06
   9  -3  -6    0.49    0.10
   9  -3  -6    0.45    0.12
   9   3  -6    0.56    0.06
  -9   3   6    0.45    0.08
  -9   3   6    0.42    0.03
   9   3  -6    0.38    0.12
   9   3  -6    0.47    0.06
  -7  -3   6    2.65    0.14
   7  -3  -6    2.37    0.19
  -7  -3   6    2.66    0.16
   7  -3  -6    2.48    0.20
   7   3  -6    2.62    0.20
  -7   3   6    2.69    0.17
  -7   3   6    2.67    0.11
   7   3  -6    2.72    0.13
   7   3  -6    2.65    0.13
  -5  -3   6   48.16    1.71
   5  -3  -6   48.36    1.77
  -5  -3   6   49.82    1.73
  -5  -3   6   47.50    1.76
   5  -3  -6   46.42    1.76
  -5  -3   6   48.01    1.71
   5   3  -6   47.46    1.71
   5   3  -6   50.45    1.71
   5   3  -6   47.04    1.76
  -5   3   6   42.00    1.75
  -5   3   6   47.85    1.74
  -5   3   6   48.29    1.70
  -3  -3   6    1.79    0.14
   3  -3  -6    1.47    0.14
  -3  -3   6    2.01    0.12
   3  -3  -6    1.29    0.14
  -3  -3   6    1.65    0.11
  -3   3   6    1.65    0.15
   3   3  -6    1.81    0.15
  -3   3   6    1.34    0.15
  -3   3   6    1.74    0.14
   3   3  -6    1.56    0.11
  -1  -3   6   -0.02    0.06
   1  -3  -6   -0.05    0.05
   1  -3  -6   -0.06    0.08
  -1  -3   6   -0.03    0.06
  -1  -3   6    0.01    0.03
  -1  -3   6    0.06    0.05
  -1  -3   6    0.05    0.07
  -1   3   6   -0.02    0.06
   1   3  -6    0.15    0.06
   1   3  -6    0.03    0.06
  -1   3   6    0.11    0.08
  -1   3   6    0.03    0.07
  -1  -3  -6    0.48    0.08
   1  -3   6    0.31    0.06
   1  -3   6    0.32    0.08
   1  -3   6    0.48    0.09
   1  -3   6    0.25    0.09
   1  -3   6    0.32    0.06
   1   3   6    0.37    0.08
  -1   3  -6    0.35    0.05
   1   3   6    0.35    0.07
  -1   3  -6    0.37    0.08
   1   3   6    0.34    0.08
  -3  -3  -6    2.82    0.17
  -3  -3  -6    2.75    0.18
   3  -3   6    3.19    0.19
   3  -3   6    2.67    0.15
   3  -3   6    3.26    0.20
   3  -3   6    2.70    0.19
   3   3   6    2.84    0.18
   3   3   6    3.03    0.18
   3   3   6    2.71    0.17
  -3   3  -6    3.15    0.15
  -5  -3  -6    0.64    0.07
   5  -3   6    0.44    0.10
   5  -3   6    0.54    0.06
  -5  -3  -6    0.61    0.08
   5  -3   6    0.67    0.11
   5  -3   6    0.52    0.09
   5   3   6    0.54    0.09
  -5   3  -6    0.56    0.06
   5   3   6    0.54    0.08
   5   3   6    0.51    0.10
   7  -3   6    1.26    0.13
   7  -3   6    1.29    0.15
  -7  -3  -6    1.11    0.09
   7  -3   6    1.26    0.13
   7  -3   6    1.12    0.08
   7   3   6    1.36    0.11
   7   3   6    1.25    0.12
  -7   3  -6    1.14    0.08
   9  -3   6    9.11    0.42
   9  -3   6    8.07    0.35
  -9  -3  -6    8.92    0.36
   9  -3   6    9.05    0.46
   9  -3   6    9.21    0.41
   9   3   6   10.01    0.47
   9   3   6    9.80    0.40
   9   3   6    9.81    0.39
  11  -3   6    3.30    0.26
  11  -3   6    2.76    0.13
  11  -3   6    2.76    0.22
  11  -3   6    2.94    0.20
  11   3   6    3.14    0.19
 -11   3  -6    2.90    0.17
 -11   3  -6    3.12    0.16
  11   3   6    2.69    0.25
  11   3   6    2.99    0.18
  13  -3   6    3.38    0.25
  13  -3   6    3.32    0.29
  13  -3   6    3.20    0.23
 -13   3  -6    3.04    0.16
  13   3   6    3.34    0.21
  13   3   6    3.65    0.21
  13   3   6    3.09    0.28
  15  -3   6    6.87    0.44
  15  -3   6    7.26    0.35
  15  -3   6    6.48    0.38
  15   3   6    6.90    0.43
  15   3   6    7.39    0.34
  15   3   6    6.61    0.34
  17  -3   6    1.30    0.22
  17  -3   6    1.69    0.17
  17  -3   6    1.70    0.20
  17   3   6    1.56    0.23
  17   3   6    1.61    0.15
  19  -3   6    1.28    0.21
  19  -3   6    1.14    0.25
  19   3   6    1.45    0.24
  21  -3   6    0.89    0.18
  21  -3   6    0.73    0.22
  21   3   6    0.84    0.21
  24  -4  -6    2.83    0.36
  24  -4  -6    3.32    0.33
  24   4  -6    3.84    0.36
  22  -4  -6   -0.02    0.16
  22  -4  -6    0.13    0.18
  22   4  -6   -0.01    0.14
  20  -4  -6    0.72    0.19
  20  -4  -6    0.89    0.21
  20   4  -6    1.08    0.20
  18  -4  -6    0.42    0.14
  18  -4  -6    0.35    0.17
  18   4  -6    0.34    0.15
  16  -4  -6    3.43    0.28
  16  -4  -6    3.47    0.17
  16  -4  -6    3.41    0.30
  16   4  -6    3.05    0.29
  16   4  -6    3.13    0.18
  14  -4  -6    1.64    0.21
  14  -4  -6    1.66    0.19
  14  -4  -6    1.54    0.11
  14   4  -6    1.54    0.10
 -14   4   6    1.58    0.13
  14   4  -6    1.62    0.21
  12  -4  -6    8.63    0.43
  12  -4  -6    8.57    0.46
 -12   4   6    8.20    0.33
  12   4  -6    8.46    0.36
  12   4  -6    8.01    0.44
 -12   4   6    8.17    0.36
  12   4  -6    8.61    0.33
 -12   4   6    7.87    0.37
  10  -4  -6    8.75    0.47
  10  -4  -6    8.92    0.45
  10   4  -6    9.78    0.35
  10   4  -6    8.84    0.38
  10   4  -6    8.91    0.45
 -10   4   6    9.04    0.35
 -10   4   6    9.15    0.39
  -8  -4   6    2.05    0.10
   8  -4  -6    2.07    0.19
   8  -4  -6    2.08    0.19
  -8   4   6    1.91    0.10
  -8   4   6    2.01    0.15
   8   4  -6    1.91    0.13
   8   4  -6    1.82    0.18
   6  -4  -6    2.52    0.20
  -6  -4   6    2.06    0.11
   6  -4  -6    1.91    0.18
  -6  -4   6    2.37    0.15
  -6   4   6    2.33    0.12
   6   4  -6    2.56    0.20
   6   4  -6    2.21    0.14
  -6   4   6    2.49    0.19
  -6   4   6    2.31    0.16
  -4  -4   6    1.21    0.14
  -4  -4   6    1.37    0.12
  -4  -4   6    1.45    0.12
   4  -4  -6    1.23    0.15
   4  -4  -6    1.44    0.15
  -4  -4   6    1.27    0.09
   4   4  -6    1.33    0.11
  -4   4   6    1.39    0.10
   4   4  -6    1.29    0.13
  -4   4   6    1.13    0.12
  -4   4   6    1.20    0.14
  -2  -4   6    9.76    0.41
   2  -4  -6    9.98    0.43
   2  -4  -6    9.81    0.46
  -2  -4   6    9.51    0.44
  -2  -4   6    9.75    0.42
  -2  -4   6   10.12    0.39
   2   4  -6    9.70    0.42
  -2   4   6    9.75    0.42
  -2   4   6    9.54    0.43
   2   4  -6    9.56    0.41
   0  -4   6    6.86    0.33
   0  -4  -6    7.01    0.37
   0  -4   6    6.71    0.33
   0  -4   6    6.53    0.34
   0  -4   6    6.99    0.31
   0  -4  -6    7.33    0.33
   0   4  -6    7.38    0.33
   0   4   6    6.97    0.33
   0   4   6    7.07    0.34
   0   4  -6    7.85    0.32
   2  -4   6    1.85    0.16
   2  -4   6    1.56    0.14
   2  -4   6    2.10    0.17
   2  -4   6    1.98    0.16
  -2  -4  -6    1.82    0.15
  -2   4  -6    2.13    0.13
   2   4   6    1.69    0.15
   2   4   6    1.89    0.16
   2   4   6    1.74    0.15
   4  -4   6    4.29    0.27
   4  -4   6    4.86    0.27
  -4  -4  -6    4.25    0.23
   4  -4   6    3.92    0.22
   4  -4   6    4.60    0.26
   4   4   6    4.92    0.27
   4   4   6    4.42    0.24
  -4   4  -6    4.77    0.21
   4   4   6    4.61    0.24
   6  -4   6    3.79    0.24
   6  -4   6    3.22    0.18
   6  -4   6    3.52    0.23
  -6  -4  -6    3.38    0.19
   6  -4   6    4.02    0.25
   6   4   6    3.46    0.21
  -6   4  -6    3.37    0.18
   6   4   6    3.59    0.21
  -8  -4  -6   10.99    0.44
   8  -4   6   10.83    0.44
   8  -4   6   11.10    0.52
   8  -4   6   10.44    0.49
   8  -4   6   10.92    0.49
   8   4   6   11.41    0.47
  -8   4  -6   11.11    0.46
  -8   4  -6   10.42    0.44
   8   4   6   11.27    0.47
  10  -4   6    1.92    0.19
  10  -4   6    1.80    0.18
  10  -4   6    1.99    0.22
  10  -4   6    2.07    0.13
  10   4   6    2.30    0.18
 -10   4  -6    2.01    0.15
  10   4   6    2.04    0.17
  12  -4   6    2.08    0.20
  12  -4   6    2.48    0.25
  12  -4   6    2.38    0.21
  12   4   6    2.27    0.25
 -12   4  -6    2.40    0.16
  12   4   6    2.42    0.19
  12   4   6    1.95    0.17
  14  -4   6    0.53    0.18
  14  -4   6    0.42    0.11
  14  -4   6    0.17    0.13
  14   4   6    0.35    0.10
 -14   4  -6    0.51    0.07
  14   4   6    0.62    0.10
  14   4   6    0.33    0.15
  16  -4   6   -0.06    0.10
  16  -4   6    0.29    0.16
  16  -4   6    0.01    0.11
  16   4   6    0.20    0.16
  16   4   6    0.22    0.08
  16   4   6    0.08    0.09
  18  -4   6    0.27    0.14
  18  -4   6    0.19    0.10
  18  -4   6    0.26    0.18
  18   4   6    0.30    0.13
  18   4   6    0.24    0.17
  20  -4   6   -0.09    0.12
  20  -4   6    0.24    0.18
  20   4   6    0.24    0.18
  23  -5  -6    0.51    0.19
  23  -5  -6    0.34    0.21
  23   5  -6    0.63    0.20
  21  -5  -6   -0.01    0.16
  21  -5  -6   -0.11    0.14
  21   5  -6    0.01    0.14
  19  -5  -6    0.29    0.16
  19  -5  -6    0.02    0.16
  19   5  -6    0.19    0.16
  17  -5  -6    2.47    0.30
  17  -5  -6    3.42    0.30
  17   5  -6    3.60    0.33
  15  -5  -6    0.25    0.14
  15  -5  -6    0.18    0.15
 -15   5   6    0.33    0.08
  15   5  -6    0.43    0.15
  13  -5  -6   20.18    0.91
  13  -5  -6   20.63    0.89
 -13   5   6   20.26    0.81
  13   5  -6   22.46    0.92
  11  -5  -6   11.08    0.54
  11  -5  -6   10.99    0.55
 -11   5   6   10.70    0.48
  11   5  -6   11.08    0.54
   9  -5  -6    0.46    0.13
   9  -5  -6    0.67    0.14
  -9   5   6    0.63    0.10
   9   5  -6    0.57    0.13
   7  -5  -6    0.74    0.14
   7  -5  -6    0.77    0.13
  -7  -5   6    0.89    0.11
  -7   5   6    0.70    0.13
   7   5  -6    0.72    0.11
  -7   5   6    0.79    0.11
   7   5  -6    0.72    0.14
  -7   5   6    0.48    0.06
   5  -5  -6    7.89    0.39
  -5  -5   6    8.07    0.36
  -5  -5   6    7.84    0.31
   5  -5  -6    8.10    0.42
   5   5  -6    7.79    0.38
  -5   5   6    8.29    0.34
  -5   5   6    7.37    0.39
  -5   5   6    7.67    0.37
  -3  -5   6    0.20    0.08
  -3  -5   6    0.15    0.04
  -3  -5   6   -0.07    0.09
   3  -5  -6    0.05    0.08
   3  -5  -6    0.04    0.10
  -3  -5   6    0.14    0.08
  -3   5   6    0.24    0.08
  -3   5   6    0.15    0.09
   3   5  -6    0.23    0.08
   1  -5  -6   12.01    0.58
  -1  -5   6   12.84    0.54
  -1  -5   6   12.60    0.56
  -1  -5   6   13.02    0.55
  -1  -5   6   12.14    0.49
   1  -5  -6   11.80    0.52
  -1   5   6   12.74    0.55
  -1   5   6   12.46    0.53
   1   5  -6   12.60    0.52
   1  -5   6    0.08    0.08
   1  -5   6    0.01    0.07
   1  -5   6   -0.04    0.09
  -1  -5  -6    0.27    0.12
  -1  -5  -6    0.15    0.06
   1   5   6    0.07    0.08
   1   5   6    0.16    0.08
  -1   5  -6    0.12    0.06
  -3  -5  -6    1.42    0.13
   3  -5   6    1.39    0.15
   3  -5   6    1.46    0.15
   3  -5   6    1.43    0.16
   3   5   6    1.31    0.14
   3   5   6    1.48    0.16
  -3   5  -6    1.39    0.12
   5  -5   6    0.14    0.09
   5  -5   6    0.08    0.12
  -5  -5  -6    0.06    0.06
   5  -5   6    0.10    0.10
  -5   5  -6   -0.03    0.06
   5   5   6   -0.04    0.07
   5   5   6    0.11    0.08
   7  -5   6    0.80    0.15
   7  -5   6    0.39    0.12
   7  -5   6    0.46    0.11
  -7   5  -6    0.64    0.10
   7   5   6    0.60    0.11
   7   5   6    0.49    0.12
  -7   5  -6    0.55    0.08
   9  -5   6    0.09    0.11
   9  -5   6   -0.07    0.11
   9  -5   6    0.16    0.09
  -9   5  -6   -0.06    0.05
  -9   5  -6   -0.08    0.08
   9   5   6    0.11    0.08
   9   5   6   -0.03    0.09
  11  -5   6    0.43    0.15
  11  -5   6    0.39    0.12
  11  -5   6    0.29    0.11
 -11   5  -6    0.34    0.09
  11   5   6    0.32    0.11
  11   5   6    0.35    0.12
  13  -5   6   -0.10    0.11
  13  -5   6    0.04    0.12
  13  -5   6    0.21    0.14
  13   5   6   -0.05    0.08
  13   5   6   -0.10    0.07
 -13   5  -6   -0.04    0.06
  15  -5   6    0.91    0.15
  15  -5   6    0.95    0.20
  15  -5   6    0.76    0.16
  15   5   6    0.59    0.19
  15   5   6    1.11    0.15
  15   5   6    0.91    0.14
  17  -5   6    1.63    0.25
  17  -5   6    1.50    0.23
  17  -5   6    1.46    0.19
  17   5   6    1.40    0.24
  17   5   6    1.86    0.19
  19  -5   6   -0.09    0.16
  19  -5   6    0.13    0.14
  19  -5   6   -0.01    0.12
  19   5   6    0.06    0.18
  22  -6  -6   -0.10    0.15
  22   6  -6   -0.02    0.17
  20  -6  -6    0.93    0.21
  20  -6  -6    1.35    0.26
  20   6  -6    1.57    0.25
  18  -6  -6    0.07    0.17
  18  -6  -6    0.05    0.15
  18   6  -6   -0.15    0.13
  16  -6  -6    0.02    0.14
  16  -6  -6    0.38    0.17
 -16   6   6    0.23    0.08
  16   6  -6    0.22    0.16
  14  -6  -6    7.62    0.46
  14  -6  -6    7.41    0.50
  14   6  -6    7.91    0.46
 -14   6   6    7.72    0.37
  12  -6  -6    0.48    0.16
  12  -6  -6    0.39    0.16
  12   6  -6    0.54    0.15
 -12   6   6    0.29    0.09
  10  -6  -6    4.49    0.32
  10  -6  -6    3.11    0.30
  10   6  -6    4.61    0.31
 -10   6   6    4.67    0.28
   8  -6  -6    4.16    0.31
   8  -6  -6    4.04    0.32
  -8  -6   6    4.53    0.26
  -8   6   6    4.09    0.29
   8   6  -6    4.94    0.30
  -8   6   6    4.07    0.26
   6  -6  -6    7.23    0.43
   6  -6  -6    8.13    0.42
  -6  -6   6    7.60    0.37
   6   6  -6    8.26    0.40
  -6   6   6    6.28    0.39
  -6   6   6    7.71    0.38
   4  -6  -6   -0.20    0.11
   4  -6  -6   -0.06    0.10
  -4  -6   6    0.01    0.09
  -4  -6   6    0.02    0.04
  -4   6   6    0.00    0.10
  -4   6   6    0.17    0.09
   4   6  -6    0.05    0.09
  -2  -6   6    3.38    0.23
   2  -6  -6    3.45    0.22
   2  -6  -6    3.66    0.29
  -2  -6   6    3.49    0.28
   2   6  -6    3.11    0.23
  -2   6   6    3.40    0.24
  -2   6   6    3.32    0.26
   0  -6  -6    5.57    0.38
   0  -6   6    5.51    0.33
   0  -6  -6    5.94    0.29
   0  -6   6    5.89    0.33
   0  -6   6    6.15    0.35
   0   6   6    5.57    0.32
   0   6  -6    5.68    0.30
   0   6   6    5.30    0.33
   2  -6   6    4.40    0.28
   2  -6   6    3.60    0.28
  -2  -6  -6    3.99    0.22
   2  -6   6    3.84    0.28
  -2  -6  -6    4.05    0.32
  -2   6  -6    3.86    0.24
   2   6   6    3.47    0.26
   2   6   6    4.14    0.27
   4  -6   6    1.01    0.15
   4  -6   6    0.69    0.14
   4  -6   6    0.86    0.14
  -4  -6  -6    0.83    0.10
   4   6   6    0.71    0.13
   4   6   6    0.78    0.14
  -4   6  -6    0.68    0.11
  -4   6  -6    0.47    0.13
   6  -6   6    0.68    0.14
   6  -6   6    0.57    0.14
  -6  -6  -6    0.45    0.07
   6  -6   6    0.45    0.15
   6   6   6    0.42    0.11
   6   6   6    0.57    0.12
  -6   6  -6    0.36    0.10
  -6   6  -6    0.33    0.09
   8  -6   6    0.09    0.11
   8  -6   6   -0.01    0.12
   8  -6   6   -0.04    0.10
  -8   6  -6    0.12    0.08
  -8   6  -6    0.03    0.07
   8   6   6    0.13    0.10
   8   6   6   -0.05    0.09
  10  -6   6    1.40    0.19
  10  -6   6    1.29    0.21
  10  -6   6    1.42    0.18
 -10   6  -6    1.23    0.13
  10   6   6    1.32    0.17
  10   6   6    1.38    0.17
 -10   6  -6    1.36    0.16
  12  -6   6    0.09    0.11
  12  -6   6    0.06    0.14
  12  -6   6    0.09    0.12
  12   6   6    0.03    0.11
 -12   6  -6   -0.05    0.08
  12   6   6   -0.03    0.12
  14  -6   6    0.12    0.13
  14  -6   6    0.63    0.18
  14  -6   6    0.56    0.14
  14   6   6    0.47    0.14
 -14   6  -6    0.47    0.12
  14   6   6    0.47    0.14
  16  -6   6    1.51    0.22
  16  -6   6    1.86    0.23
  16  -6   6    2.10    0.28
  16   6   6    2.04    0.21
  16   6   6    1.60    0.26
  18  -6   6   -0.29    0.12
  18  -6   6    0.02    0.14
  18  -6   6   -0.06    0.17
  18   6   6    0.12    0.12
  18   6   6   -0.34    0.17
  19  -7  -6    1.02    0.23
  19  -7  -6    0.67    0.21
  19   7  -6    0.54    0.19
  17  -7  -6    3.54    0.37
  17  -7  -6    3.19    0.35
  17   7  -6    4.42    0.38
  15  -7  -6    0.64    0.20
  15  -7  -6    0.71    0.19
  15   7  -6    0.93    0.15
 -15   7   6    0.90    0.14
  15   7  -6    0.75    0.21
  13  -7  -6    0.26    0.16
  13  -7  -6   -0.13    0.13
  13   7  -6    0.20    0.13
 -13   7   6    0.30    0.10
  11  -7  -6    0.04    0.15
  11  -7  -6    0.25    0.17
  11   7  -6    0.42    0.15
 -11   7   6    0.37    0.13
   9  -7  -6    1.69    0.23
   9  -7  -6    2.11    0.23
   9   7  -6    2.09    0.22
  -9   7   6    1.16    0.19
  -9   7   6    1.59    0.18
  -7  -7   6    0.53    0.12
   7  -7  -6    0.76    0.17
   7  -7  -6    0.65    0.16
  -7   7   6    0.75    0.15
  -7   7   6    0.70    0.15
   7   7  -6    0.73    0.15
   5  -7  -6    2.87    0.28
   5  -7  -6    2.97    0.24
  -5  -7   6    2.91    0.23
  -5   7   6    2.85    0.24
  -5   7   6    2.45    0.24
   5   7  -6    3.27    0.25
   3  -7  -6    3.72    0.33
  -3  -7   6    3.86    0.29
   3  -7  -6    4.21    0.26
  -3   7   6    3.82    0.29
   3   7  -6    4.43    0.28
  -3   7   6    4.09    0.30
   1  -7  -6    2.05    0.25
   1  -7  -6    1.85    0.16
  -1  -7   6    1.69    0.19
   1   7  -6    1.92    0.19
  -1   7   6    1.55    0.20
  -1   7   6    1.43    0.18
   1   7  -6    1.65    0.17
  -1  -7  -6   10.80    0.57
   1  -7   6   10.35    0.51
   1  -7   6    9.94    0.53
  -1  -7  -6    9.72    0.45
   1   7   6   10.02    0.51
  -1   7  -6   10.48    0.49
   1   7   6   10.24    0.51
  -1   7  -6   10.89    0.49
   3  -7   6    0.22    0.12
  -3  -7  -6    0.07    0.06
   3  -7   6    0.24    0.12
  -3   7  -6   -0.07    0.09
  -3   7  -6   -0.04    0.09
   3   7   6    0.12    0.11
   3   7   6    0.08    0.11
   5  -7   6    1.93    0.22
   5  -7   6    1.47    0.20
   5  -7   6    1.81    0.23
  -5   7  -6    1.63    0.17
   5   7   6    1.46    0.19
   5   7   6    1.96    0.21
  -5   7  -6    1.80    0.18
   7  -7   6    2.09    0.24
   7  -7   6    2.62    0.26
   7  -7   6    1.99    0.22
  -7   7  -6    2.32    0.20
   7   7   6    2.54    0.24
   7   7   6    2.91    0.24
  -7   7  -6    2.05    0.20
   9  -7   6    1.22    0.23
   9  -7   6    1.43    0.20
   9  -7   6    1.55    0.20
  -9   7  -6    1.41    0.16
   9   7   6    1.40    0.18
  -9   7  -6    1.33    0.17
   9   7   6    1.50    0.20
  11  -7   6    0.54    0.18
  11  -7   6    0.61    0.16
  11  -7   6    0.45    0.17
  11   7   6    1.11    0.17
  11   7   6    0.91    0.16
 -11   7  -6    0.40    0.13
  13  -7   6    2.22    0.28
  13  -7   6    2.25    0.24
  13  -7   6    1.66    0.24
  13   7   6    1.87    0.21
  13   7   6    1.70    0.20
 -13   7  -6    2.01    0.18
  15  -7   6    4.80    0.38
  15  -7   6    4.86    0.42
  15  -7   6    4.79    0.37
  15   7   6    4.72    0.33
  15   7   6    4.38    0.34
  16  -8  -6    5.02    0.44
  16  -8  -6    5.31    0.45
  16   8  -6    5.17    0.34
  16   8  -6    5.09    0.42
  14  -8  -6    1.10    0.22
  14  -8  -6    0.85    0.22
  14   8  -6    0.74    0.20
 -14   8   6    0.90    0.15
  14   8  -6    0.52    0.16
  12  -8  -6    0.98    0.23
  12  -8  -6    1.06    0.23
  12   8  -6    1.14    0.20
 -12   8   6    0.79    0.15
  12   8  -6    0.74    0.17
  10  -8  -6   -0.04    0.15
  10  -8  -6    0.48    0.18
  10   8  -6    0.32    0.15
 -10   8   6    0.32    0.15
 -10   8   6    0.46    0.15
  10   8  -6    0.21    0.14
   8  -8  -6    0.49    0.18
   8  -8  -6    0.42    0.14
  -8   8   6    0.56    0.16
   8   8  -6    0.59    0.16
   8   8  -6    0.37    0.14
  -8   8   6    0.42    0.16
   6  -8  -6    0.31    0.17
   6  -8  -6    0.45    0.12
  -6  -8   6    0.17    0.14
   6   8  -6    0.28    0.12
   6   8  -6    0.34    0.12
  -6   8   6    0.29    0.13
  -6   8   6    0.01    0.12
   4  -8  -6    2.11    0.27
  -4  -8   6    2.23    0.23
   4  -8  -6    2.17    0.21
   4   8  -6    2.77    0.23
  -4   8   6    1.70    0.23
  -4   8   6    1.64    0.22
   4   8  -6    2.24    0.22
   2  -8  -6    1.84    0.26
  -2  -8   6    1.71    0.21
   2  -8  -6    1.81    0.26
   2   8  -6    1.77    0.20
  -2   8   6    1.49    0.21
  -2   8   6    1.37    0.19
   2   8  -6    1.51    0.18
   0  -8  -6    2.78    0.32
   0  -8   6    3.42    0.30
   0   8  -6    3.19    0.26
   0   8  -6    2.91    0.24
   0   8   6    3.06    0.26
   0   8   6    2.52    0.27
   2  -8   6    6.67    0.44
   2  -8   6    8.01    0.48
  -2  -8  -6    7.87    0.51
   2   8   6    7.62    0.45
  -2   8  -6    8.50    0.43
  -2   8  -6    8.39    0.42
   2   8   6    8.26    0.44
   4  -8   6   -0.05    0.12
   4  -8   6   -0.13    0.13
   4   8   6    0.00    0.12
   4   8   6    0.00    0.11
  -4   8  -6   -0.08    0.08
  -4   8  -6   -0.04    0.10
   6  -8   6    0.45    0.16
   6  -8   6    0.46    0.16
   6  -8   6    0.83    0.17
   6   8   6    0.82    0.17
  -6   8  -6    0.77    0.14
   6   8   6    0.91    0.16
  -6   8  -6    0.87    0.16
   8  -8   6    2.82    0.28
   8  -8   6    2.10    0.27
   8  -8   6    2.62    0.28
  -8   8  -6    2.21    0.25
   8   8   6    2.72    0.27
   8   8   6    2.59    0.25
  -8   8  -6    2.61    0.23
  10  -8   6    1.22    0.21
  10  -8   6    1.48    0.25
  10  -8   6    1.39    0.26
 -10   8  -6    1.92    0.20
  10   8   6    1.82    0.21
  10   8   6    1.59    0.24
  12  -8   6    0.05    0.16
  12  -8   6   -0.21    0.15
  12  -8   6   -0.20    0.15
 -12   8  -6    0.05    0.12
  12   8   6    0.01    0.11
  12   8   6   -0.11    0.12
  11  -9  -6    0.32    0.19
  11  -9  -6    0.33    0.16
 -11   9   6    0.37    0.14
  11   9  -6    0.38    0.17
  11   9  -6    0.39    0.15
   9  -9  -6   -0.12    0.17
   9   9  -6    0.29    0.15
  -9   9   6    0.26    0.14
  -9   9   6    0.28    0.17
   9   9  -6    0.19    0.14
   7  -9  -6    0.07    0.17
   7   9  -6   -0.05    0.15
  -7   9   6    0.07    0.14
  -7   9   6    0.07    0.13
   7   9  -6    0.25    0.14
  -5  -9   6    0.12    0.15
   5  -9  -6    0.08    0.17
  -5   9   6    0.11    0.13
   5   9  -6   -0.24    0.11
  -5   9   6    0.03    0.13
   5   9  -6    0.23    0.15
  -3  -9   6    1.45    0.21
   3  -9  -6    0.92    0.23
   3   9  -6    0.94    0.18
   3   9  -6    0.87    0.17
  -3   9   6    1.01    0.20
  -3   9   6    1.03    0.20
  -1  -9   6    1.00    0.19
   1  -9  -6    1.33    0.25
  -1   9   6    1.09    0.20
  -1   9   6    0.98    0.20
   1   9  -6    1.01    0.18
   1   9  -6    0.86    0.16
   1  -9   6    0.20    0.17
  -1  -9  -6    0.46    0.20
  -1   9  -6    0.25    0.13
   1   9   6    0.36    0.19
  -1   9  -6    0.24    0.16
   1   9   6    0.26    0.15
   3  -9   6    1.18    0.24
   3   9   6    0.95    0.19
  -3   9  -6    0.99    0.16
   3   9   6    1.27    0.21
  -3   9  -6    1.11    0.18
   5  -9   6    0.65    0.20
   5   9   6    0.70    0.18
   5   9   6    0.77    0.21
  -5   9  -6    0.44    0.15
  -5   9  -6    0.59    0.15
   7  -9   6    0.18    0.15
   7  -9   6   -0.13    0.15
  -7   9  -6    0.25    0.15
   7   9   6   -0.03    0.16
   7   9   6   -0.30    0.13
  26   0  -7    0.03    0.12
  26   0  -7   -0.15    0.16
  26   0  -7   -0.07    0.13
  24   0  -7   -0.14    0.11
  24   0  -7    0.25    0.12
  24   0  -7   -0.19    0.15
  22   0  -7   -0.02    0.13
  22   0  -7   -0.18    0.07
  22   0  -7    0.05    0.08
  20   0  -7    0.03    0.09
  20   0  -7    0.05    0.15
  20   0  -7   -0.09    0.08
  18   0  -7   -0.11    0.06
  18   0  -7    0.06    0.07
  18   0  -7   -0.02    0.13
  16   0  -7   -0.05    0.04
  16   0  -7   -0.10    0.09
  16   0  -7    0.00    0.06
  16   0  -7   -0.05    0.07
  14   0  -7    0.01    0.05
  14   0  -7   -0.11    0.10
  14   0  -7    0.03    0.04
  12   0  -7    0.04    0.04
  12   0  -7   -0.05    0.08
  12   0  -7   -0.04    0.04
  10   0  -7   -0.06    0.04
  10   0  -7    0.03    0.08
 -10   0   7    0.01    0.02
  10   0  -7    0.03    0.04
 -10   0   7   -0.03    0.03
  10   0  -7   -0.07    0.04
  -8   0   7   -0.03    0.03
   8   0  -7   -0.03    0.03
  -8   0   7    0.01    0.04
   8   0  -7    0.03    0.05
   8   0  -7    0.03    0.04
  -8   0   7   -0.05    0.07
   8   0  -7   -0.05    0.07
  -6   0   7   -0.07    0.03
  -6   0   7   -0.03    0.05
  -6   0   7   -0.12    0.03
   6   0  -7   -0.08    0.04
   6   0  -7   -0.01    0.07
  -6   0   7   -0.02    0.06
   6   0  -7   -0.03    0.03
   6   0  -7   -0.10    0.03
   4   0  -7    0.02    0.06
  -4   0   7    0.06    0.06
  -4   0   7   -0.03    0.03
   4   0  -7   -0.02    0.05
   4   0  -7    0.04    0.03
  -4   0   7   -0.05    0.04
  -4   0   7    0.00    0.05
   2   0  -7   -0.03    0.06
  -2   0   7    0.00    0.04
  -2   0   7   -0.01    0.05
   2   0  -7   -0.01    0.05
  -2   0   7   -0.02    0.05
   2   0  -7    0.02    0.01
  -2   0   7    0.04    0.06
   0   0  -7    0.16    0.06
   0   0   7    0.21    0.07
   0   0   7    0.10    0.06
   0   0   7    0.26    0.06
   0   0  -7    0.21    0.07
  -2   0  -7   -0.02    0.06
   2   0   7    0.09    0.06
   2   0   7   -0.01    0.01
   2   0   7    0.03    0.06
  -2   0  -7   -0.02    0.06
  -2   0  -7   -0.02    0.05
  -2   0  -7    0.03    0.03
   4   0   7    0.05    0.07
   4   0   7    0.06    0.06
  -4   0  -7    0.01    0.02
  -4   0  -7   -0.03    0.04
  -6   0  -7    0.05    0.03
   6   0   7    0.03    0.05
   6   0   7   -0.03    0.06
   8   0   7   -0.22    0.07
   8   0   7   -0.12    0.08
  -8   0  -7   -0.04    0.04
  10   0   7    0.04    0.06
  10   0   7    0.02    0.09
 -10   0  -7   -0.02    0.03
  12   0   7    0.02    0.10
  12   0   7    0.02    0.07
 -12   0  -7    0.02    0.02
  16   0   7    0.00    0.08
  16   0   7   -0.25    0.13
  16   0   7    0.00    0.12
  18   0   7    0.03    0.15
  18   0   7   -0.01    0.13
  20   0   7    0.00    0.14
  20   0   7   -0.01    0.17
  22   0   7   -0.04    0.18
  22   0   7   -0.14    0.14
  27  -1  -7    1.26    0.23
  27  -1  -7    1.41    0.28
  27   1  -7    2.02    0.27
  27   1  -7    2.23    0.28
  25  -1  -7    0.16    0.16
  25  -1  -7    0.20    0.14
  25   1  -7    0.07    0.12
  25   1  -7    0.27    0.18
  25   1  -7   -0.05    0.14
  23  -1  -7    1.98    0.21
  23  -1  -7    1.59    0.24
  23   1  -7    1.93    0.21
  23   1  -7    1.50    0.25
  23   1  -7    1.76    0.23
  23   1  -7    1.64    0.19
  21  -1  -7    0.63    0.16
  21  -1  -7    0.39    0.09
  21  -1  -7    0.30    0.11
  21   1  -7    0.59    0.13
  21   1  -7    0.32    0.14
  21   1  -7    0.45    0.12
  21   1  -7   -0.08    0.13
  19  -1  -7   13.29    0.63
  19  -1  -7   12.86    0.57
  19  -1  -7   13.13    0.53
  19   1  -7   13.47    0.61
  19   1  -7   11.52    0.62
  19   1  -7   12.69    0.56
  17  -1  -7    4.60    0.32
  17  -1  -7    4.44    0.22
  17  -1  -7    4.77    0.28
  17   1  -7    4.76    0.21
  17   1  -7    4.91    0.29
  17   1  -7    4.23    0.25
  15  -1  -7    1.28    0.17
  15  -1  -7    1.37    0.13
  15  -1  -7    1.61    0.13
  15  -1  -7    1.43    0.11
  15   1  -7    1.42    0.16
  15   1  -7    1.26    0.09
  15   1  -7    1.34    0.12
  13  -1  -7    0.33    0.11
  13  -1  -7    0.34    0.08
  13  -1  -7    0.24    0.04
  13  -1  -7    0.39    0.06
  13   1  -7    0.31    0.06
  13   1  -7    0.26    0.10
 -13   1   7    0.29    0.09
  13   1  -7    0.44    0.07
  11  -1  -7    1.16    0.09
  11  -1  -7    1.05    0.14
  11  -1  -7    1.13    0.07
  11  -1  -7    1.04    0.07
  11  -1  -7    1.25    0.11
 -11   1   7    1.11    0.07
  11   1  -7    0.98    0.08
  11   1  -7    1.10    0.12
 -11   1   7    1.06    0.07
  11   1  -7    1.03    0.08
 -11   1   7    1.11    0.10
  11   1  -7    1.02    0.10
  -9  -1   7   11.02    0.42
   9  -1  -7   11.50    0.40
   9  -1  -7   11.69    0.45
  -9  -1   7   11.18    0.47
   9  -1  -7   11.49    0.45
   9  -1  -7   10.78    0.40
   9  -1  -7   10.85    0.49
   9   1  -7   10.73    0.44
  -9   1   7   10.97    0.43
   9   1  -7   11.21    0.41
  -9   1   7   10.78    0.44
   9   1  -7   11.93    0.45
   9   1  -7   11.00    0.46
   7  -1  -7    0.35    0.09
   7  -1  -7    0.40    0.03
  -7  -1   7    0.57    0.07
   7  -1  -7    0.48    0.07
  -7  -1   7    0.29    0.07
   7  -1  -7    0.45    0.07
   7   1  -7    0.48    0.07
  -7   1   7    0.49    0.07
   7   1  -7    0.46    0.06
  -7   1   7    0.47    0.07
   7   1  -7    0.46    0.08
   5  -1  -7    7.88    0.37
   5  -1  -7    8.09    0.31
  -5  -1   7    8.34    0.34
  -5  -1   7    8.25    0.34
   5  -1  -7    8.27    0.34
   5  -1  -7    8.69    0.35
   5   1  -7    8.29    0.34
  -5   1   7    8.36    0.31
  -5   1   7    8.46    0.35
  -5   1   7    8.15    0.34
   5   1  -7    8.38    0.34
  -5   1   7    8.15    0.37
   5   1  -7    8.08    0.35
   3  -1  -7    5.85    0.25
  -3  -1   7    6.00    0.27
   3  -1  -7    5.81    0.27
   3  -1  -7    6.05    0.29
  -3  -1   7    6.30    0.27
   3  -1  -7    5.77    0.26
  -3   1   7    6.12    0.24
   3   1  -7    6.31    0.27
   3   1  -7    6.16    0.26
  -3   1   7    6.17    0.27
   3   1  -7    6.16    0.27
  -3   1   7    5.95    0.27
   1  -1  -7    0.04    0.05
  -1  -1   7    0.00    0.05
   1  -1  -7   -0.04    0.04
  -1  -1   7    0.03    0.06
   1  -1  -7    0.02    0.07
   1  -1  -7    0.05    0.05
  -1  -1   7    0.07    0.05
  -1   1   7    0.07    0.04
  -1   1   7    0.03    0.05
   1   1  -7    0.01    0.05
  -1   1   7    0.01    0.06
   1   1  -7    0.02    0.05
  -1   1   7   -0.08    0.05
   1   1  -7    0.03    0.06
  -1  -1  -7    0.34    0.07
  -1  -1  -7    0.56    0.08
  -1  -1  -7    0.48    0.08
   1  -1   7    0.62    0.08
   1  -1   7    0.44    0.07
  -1  -1  -7    0.51    0.06
   1  -1   7    0.65    0.08
   1   1   7    0.45    0.08
   1   1   7    0.61    0.09
  -1   1  -7    0.59    0.08
  -1   1  -7    0.46    0.08
   1   1   7    0.52    0.08
  -1   1  -7    0.57    0.06
  -1   1  -7    0.42    0.07
   3  -1   7   15.10    0.57
  -3  -1  -7   15.90    0.54
  -3  -1  -7   13.66    0.58
  -3  -1  -7   14.23    0.57
  -3  -1  -7   14.97    0.56
   3  -1   7   14.69    0.57
  -3   1  -7   12.96    0.52
   3   1   7   14.68    0.58
   3   1   7   14.28    0.57
  -3   1  -7   14.77    0.57
   3   1   7   13.75    0.54
  -5  -1  -7    0.85    0.06
  -5  -1  -7    0.76    0.08
   5  -1   7    0.75    0.09
   5  -1   7    0.80    0.11
   5   1   7    0.58    0.09
   5   1   7    0.61    0.09
  -5   1  -7    0.79    0.08
   5   1   7    0.76    0.07
   7  -1   7    0.70    0.11
   7  -1   7    0.67    0.10
  -7  -1  -7    0.69    0.06
   7   1   7    0.75    0.06
   7   1   7    0.78    0.10
   7   1   7    0.80    0.12
  -7   1  -7    0.78    0.08
   9  -1   7    5.74    0.27
   9  -1   7    5.46    0.33
  -9  -1  -7    4.55    0.22
  -9  -1  -7    5.42    0.23
   9  -1   7    4.97    0.29
   9   1   7    5.60    0.22
   9   1   7    4.99    0.29
   9   1   7    5.43    0.26
 -11  -1  -7    1.53    0.08
  11  -1   7    1.30    0.19
  11  -1   7    1.63    0.17
  11  -1   7    1.68    0.14
 -11   1  -7    1.51    0.10
  11   1   7    1.42    0.13
  11   1   7    1.63    0.10
  11   1   7    1.61    0.17
  13  -1   7    6.93    0.38
  13  -1   7    6.99    0.33
  13  -1   7    7.02    0.43
  13   1   7    7.07    0.34
 -13   1  -7    7.21    0.26
  13   1   7    7.19    0.38
  13   1   7    7.25    0.29
  15  -1   7    3.60    0.22
  15  -1   7    3.12    0.24
  15  -1   7    2.97    0.30
  15   1   7    3.59    0.29
  15   1   7    3.03    0.21
  15   1   7    3.73    0.18
  17  -1   7    0.91    0.20
  17  -1   7    0.67    0.11
  17  -1   7    0.85    0.17
  17   1   7    0.81    0.17
  17   1   7    0.91    0.12
  19  -1   7    2.82    0.32
  19  -1   7    2.27    0.25
  19   1   7    2.13    0.25
  21  -1   7    0.29    0.19
  21  -1   7    0.65    0.17
  21   1   7    0.09    0.18
  21   1   7    0.06    0.15
  26  -2  -7    1.71    0.23
  26  -2  -7    1.66    0.28
  26   2  -7    1.83    0.24
  26   2  -7    1.48    0.25
  24  -2  -7    4.90    0.41
  24  -2  -7    5.27    0.36
  24   2  -7    4.31    0.38
  24   2  -7    4.70    0.33
  24   2  -7    4.98    0.35
  22  -2  -7    1.46    0.19
  22  -2  -7    1.16    0.22
  22   2  -7    1.31    0.18
  22   2  -7    0.98    0.20
  22   2  -7    0.82    0.15
  20  -2  -7    0.46    0.17
  20  -2  -7    0.52    0.15
  20   2  -7    0.39    0.11
  20   2  -7    0.60    0.11
  20   2  -7    0.48    0.17
  18  -2  -7    1.57    0.10
  18  -2  -7    1.45    0.17
  18  -2  -7    1.37    0.20
  18   2  -7    1.37    0.15
  18   2  -7    1.34    0.16
  18   2  -7    1.09    0.22
  16  -2  -7    0.50    0.12
  16  -2  -7    0.47    0.05
  16  -2  -7    0.34    0.14
  16   2  -7    0.29    0.14
  16   2  -7    0.54    0.09
  16   2  -7    0.28    0.10
  16   2  -7    0.26    0.06
  14  -2  -7    4.26    0.31
  14  -2  -7    4.77    0.27
  14  -2  -7    5.04    0.19
  14   2  -7    4.82    0.22
  14   2  -7    4.52    0.32
  14   2  -7    4.99    0.24
  14   2  -7    4.61    0.26
 -12  -2   7   12.03    0.49
  12  -2  -7   11.52    0.50
  12  -2  -7   12.06    0.54
 -12   2   7   11.83    0.44
 -12   2   7   11.62    0.44
  12   2  -7   11.66    0.45
  12   2  -7   11.33    0.48
  12   2  -7   12.16    0.56
  12   2  -7   11.05    0.46
  10  -2  -7    1.72    0.17
  10  -2  -7    1.66    0.14
 -10  -2   7    1.55    0.12
 -10   2   7    1.30    0.10
  10   2  -7    1.56    0.08
  10   2  -7    1.65    0.12
  10   2  -7    1.32    0.08
  10   2  -7    1.14    0.16
  10   2  -7    1.47    0.12
   8  -2  -7    3.49    0.21
  -8  -2   7    3.40    0.16
   8  -2  -7    2.82    0.22
   8   2  -7    3.02    0.23
   8   2  -7    3.50    0.18
   8   2  -7    3.48    0.19
   8   2  -7    3.28    0.17
  -8   2   7    3.34    0.18
  -8   2   7    3.36    0.19
  -6  -2   7   11.67    0.49
  -6  -2   7   11.61    0.48
   6  -2  -7   11.84    0.51
  -6  -2   7   11.71    0.47
   6  -2  -7   12.11    0.49
  -6   2   7   12.22    0.49
   6   2  -7   12.11    0.48
   6   2  -7   12.65    0.47
   6   2  -7   12.26    0.48
  -6   2   7   12.17    0.49
   6   2  -7   11.99    0.52
   4  -2  -7  111.23    4.01
  -4  -2   7  113.09    4.00
   4  -2  -7  113.08    4.03
  -4  -2   7  111.51    3.99
  -4  -2   7  115.24    3.97
   4  -2  -7  110.90    4.02
   4   2  -7  112.81    4.00
  -4   2   7  115.26    4.01
   4   2  -7  112.73    3.99
  -4   2   7  110.28    3.97
   4   2  -7  108.99    4.02
  -4   2   7  110.33    4.00
  -2  -2   7    0.10    0.07
  -2  -2   7    0.05    0.04
  -2  -2   7    0.05    0.06
  -2  -2   7    0.02    0.04
   2  -2  -7   -0.02    0.07
   2  -2  -7    0.03    0.07
   2  -2  -7    0.02    0.05
  -2   2   7    0.11    0.06
   2   2  -7    0.08    0.06
  -2   2   7   -0.02    0.06
   2   2  -7    0.03    0.06
   2   2  -7    0.00    0.07
  -2   2   7    0.15    0.07
  -2   2   7    0.16    0.07
  -2   2   7    0.01    0.04
   0  -2   7    6.17    0.27
   0  -2   7    5.96    0.27
   0  -2  -7    6.23    0.29
   0  -2  -7    6.43    0.27
   0  -2   7    6.21    0.28
   0  -2   7    5.91    0.28
   0  -2  -7    6.28    0.29
   0   2   7    6.17    0.28
   0   2  -7    5.51    0.26
   0   2   7    6.13    0.29
   0   2   7    6.12    0.27
   0   2   7    6.20    0.30
   0   2   7    5.58    0.27
  -2  -2  -7    0.03    0.06
  -2  -2  -7    0.03    0.04
   2  -2   7    0.08    0.07
   2  -2   7   -0.01    0.08
  -2  -2  -7   -0.01    0.05
   2  -2   7   -0.02    0.06
   2   2   7    0.05    0.05
   2   2   7   -0.04    0.06
  -2   2  -7    0.01    0.03
   2   2   7   -0.01    0.06
   2   2   7   -0.01    0.06
   4  -2   7    2.97    0.18
  -4  -2  -7    2.92    0.16
   4  -2   7    2.63    0.18
   4  -2   7    2.70    0.20
  -4  -2  -7    2.67    0.17
   4   2   7    2.57    0.18
   4   2   7    2.96    0.16
  -4   2  -7    2.76    0.12
   4   2   7    2.78    0.19
   6  -2   7    0.67    0.12
   6  -2   7    0.63    0.10
   6  -2   7    0.60    0.10
  -6  -2  -7    0.76    0.07
  -6  -2  -7    0.59    0.07
   6   2   7    0.61    0.09
   6   2   7    0.75    0.07
   6   2   7    0.84    0.12
   8  -2   7   12.51    0.52
   8  -2   7   10.73    0.53
   8  -2   7   12.33    0.50
  -8  -2  -7   10.71    0.47
   8   2   7   13.00    0.47
  -8   2  -7   11.94    0.48
   8   2   7   11.25    0.53
   8   2   7   11.94    0.49
  10  -2   7    0.11    0.09
 -10  -2  -7    0.20    0.05
 -10  -2  -7    0.19    0.04
  10  -2   7    0.15    0.12
  10  -2   7    0.25    0.10
  10   2   7    0.24    0.11
  10   2   7    0.27    0.06
  10   2   7    0.26    0.07
 -10   2  -7    0.17    0.05
 -12  -2  -7    1.89    0.17
  12  -2   7    2.45    0.24
  12  -2   7    2.04    0.20
  12  -2   7    2.15    0.18
  12   2   7    2.19    0.17
  12   2   7    2.39    0.14
  12   2   7    1.88    0.21
 -12   2  -7    2.26    0.12
  14  -2   7    8.16    0.40
  14  -2   7    8.07    0.44
  14  -2   7    8.51    0.48
  14   2   7    8.88    0.36
  14   2   7    8.41    0.39
  14   2   7    8.89    0.47
  16  -2   7    0.82    0.13
  16  -2   7    0.96    0.17
  16  -2   7    0.60    0.18
  16   2   7    0.63    0.17
  16   2   7    1.00    0.12
  18  -2   7    0.51    0.18
  18  -2   7    0.43    0.15
  18   2   7    0.08    0.14
  20  -2   7   -0.18    0.11
  20  -2   7    0.02    0.15
  20   2   7    0.19    0.16
  22  -2   7    1.59    0.27
  22  -2   7    1.57    0.23
  22   2   7    1.47    0.25
  25  -3  -7    1.79    0.29
  25  -3  -7    1.49    0.23
  25   3  -7    1.86    0.27
  25   3  -7    1.31    0.21
  23  -3  -7    0.02    0.13
  23  -3  -7   -0.16    0.18
  23   3  -7    0.06    0.16
  21  -3  -7    0.15    0.12
  21  -3  -7    0.45    0.17
  21   3  -7    0.33    0.16
  21   3  -7    0.24    0.11
  21   3  -7    0.43    0.13
  19  -3  -7   -0.14    0.14
  19  -3  -7    0.14    0.11
  19   3  -7   -0.05    0.09
  19   3  -7   -0.01    0.08
  19   3  -7   -0.18    0.12
  17  -3  -7    0.37    0.12
  17  -3  -7    0.23    0.05
  17  -3  -7    0.16    0.14
  17   3  -7    0.16    0.15
  17   3  -7    0.34    0.09
  17   3  -7    0.20    0.08
  15  -3  -7    1.43    0.08
  15  -3  -7    1.46    0.17
  15  -3  -7    1.20    0.19
  15   3  -7    1.32    0.13
  15   3  -7    1.54    0.14
 -15   3   7    1.31    0.08
  15   3  -7    1.47    0.20
  13  -3  -7    1.14    0.17
  13  -3  -7    1.14    0.14
  13   3  -7    1.16    0.18
  13   3  -7    1.11    0.10
  13   3  -7    1.21    0.10
 -13   3   7    1.11    0.09
 -13   3   7    1.09    0.09
  11  -3  -7    3.15    0.26
  11  -3  -7    3.00    0.22
  11   3  -7    3.13    0.26
  11   3  -7    3.09    0.17
  11   3  -7    3.23    0.15
 -11   3   7    2.97    0.17
 -11   3   7    3.09    0.17
   9  -3  -7    3.72    0.26
  -9  -3   7    4.23    0.20
   9  -3  -7    3.50    0.23
   9   3  -7    4.14    0.27
   9   3  -7    3.92    0.19
  -9   3   7    3.94    0.21
   9   3  -7    3.88    0.17
  -7  -3   7    1.07    0.09
  -7  -3   7    1.00    0.10
   7  -3  -7    1.13    0.13
   7  -3  -7    1.00    0.13
   7   3  -7    0.81    0.13
   7   3  -7    0.96    0.08
  -7   3   7    1.02    0.10
   7   3  -7    0.90    0.07
  -7   3   7    1.07    0.05
   5  -3  -7   -0.08    0.07
  -5  -3   7   -0.03    0.03
   5  -3  -7   -0.05    0.07
  -5  -3   7   -0.03    0.04
  -5  -3   7   -0.02    0.06
  -5  -3   7   -0.02    0.07
  -5   3   7    0.01    0.03
   5   3  -7    0.01    0.04
   5   3  -7   -0.03    0.04
  -5   3   7    0.04    0.06
   5   3  -7   -0.04    0.07
  -3  -3   7   35.06    1.25
   3  -3  -7   33.84    1.26
  -3  -3   7   33.89    1.22
  -3  -3   7   34.15    1.26
   3  -3  -7   33.57    1.27
   3   3  -7   32.60    1.25
   3   3  -7   33.92    1.22
  -3   3   7   30.81    1.25
  -3   3   7   33.12    1.24
  -1  -3   7    0.49    0.09
  -1  -3   7    0.50    0.08
   1  -3  -7    0.59    0.09
  -1  -3   7    0.48    0.10
  -1  -3   7    0.63    0.07
  -1  -3   7    0.54    0.07
   1  -3  -7    0.62    0.11
  -1   3   7    0.51    0.09
  -1   3   7    0.57    0.09
   1   3  -7    0.64    0.08
   1   3  -7    0.68    0.09
   1  -3   7    0.04    0.04
   1  -3   7   -0.03    0.06
   1  -3   7   -0.01    0.07
   1  -3   7   -0.02    0.06
   1  -3   7   -0.01    0.06
  -1  -3  -7    0.06    0.08
   1   3   7   -0.12    0.07
   1   3   7    0.02    0.06
  -1   3  -7   -0.05    0.05
  -1   3  -7    0.06    0.05
   3  -3   7    5.53    0.26
   3  -3   7    6.21    0.30
   3  -3   7    6.43    0.31
  -3  -3  -7    6.16    0.29
   3  -3   7    6.20    0.30
  -3   3  -7    6.45    0.25
   3   3   7    5.84    0.29
   3   3   7    5.98    0.28
   5  -3   7    5.00    0.27
   5  -3   7    4.57    0.26
   5  -3   7    4.22    0.21
   5  -3   7    5.04    0.29
  -5  -3  -7    4.79    0.24
   5   3   7    5.03    0.24
   5   3   7    4.51    0.28
   5   3   7    4.87    0.26
  -5   3  -7    5.10    0.20
   7  -3   7    1.05    0.08
   7  -3   7    1.35    0.14
   7  -3   7    1.11    0.13
  -7  -3  -7    1.01    0.09
   7  -3   7    0.96    0.14
   7   3   7    1.17    0.13
   7   3   7    1.16    0.11
   7   3   7    0.97    0.14
  -7   3  -7    0.97    0.07
   9  -3   7    1.96    0.10
   9  -3   7    1.93    0.18
   9  -3   7    1.93    0.21
   9  -3   7    2.12    0.17
   9   3   7    2.14    0.17
   9   3   7    2.07    0.21
   9   3   7    2.20    0.15
  11  -3   7    0.68    0.11
  11  -3   7    0.78    0.17
  11  -3   7    0.69    0.14
 -11   3  -7    0.98    0.09
  11   3   7    0.87    0.10
  11   3   7    1.00    0.12
  11   3   7    0.81    0.16
  13  -3   7   13.80    0.68
  13  -3   7   14.06    0.60
  13  -3   7   13.60    0.63
  13   3   7   13.18    0.67
  13   3   7   14.29    0.59
 -13   3  -7   14.33    0.55
  13   3   7   15.27    0.58
  15  -3   7    2.76    0.29
  15  -3   7    2.67    0.24
  15  -3   7    2.54    0.22
  15   3   7    2.86    0.21
  15   3   7    2.77    0.19
  15   3   7    2.69    0.28
  17  -3   7    0.10    0.12
  17  -3   7    0.16    0.15
  17  -3   7   -0.07    0.07
  17   3   7   -0.08    0.13
  19  -3   7    1.73    0.22
  19  -3   7    1.55    0.26
  19   3   7    1.54    0.25
  21  -3   7    0.26    0.20
  21  -3   7    0.09    0.14
  21   3   7    0.37    0.19
  24  -4  -7    0.02    0.14
  24  -4  -7   -0.03    0.17
  24   4  -7    0.11    0.15
  22  -4  -7   -0.03    0.13
  22  -4  -7    0.10    0.17
  22   4  -7    0.34    0.17
  20  -4  -7   -0.03    0.14
  20  -4  -7   -0.09    0.15
  20   4  -7   -0.13    0.13
  18  -4  -7    0.07    0.15
  18  -4  -7    0.11    0.13
  18   4  -7    0.22    0.15
  16  -4  -7   15.51    0.70
  16  -4  -7   15.01    0.74
 -16   4   7   16.07    0.59
  16   4  -7   16.08    0.75
  16   4  -7   15.10    0.61
  14  -4  -7   10.96    0.53
  14  -4  -7   10.91    0.57
  14   4  -7   11.01    0.44
 -14   4   7   11.46    0.46
  14   4  -7   12.12    0.58
  12  -4  -7   19.85    0.85
  12  -4  -7   21.26    0.89
 -12   4   7   20.69    0.80
  12   4  -7   20.60    0.89
  12   4  -7   20.98    0.76
  12   4  -7   20.62    0.79
  10  -4  -7    2.34    0.22
  10  -4  -7    2.49    0.22
 -10  -4   7    2.65    0.14
  10   4  -7    2.79    0.15
  10   4  -7    2.90    0.24
 -10   4   7    2.80    0.19
 -10   4   7    2.63    0.12
  10   4  -7    2.71    0.13
   8  -4  -7    1.91    0.18
   8  -4  -7    1.95    0.19
  -8  -4   7    1.96    0.11
  -8   4   7    2.06    0.10
  -8   4   7    2.05    0.16
   8   4  -7    1.77    0.18
   8   4  -7    1.79    0.12
  -6  -4   7    1.18    0.10
  -6  -4   7    1.20    0.09
   6  -4  -7    1.22    0.15
   6  -4  -7    0.95    0.14
  -6  -4   7    1.19    0.11
  -6   4   7    1.21    0.13
   6   4  -7    1.25    0.14
   6   4  -7    1.33    0.10
  -6   4   7    1.04    0.14
  -6   4   7    1.16    0.08
  -4  -4   7    0.13    0.07
   4  -4  -7    0.16    0.08
  -4  -4   7    0.06    0.09
   4  -4  -7    0.21    0.09
  -4  -4   7    0.18    0.05
  -4  -4   7    0.18    0.06
   4   4  -7    0.12    0.06
  -4   4   7    0.11    0.04
  -4   4   7    0.03    0.08
   4   4  -7    0.07    0.07
  -4   4   7    0.17    0.08
  -2  -4   7    3.70    0.22
   2  -4  -7    3.84    0.26
   2  -4  -7    4.20    0.23
  -2  -4   7    3.36    0.18
  -2  -4   7    3.70    0.23
  -2  -4   7    3.77    0.20
  -2   4   7    3.33    0.21
   2   4  -7    3.50    0.20
   2   4  -7    3.65    0.21
  -2   4   7    3.57    0.22
   0  -4   7   15.76    0.66
   0  -4  -7   15.97    0.69
   0  -4  -7   16.25    0.65
   0  -4   7   16.03    0.65
   0  -4   7   15.45    0.63
   0  -4   7   16.00    0.62
   0   4  -7   16.11    0.63
   0   4  -7   16.61    0.67
   0   4   7   15.30    0.65
   0   4   7   15.51    0.64
   2  -4   7    2.53    0.20
   2  -4   7    2.68    0.17
  -2  -4  -7    2.74    0.18
   2  -4   7    2.58    0.21
   2  -4   7    2.50    0.18
  -2   4  -7    3.01    0.16
   2   4   7    3.01    0.19
   2   4   7    2.82    0.19
  -4  -4  -7   15.25    0.60
   4  -4   7   14.01    0.62
   4  -4   7   14.09    0.58
   4  -4   7   14.96    0.62
   4  -4   7   14.69    0.62
   4   4   7   14.57    0.60
  -4   4  -7   16.04    0.57
   4   4   7   14.37    0.61
   6  -4   7    0.07    0.08
  -6  -4  -7   -0.06    0.06
   6  -4   7    0.02    0.04
   6  -4   7    0.00    0.09
   6  -4   7    0.02    0.09
   6   4   7   -0.04    0.07
  -6   4  -7   -0.03    0.04
   6   4   7   -0.05    0.06
   8  -4   7    4.34    0.27
   8  -4   7    3.85    0.25
   8  -4   7    4.39    0.31
   8  -4   7    3.64    0.19
  -8   4  -7    3.82    0.19
   8   4   7    4.53    0.24
   8   4   7    4.16    0.24
  10  -4   7    0.98    0.17
  10  -4   7    0.98    0.14
  10  -4   7    1.27    0.16
 -10   4  -7    0.88    0.10
  10   4   7    1.07    0.13
  10   4   7    0.97    0.12
  10   4   7    1.03    0.17
  12  -4   7    1.13    0.19
  12  -4   7    0.83    0.15
  12  -4   7    0.89    0.15
  12   4   7    0.98    0.12
  12   4   7    0.96    0.18
  12   4   7    1.01    0.14
 -12   4  -7    0.92    0.10
  14  -4   7    4.14    0.31
  14  -4   7    4.51    0.28
  14  -4   7    4.83    0.39
  14   4   7    4.60    0.27
  14   4   7    4.99    0.27
  14   4   7    4.48    0.36
 -14   4  -7    4.23    0.22
  16  -4   7   -0.16    0.11
  16  -4   7   -0.06    0.15
  16  -4   7    0.03    0.12
  16   4   7    0.11    0.08
  16   4   7    0.08    0.16
  16   4   7    0.15    0.10
  18  -4   7   -0.07    0.09
  18  -4   7    0.20    0.14
  18  -4   7    0.25    0.18
  18   4   7    0.00    0.16
  20  -4   7    0.12    0.18
  20  -4   7    0.13    0.19
  20   4   7    0.10    0.17
  23  -5  -7    2.68    0.35
  23  -5  -7    2.59    0.30
  23   5  -7    2.72    0.32
  21  -5  -7    0.10    0.17
  21  -5  -7    0.39    0.16
  21   5  -7   -0.29    0.17
  19  -5  -7    0.47    0.22
  19  -5  -7    0.51    0.17
  19   5  -7    0.73    0.19
  17  -5  -7    0.26    0.17
  17  -5  -7    0.09    0.13
  17   5  -7    0.33    0.16
  15  -5  -7   10.01    0.56
  15  -5  -7   10.39    0.54
  15   5  -7   11.51    0.57
 -15   5   7    9.60    0.44
  13  -5  -7   -0.01    0.11
  13  -5  -7   -0.09    0.12
 -13   5   7    0.04    0.07
  13   5  -7    0.17    0.13
  11  -5  -7   18.25    0.79
  11  -5  -7   17.43    0.77
  11   5  -7   17.59    0.71
  11   5  -7   18.49    0.79
 -11   5   7   16.77    0.71
   9  -5  -7   15.48    0.70
   9  -5  -7   16.39    0.71
  -9   5   7   16.01    0.60
   9   5  -7   15.53    0.63
  -9   5   7   15.23    0.65
   9   5  -7   16.57    0.71
  -7  -5   7    0.08    0.03
   7  -5  -7   -0.02    0.10
  -7  -5   7    0.13    0.07
   7  -5  -7    0.06    0.10
   7   5  -7    0.13    0.07
  -7   5   7   -0.01    0.08
  -7   5   7   -0.02    0.03
   7   5  -7    0.06    0.09
  -7   5   7   -0.04    0.08
  -5  -5   7    4.33    0.19
   5  -5  -7    4.37    0.30
   5  -5  -7    4.28    0.27
  -5  -5   7    4.92    0.24
   5   5  -7    4.46    0.23
  -5   5   7    4.43    0.21
  -5   5   7    3.49    0.26
  -5   5   7    4.14    0.25
   5   5  -7    4.06    0.27
   3  -5  -7    0.53    0.11
   3  -5  -7    0.53    0.13
  -3  -5   7    0.43    0.08
  -3  -5   7    0.30    0.12
  -3  -5   7    0.56    0.11
   3   5  -7    0.47    0.10
  -3   5   7    0.47    0.11
  -3   5   7    0.52    0.10
   1  -5  -7    0.52    0.11
  -1  -5   7    0.60    0.13
  -1  -5   7    0.72    0.12
  -1  -5   7    0.58    0.08
  -1  -5   7    0.58    0.10
   1  -5  -7    0.37    0.14
  -1   5   7    0.52    0.10
  -1   5   7    0.54    0.11
   1   5  -7    0.53    0.09
  -1  -5  -7    2.68    0.18
  -1  -5  -7    2.39    0.23
   1  -5   7    2.33    0.21
   1  -5   7    2.43    0.19
   1  -5   7    2.53    0.21
  -1   5  -7    2.74    0.18
   1   5   7    2.97    0.21
   1   5   7    2.30    0.19
   3  -5   7    0.32    0.11
   3  -5   7    0.62    0.12
   3  -5   7    0.50    0.12
  -3  -5  -7    0.57    0.09
   3   5   7    0.50    0.11
  -3   5  -7    0.51    0.08
   3   5   7    0.53    0.11
   5  -5   7    0.53    0.12
   5  -5   7    0.27    0.11
  -5  -5  -7    0.53    0.08
   5  -5   7    0.77    0.14
   5   5   7    0.41    0.11
   5   5   7    0.69    0.11
  -5   5  -7    0.45    0.08
   7  -5   7    0.41    0.12
   7  -5   7    0.58    0.14
   7  -5   7    0.73    0.13
  -7   5  -7    0.62    0.08
   7   5   7    0.64    0.12
   7   5   7    0.63    0.11
   9  -5   7    0.27    0.12
   9  -5   7    0.02    0.11
   9  -5   7    0.11    0.11
  -9   5  -7    0.08    0.09
   9   5   7    0.24    0.09
  -9   5  -7    0.01    0.05
   9   5   7    0.14    0.10
  11  -5   7    0.55    0.15
  11  -5   7    0.67    0.13
  11  -5   7    0.56    0.16
  11   5   7    0.39    0.12
  11   5   7    0.60    0.13
 -11   5  -7    0.60    0.10
  13  -5   7    2.02    0.22
  13  -5   7    1.82    0.24
  13  -5   7    1.57    0.20
  13   5   7    1.50    0.22
  13   5   7    1.66    0.18
 -13   5  -7    1.69    0.15
  13   5   7    1.94    0.18
  15  -5   7    0.28    0.12
  15  -5   7    0.27    0.16
  15  -5   7    0.31    0.14
  15   5   7    0.25    0.10
  15   5   7    0.24    0.13
  15   5   7    0.18    0.11
  17  -5   7    0.82    0.21
  17  -5   7    0.72    0.18
  17  -5   7    0.78    0.15
  17   5   7    0.75    0.15
  17   5   7    0.74    0.22
  19  -5   7   -0.08    0.20
  19  -5   7    0.11    0.17
  19  -5   7    0.14    0.15
  19   5   7    0.08    0.17
  20  -6  -7   -0.36    0.14
  20  -6  -7   -0.11    0.14
  20   6  -7    0.05    0.15
  18  -6  -7    0.62    0.18
  18  -6  -7    0.54    0.20
  18   6  -7    0.83    0.20
  16  -6  -7    0.32    0.15
  16  -6  -7   -0.10    0.14
  16   6  -7    0.03    0.14
 -16   6   7   -0.09    0.06
  14  -6  -7    3.57    0.33
  14  -6  -7    3.39    0.32
 -14   6   7    3.70    0.24
  14   6  -7    3.68    0.32
  12  -6  -7    0.29    0.15
  12  -6  -7    0.37    0.16
  12   6  -7    0.47    0.17
 -12   6   7    0.46    0.12
  10  -6  -7   -0.01    0.12
  10  -6  -7    0.07    0.12
 -10   6   7   -0.01    0.08
  10   6  -7    0.15    0.12
   8  -6  -7    0.14    0.13
  -8  -6   7   -0.02    0.07
   8  -6  -7   -0.09    0.09
   8   6  -7    0.10    0.10
  -8   6   7    0.04    0.08
  -8   6   7    0.02    0.10
   6  -6  -7    0.25    0.12
   6  -6  -7    0.16    0.13
  -6  -6   7    0.33    0.10
   6   6  -7    0.55    0.12
  -6   6   7    0.42    0.11
  -6   6   7    0.27    0.12
   4  -6  -7    0.15    0.11
  -4  -6   7    0.06    0.09
   4  -6  -7    0.06    0.12
  -4   6   7    0.13    0.10
   4   6  -7    0.19    0.10
  -4   6   7    0.05    0.10
  -2  -6   7   67.64    2.56
  -2  -6   7   69.10    2.54
   2  -6  -7   68.10    2.52
   2  -6  -7   68.83    2.59
  -2  -6   7   67.53    2.52
  -2   6   7   67.45    2.55
  -2   6   7   67.62    2.53
   2   6  -7   73.27    2.53
   0  -6   7    7.00    0.38
   0  -6  -7    7.47    0.36
   0  -6  -7    7.66    0.47
   0  -6   7    6.87    0.39
   0  -6   7    7.01    0.40
   0   6   7    7.47    0.40
   0   6  -7    7.54    0.36
   0   6   7    7.62    0.38
  -2  -6  -7    1.35    0.13
   2  -6   7    1.27    0.18
   2  -6   7    1.66    0.18
   2  -6   7    1.39    0.17
  -2   6  -7    1.50    0.14
   2   6   7    1.17    0.16
   2   6   7    1.39    0.17
   4  -6   7    3.66    0.29
   4  -6   7    4.08    0.29
  -4  -6  -7    4.17    0.23
   4  -6   7    3.70    0.28
  -4   6  -7    4.03    0.24
   4   6   7    4.28    0.28
   4   6   7    3.96    0.27
   6  -6   7    0.71    0.15
   6  -6   7    0.66    0.14
   6  -6   7    0.48    0.13
  -6  -6  -7    0.51    0.09
  -6   6  -7    0.47    0.12
   6   6   7    0.37    0.12
  -6   6  -7    0.44    0.08
   6   6   7    0.70    0.14
   8  -6   7    0.57    0.16
   8  -6   7    0.37    0.14
   8  -6   7    0.19    0.15
   8   6   7    0.13    0.12
   8   6   7    0.29    0.13
  -8   6  -7    0.32    0.08
  -8   6  -7    0.26    0.11
  10  -6   7    1.60    0.20
  10  -6   7    2.12    0.22
  10  -6   7    1.74    0.23
 -10   6  -7    1.76    0.17
  10   6   7    1.67    0.18
  10   6   7    1.72    0.20
  12  -6   7    3.00    0.28
  12  -6   7    2.90    0.30
  12  -6   7    2.96    0.26
 -12   6  -7    2.65    0.21
  12   6   7    3.12    0.24
  12   6   7    2.96    0.24
  14  -6   7    2.28    0.27
  14  -6   7    2.28    0.23
  14  -6   7    1.83    0.23
  14   6   7    2.30    0.21
  14   6   7    1.72    0.20
  14   6   7    1.23    0.24
  16  -6   7    2.85    0.28
  16  -6   7    2.54    0.31
  16  -6   7    2.78    0.28
  16   6   7    2.40    0.32
  16   6   7    3.04    0.26
  19  -7  -7    0.15    0.17
  19  -7  -7    0.30    0.19
  19   7  -7    0.21    0.17
  17  -7  -7    2.10    0.28
  17  -7  -7    1.40    0.26
  17   7  -7    1.64    0.28
  15  -7  -7    0.83    0.20
  15  -7  -7    0.83    0.20
 -15   7   7    0.76    0.13
  15   7  -7    0.82    0.19
  13  -7  -7    0.06    0.14
  13  -7  -7   -0.16    0.13
 -13   7   7   -0.01    0.09
  13   7  -7    0.02    0.13
  11  -7  -7    0.14    0.15
  11  -7  -7    0.13    0.13
 -11   7   7    0.20    0.10
  11   7  -7    0.09    0.13
   9  -7  -7    0.38    0.14
   9  -7  -7    0.21    0.14
   9   7  -7    0.02    0.12
  -9   7   7    0.23    0.13
  -9   7   7    0.11    0.12
   7  -7  -7    0.74    0.17
  -7  -7   7    0.82    0.14
   7  -7  -7    0.70    0.18
  -7   7   7    0.64    0.15
  -7   7   7    0.91    0.14
   7   7  -7    0.57    0.16
  -5  -7   7    1.03    0.15
   5  -7  -7    0.59    0.15
   5  -7  -7    0.92    0.19
   5   7  -7    1.28    0.17
  -5   7   7    1.02    0.15
  -5   7   7    0.98    0.17
   3  -7  -7    0.44    0.17
  -3  -7   7    0.81    0.14
   3  -7  -7    0.83    0.14
   3   7  -7    1.00    0.14
  -3   7   7    0.73    0.14
  -3   7   7    0.76    0.16
  -1  -7   7    1.49    0.18
   1  -7  -7    1.46    0.16
  -1  -7   7    1.35    0.20
   1  -7  -7    1.46    0.23
  -1   7   7    1.45    0.18
   1   7  -7    1.85    0.18
  -1   7   7    1.41    0.19
  -1  -7  -7    4.09    0.36
   1  -7   7    4.88    0.33
  -1  -7  -7    4.52    0.26
   1  -7   7    4.75    0.34
  -1   7  -7    4.40    0.29
  -1   7  -7    4.40    0.29
   1   7   7    4.04    0.30
   1   7   7    4.70    0.32
   3  -7   7    1.80    0.23
   3  -7   7    2.25    0.22
  -3  -7  -7    1.79    0.15
   3  -7   7    2.25    0.23
  -3   7  -7    2.04    0.20
  -3   7  -7    2.00    0.18
   3   7   7    2.40    0.22
   3   7   7    1.90    0.23
   5  -7   7    5.90    0.38
   5  -7   7    5.93    0.39
   5  -7   7    7.03    0.39
  -5   7  -7    5.94    0.34
   5   7   7    5.61    0.35
   5   7   7    5.82    0.36
  -5   7  -7    6.31    0.33
   7  -7   7    0.83    0.17
   7  -7   7    0.59    0.15
   7  -7   7    0.28    0.14
   7   7   7    0.60    0.14
   7   7   7    0.44    0.15
  -7   7  -7    0.38    0.12
  -7   7  -7    0.47    0.11
   9  -7   7    1.25    0.21
   9  -7   7    1.66    0.22
   9  -7   7    2.06    0.23
   9   7   7    1.79    0.20
  -9   7  -7    1.51    0.17
   9   7   7    1.70    0.21
  11  -7   7    0.17    0.16
  11  -7   7    0.09    0.15
  11  -7   7   -0.08    0.12
  11   7   7   -0.02    0.11
  11   7   7    0.06    0.11
 -11   7  -7    0.14    0.11
  13  -7   7    0.57    0.19
  13  -7   7    0.18    0.16
  13  -7   7    0.72    0.17
  13   7   7    0.24    0.13
  13   7   7    0.30    0.12
 -13   7  -7    0.51    0.12
  15  -7   7    0.05    0.14
  15  -7   7   -0.08    0.12
  15  -7   7   -0.15    0.16
  15   7   7   -0.14    0.11
  15   7   7    0.15    0.18
  16  -8  -7    0.55    0.20
  16  -8  -7    0.48    0.19
  16   8  -7    0.41    0.24
  16   8  -7    0.27    0.13
  14  -8  -7    0.45    0.19
  14  -8  -7    0.51    0.18
  14   8  -7    0.59    0.18
  14   8  -7    0.49    0.16
 -14   8   7    0.30    0.14
  12  -8  -7    6.04    0.47
  12  -8  -7    6.08    0.47
  12   8  -7    6.70    0.41
 -12   8   7    6.36    0.39
  12   8  -7    7.39    0.45
  10  -8  -7    1.39    0.20
  10  -8  -7    0.74    0.21
 -10   8   7    0.86    0.15
  10   8  -7    1.27    0.18
  10   8  -7    0.91    0.18
 -10   8   7    0.84    0.18
   8  -8  -7    3.78    0.31
   8  -8  -7    3.18    0.34
  -8   8   7    3.01    0.30
   8   8  -7    3.50    0.28
  -8   8   7    3.33    0.29
   8   8  -7    3.54    0.30
  -6  -8   7    0.05    0.12
   6  -8  -7    0.32    0.17
   6  -8  -7   -0.09    0.11
   6   8  -7   -0.02    0.10
  -6   8   7    0.00    0.12
   6   8  -7   -0.07    0.10
  -6   8   7    0.09    0.11
   4  -8  -7   -0.08    0.08
  -4  -8   7   -0.01    0.11
   4  -8  -7   -0.04    0.15
  -4   8   7   -0.02    0.12
  -4   8   7   -0.09    0.13
   4   8  -7   -0.05    0.10
   4   8  -7    0.03    0.10
   2  -8  -7   -0.01    0.10
   2  -8  -7   -0.14    0.15
  -2  -8   7    0.15    0.13
  -2   8   7    0.01    0.12
   2   8  -7    0.06    0.11
   2   8  -7    0.12    0.10
  -2   8   7    0.04    0.11
   0  -8  -7    2.75    0.31
   0  -8   7    2.29    0.24
   0   8  -7    2.21    0.22
   0   8   7    2.22    0.25
   0   8  -7    2.50    0.22
   0   8   7    2.08    0.24
   2  -8   7    2.13    0.26
   2  -8   7    2.56    0.27
  -2   8  -7    2.34    0.23
   2   8   7    2.23    0.24
   2   8   7    2.22    0.25
  -2   8  -7    2.34    0.22
   4  -8   7    1.81    0.23
   4  -8   7    1.50    0.23
  -4   8  -7    1.26    0.17
   4   8   7    1.54    0.21
  -4   8  -7    1.67    0.19
   4   8   7    1.65    0.20
   6  -8   7    0.73    0.20
   6  -8   7    0.46    0.16
   6  -8   7    0.60    0.19
  -6   8  -7    0.60    0.14
   6   8   7    0.51    0.18
   6   8   7    0.44    0.17
  -6   8  -7    0.44    0.12
   8  -8   7    2.53    0.27
   8  -8   7    2.48    0.27
   8  -8   7    2.11    0.27
   8   8   7    1.87    0.25
  -8   8  -7    2.16    0.22
   8   8   7    1.95    0.24
  10  -8   7    0.05    0.18
  10  -8   7   -0.05    0.16
  10  -8   7   -0.04    0.14
  10   8   7    0.10    0.13
  10   8   7   -0.17    0.11
 -10   8  -7   -0.19    0.08
  11  -9  -7    0.68    0.18
  11  -9  -7    1.04    0.29
 -11   9   7    1.06    0.18
  11   9  -7    0.89    0.20
  11   9  -7    1.47    0.21
   9  -9  -7    1.68    0.27
   9   9  -7    1.95    0.25
  -9   9   7    1.87    0.23
   9   9  -7    2.21    0.25
  -9   9   7    1.59    0.25
   7  -9  -7    1.70    0.28
  -7   9   7    1.37    0.20
   7   9  -7    1.62    0.24
   7   9  -7    1.72    0.24
  -7   9   7    1.27    0.22
   5  -9  -7    5.14    0.45
   5   9  -7    5.97    0.40
  -5   9   7    6.28    0.39
   5   9  -7    6.15    0.39
  -5   9   7    5.29    0.41
   3  -9  -7    0.36    0.19
  -3  -9   7    0.30    0.13
  -3   9   7    0.24    0.16
   3   9  -7    0.19    0.13
   3   9  -7    0.08    0.12
  -3   9   7    0.00    0.14
   1  -9  -7    0.19    0.18
  -1  -9   7   -0.05    0.11
   1   9  -7    0.18    0.13
  -1   9   7   -0.16    0.15
   1   9  -7    0.25    0.12
  -1   9   7   -0.09    0.14
  -1  -9  -7    2.70    0.34
   1  -9   7    2.86    0.31
  -1   9  -7    2.50    0.27
   1   9   7    3.17    0.29
  -1   9  -7    3.15    0.27
   1   9   7    2.91    0.30
   3  -9   7    0.04    0.16
   3   9   7    0.00    0.14
  -3   9  -7    0.22    0.15
   3   9   7    0.00    0.13
  -3   9  -7   -0.19    0.11
   5  -9   7    2.09    0.27
   5  -9   7    1.71    0.24
  -5   9  -7    1.51    0.20
  -5   9  -7    1.37    0.20
   5   9   7    1.59    0.24
   5   9   7    1.56    0.23
  26   0  -8    3.37    0.34
  26   0  -8    3.84    0.36
  24   0  -8   -0.02    0.13
  24   0  -8    0.10    0.11
  22   0  -8    2.41    0.26
  22   0  -8    1.74    0.18
  22   0  -8    2.42    0.21
  20   0  -8   13.45    0.59
  20   0  -8   14.09    0.60
  20   0  -8   14.33    0.67
  18   0  -8    0.69    0.11
  18   0  -8    0.68    0.15
  18   0  -8    0.71    0.10
  16   0  -8    0.29    0.08
  16   0  -8    0.40    0.12
  14   0  -8    0.09    0.05
  14   0  -8   -0.11    0.04
  14   0  -8    0.18    0.10
  14   0  -8   -0.01    0.04
  12   0  -8    3.81    0.25
  12   0  -8    3.98    0.18
  12   0  -8    3.82    0.19
  12   0  -8    4.12    0.20
  10   0  -8    1.24    0.11
 -10   0   8    1.36    0.09
  10   0  -8    1.40    0.09
  10   0  -8    1.31    0.14
  10   0  -8    1.21    0.09
 -10   0   8    1.39    0.10
  -8   0   8    0.41    0.06
   8   0  -8    0.45    0.07
  -8   0   8    0.45    0.05
   8   0  -8    0.42    0.05
   8   0  -8    0.42    0.09
   8   0  -8    0.48    0.05
  -6   0   8    3.24    0.20
  -6   0   8    2.98    0.15
   6   0  -8    2.91    0.14
   6   0  -8    2.84    0.19
   6   0  -8    3.02    0.17
  -6   0   8    3.12    0.16
  -6   0   8    2.90    0.13
  -4   0   8   12.32    0.45
  -4   0   8   12.16    0.48
   4   0  -8   11.66    0.49
   4   0  -8   11.97    0.48
   4   0  -8   12.11    0.46
  -4   0   8   11.43    0.45
  -4   0   8   11.51    0.49
  -2   0   8    7.58    0.33
   2   0  -8    7.62    0.34
   2   0  -8    7.52    0.32
   2   0  -8    7.63    0.33
  -2   0   8    7.89    0.32
  -2   0   8    7.70    0.34
  -2   0   8    8.04    0.32
   0   0  -8   48.39    1.74
   0   0  -8   47.06    1.75
   0   0  -8   46.66    1.75
   0   0   8   48.23    1.75
   0   0   8   49.27    1.74
  -2   0  -8    5.32    0.22
  -2   0  -8    5.76    0.26
   2   0   8    5.55    0.26
  -2   0  -8    5.29    0.27
   2   0   8    5.32    0.26
  -2   0  -8    5.98    0.30
   4   0   8   11.40    0.48
  -4   0  -8   11.80    0.42
  -4   0  -8   11.34    0.46
   4   0   8   11.44    0.48
  -6   0  -8   14.03    0.54
   6   0   8   13.24    0.57
   6   0   8   13.16    0.55
   8   0   8   26.67    1.02
  -8   0  -8   24.89    0.97
   8   0   8   27.20    1.00
 -10   0  -8    0.76    0.07
  10   0   8    0.61    0.10
  10   0   8    0.66    0.13
  12   0   8   35.33    1.34
  12   0   8   33.07    1.28
  14   0   8   33.75    1.35
  14   0   8   34.61    1.30
  16   0   8    1.87    0.27
  18   0   8    0.18    0.14
  18   0   8    0.59    0.20
  20   0   8    0.30    0.16
  20   0   8    0.21    0.19
  22   0   8    2.18    0.27
  22   0   8    1.86    0.31
  27  -1  -8    1.74    0.29
  27   1  -8    1.35    0.21
  27   1  -8    0.84    0.23
  25  -1  -8    0.32    0.12
  25  -1  -8    0.34    0.18
  25   1  -8    0.07    0.15
  25   1  -8    0.39    0.16
  23  -1  -8    1.13    0.16
  23  -1  -8    1.05    0.21
  23   1  -8    0.86    0.15
  23   1  -8    1.06    0.16
  23   1  -8    1.12    0.19
  23   1  -8    0.81    0.19
  21  -1  -8    8.97    0.51
  21  -1  -8    9.42    0.46
  21   1  -8    8.17    0.43
  21   1  -8    9.04    0.54
  21   1  -8    9.19    0.48
  21   1  -8    9.00    0.43
  19  -1  -8    1.70    0.18
  19  -1  -8    1.50    0.12
  19  -1  -8    1.64    0.22
  19   1  -8    1.84    0.20
  19   1  -8    1.57    0.16
  17  -1  -8    0.15    0.13
  17  -1  -8    0.12    0.05
  17  -1  -8    0.23    0.10
  17   1  -8    0.25    0.08
  17   1  -8    0.10    0.10
  15  -1  -8    7.18    0.34
  15  -1  -8    7.28    0.40
  15  -1  -8    7.75    0.30
  15   1  -8    7.55    0.31
  15   1  -8    7.25    0.37
  15   1  -8    6.92    0.32
  13  -1  -8    2.75    0.18
  13  -1  -8    2.52    0.12
  13  -1  -8    2.69    0.23
  13  -1  -8    2.79    0.13
  13   1  -8    2.58    0.14
  13   1  -8    2.80    0.16
  13   1  -8    2.64    0.16
 -13   1   8    3.10    0.18
  13   1  -8    2.61    0.21
  11  -1  -8    0.61    0.04
  11  -1  -8    0.60    0.05
  11  -1  -8    0.84    0.13
 -11  -1   8    0.71    0.05
  11  -1  -8    0.69    0.09
  11   1  -8    0.82    0.11
  11   1  -8    0.76    0.06
  11   1  -8    0.67    0.08
 -11   1   8    0.71    0.08
 -11   1   8    0.69    0.06
  11   1  -8    0.73    0.08
  -9  -1   8    3.09    0.19
   9  -1  -8    3.04    0.12
   9  -1  -8    2.97    0.17
  -9  -1   8    3.35    0.15
   9  -1  -8    3.23    0.22
   9   1  -8    3.10    0.17
  -9   1   8    2.74    0.16
   9   1  -8    3.20    0.19
   9   1  -8    3.06    0.17
  -9   1   8    3.13    0.16
  -7  -1   8    0.32    0.07
   7  -1  -8    0.33    0.03
  -7  -1   8    0.33    0.08
   7  -1  -8    0.58    0.11
   7  -1  -8    0.46    0.07
  -7  -1   8    0.26    0.06
  -7   1   8    0.28    0.06
   7   1  -8    0.22    0.06
  -7   1   8    0.19    0.07
   7   1  -8    0.26    0.08
   7   1  -8    0.36    0.07
  -5  -1   8   60.67    2.22
  -5  -1   8   62.71    2.26
   5  -1  -8   62.88    2.29
  -5  -1   8   62.29    2.26
  -5  -1   8   62.19    2.28
   5  -1  -8   62.61    2.24
   5  -1  -8   62.23    2.26
  -5  -1   8   63.56    2.22
  -5   1   8   63.21    2.23
   5   1  -8   62.25    2.27
  -5   1   8   61.33    2.26
  -5   1   8   63.30    2.26
   5   1  -8   65.59    2.26
   5   1  -8   65.09    2.29
   3  -1  -8    0.39    0.09
  -3  -1   8    0.18    0.08
   3  -1  -8    0.20    0.06
  -3  -1   8    0.18    0.06
  -3  -1   8    0.20    0.06
   3  -1  -8    0.22    0.05
  -3   1   8    0.18    0.06
   3   1  -8    0.21    0.08
  -3   1   8    0.29    0.07
   3   1  -8    0.13    0.05
  -3   1   8    0.14    0.04
  -1  -1   8    2.75    0.17
   1  -1  -8    2.60    0.16
  -1  -1   8    2.55    0.17
  -1  -1   8    2.37    0.16
   1  -1  -8    2.45    0.17
   1   1  -8    2.74    0.16
  -1   1   8    2.93    0.15
  -1   1   8    2.47    0.16
   1   1  -8    2.46    0.16
   1  -1   8    3.85    0.21
  -1  -1  -8    4.07    0.22
  -1  -1  -8    4.01    0.18
  -1  -1  -8    4.08    0.22
  -1  -1  -8    4.24    0.22
   1  -1   8    3.77    0.21
   1   1   8    3.84    0.22
   1   1   8    4.04    0.21
  -1   1  -8    3.90    0.22
   3  -1   8    4.17    0.22
  -3  -1  -8    4.39    0.18
  -3  -1  -8    4.14    0.20
  -3  -1  -8    3.94    0.22
   3  -1   8    3.80    0.21
  -3   1  -8    3.62    0.16
   3   1   8    4.10    0.23
   3   1   8    4.17    0.23
   5  -1   8    2.63    0.17
  -5  -1  -8    2.49    0.12
   5  -1   8    2.42    0.18
  -5  -1  -8    2.32    0.15
   5   1   8    2.42    0.18
  -5   1  -8    2.50    0.16
   5   1   8    2.01    0.17
   5   1   8    2.03    0.12
  -7  -1  -8    8.72    0.34
   7  -1   8    8.31    0.38
   7  -1   8    8.09    0.36
  -7  -1  -8    7.46    0.32
   7   1   8    8.43    0.39
   7   1   8    7.62    0.32
   7   1   8    8.07    0.36
  -7   1  -8    8.27    0.35
  -9  -1  -8    2.66    0.14
   9  -1   8    2.98    0.22
   9  -1   8    2.82    0.19
   9   1   8    2.97    0.20
  -9   1  -8    3.06    0.16
   9   1   8    2.77    0.23
   9   1   8    3.20    0.14
  11  -1   8    6.33    0.34
  11  -1   8    5.54    0.37
 -11  -1  -8    5.87    0.24
  11  -1   8    5.94    0.30
  11   1   8    5.93    0.24
 -11   1  -8    5.80    0.26
  11   1   8    5.59    0.29
  11   1   8    6.07    0.35
  13  -1   8    6.44    0.34
  13  -1   8    6.72    0.38
  13  -1   8    6.44    0.42
  13   1   8    6.99    0.27
  13   1   8    7.06    0.40
 -13   1  -8    6.48    0.26
  13   1   8    7.09    0.34
  15  -1   8    0.72    0.12
  15  -1   8    0.76    0.19
  15  -1   8    0.84    0.16
  15   1   8    0.98    0.12
  15   1   8    0.99    0.17
  17  -1   8    1.54    0.16
  17  -1   8    1.40    0.26
  17  -1   8    1.21    0.19
  17   1   8    1.52    0.17
  17   1   8    1.45    0.21
  19  -1   8    0.99    0.22
  19  -1   8    0.36    0.16
  19   1   8    0.33    0.16
  21  -1   8    0.64    0.18
  21  -1   8    1.24    0.25
  21   1   8    1.47    0.28
  21   1   8    1.48    0.23
  26  -2  -8    0.01    0.18
  26  -2  -8    0.20    0.13
  26   2  -8    0.33    0.18
  24  -2  -8    0.10    0.12
  24  -2  -8   -0.25    0.14
  24   2  -8    0.09    0.10
  24   2  -8    0.30    0.12
  24   2  -8    0.22    0.16
  22  -2  -8    1.31    0.23
  22  -2  -8    1.59    0.21
  22   2  -8    1.33    0.19
  22   2  -8    1.41    0.23
  20  -2  -8    0.28    0.16
  20  -2  -8    0.55    0.14
  20   2  -8    0.26    0.16
  20   2  -8    0.28    0.12
  20   2  -8    0.42    0.10
  18  -2  -8    7.93    0.32
  18  -2  -8    8.49    0.42
  18  -2  -8    8.12    0.47
  18   2  -8    8.25    0.41
  18   2  -8    7.91    0.38
  18   2  -8    8.73    0.49
  16  -2  -8    8.49    0.47
  16  -2  -8    8.69    0.42
  16  -2  -8    8.62    0.33
  16   2  -8    8.29    0.48
  16   2  -8    8.64    0.41
  16   2  -8    8.76    0.37
  14  -2  -8    0.19    0.12
  14  -2  -8    0.17    0.09
  14   2  -8    0.18    0.09
 -14   2   8    0.23    0.03
  14   2  -8    0.29    0.15
 -14   2   8    0.15    0.03
  14   2  -8    0.03    0.05
  12  -2  -8    1.66    0.18
  12  -2  -8    1.33    0.13
 -12   2   8    1.32    0.10
  12   2  -8    1.54    0.18
  12   2  -8    1.49    0.13
  12   2  -8    1.35    0.08
  12   2  -8    1.29    0.08
 -12   2   8    1.32    0.10
 -10  -2   8    0.68    0.06
  10  -2  -8    0.51    0.10
 -10  -2   8    0.55    0.09
  10  -2  -8    0.58    0.12
 -10   2   8    0.61    0.08
  10   2  -8    0.55    0.13
  10   2  -8    0.76    0.09
  -8  -2   8   12.15    0.47
  -8  -2   8   12.68    0.50
   8  -2  -8   12.09    0.53
   8  -2  -8   11.84    0.50
   8   2  -8   12.26    0.49
   8   2  -8   11.75    0.54
  -8   2   8   11.91    0.49
  -8   2   8   11.76    0.49
   6  -2  -8    6.55    0.33
  -6  -2   8    6.58    0.30
  -6  -2   8    6.49    0.31
   6  -2  -8    6.75    0.31
  -6  -2   8    6.76    0.29
  -6   2   8    6.69    0.30
  -6   2   8    6.70    0.24
   6   2  -8    6.50    0.34
   6   2  -8    6.92    0.30
  -6   2   8    6.41    0.30
   6   2  -8    6.31    0.29
  -4  -2   8    3.15    0.19
   4  -2  -8    3.40    0.21
  -4  -2   8    3.23    0.18
  -4  -2   8    3.16    0.14
   4  -2  -8    3.02    0.20
  -4  -2   8    3.30    0.19
  -4   2   8    3.59    0.19
   4   2  -8    3.30    0.21
  -4   2   8    3.16    0.19
   4   2  -8    3.75    0.21
  -4   2   8    3.07    0.14
   4   2  -8    3.15    0.18
   2  -2  -8   40.01    1.47
  -2  -2   8   38.79    1.45
  -2  -2   8   39.61    1.46
  -2  -2   8   39.33    1.43
   2  -2  -8   40.83    1.46
  -2  -2   8   39.90    1.45
   2   2  -8   39.45    1.45
  -2   2   8   40.25    1.47
  -2   2   8   39.18    1.46
  -2   2   8   40.23    1.44
   2   2  -8   37.61    1.45
   0  -2  -8    0.98    0.09
   0  -2   8    0.82    0.10
   0  -2  -8    0.85    0.11
   0  -2   8    0.91    0.09
   0  -2   8    0.95    0.11
   0   2  -8    0.82    0.09
   0   2   8    1.06    0.12
   0   2   8    0.88    0.10
   0   2   8    0.94    0.10
   2  -2   8    0.07    0.07
  -2  -2  -8   -0.04    0.06
   2  -2   8    0.15    0.08
   2  -2   8    0.03    0.07
  -2  -2  -8    0.07    0.04
   2   2   8   -0.04    0.07
  -2   2  -8    0.02    0.03
   2   2   8    0.04    0.06
   2   2   8   -0.06    0.06
  -4  -2  -8    8.89    0.35
   4  -2   8    8.83    0.40
   4  -2   8    8.75    0.38
   4  -2   8    8.32    0.38
  -4  -2  -8    7.62    0.38
   4   2   8    8.06    0.39
   4   2   8    8.18    0.35
  -4   2  -8    8.53    0.31
   4   2   8    8.55    0.37
   6  -2   8    2.52    0.18
   6  -2   8    2.59    0.22
  -6  -2  -8    2.67    0.15
   6  -2   8    2.45    0.19
  -6  -2  -8    2.42    0.14
   6   2   8    2.68    0.21
   6   2   8    2.48    0.17
   6   2   8    2.39    0.15
   8  -2   8    0.10    0.12
   8  -2   8    0.13    0.09
   8  -2   8    0.01    0.08
  -8  -2  -8   -0.03    0.03
  -8  -2  -8    0.10    0.04
   8   2   8   -0.01    0.07
   8   2   8    0.03    0.09
   8   2   8    0.01    0.05
 -10  -2  -8    0.80    0.09
  10  -2   8    0.62    0.15
 -10  -2  -8    0.70    0.07
  10  -2   8    0.94    0.12
  10  -2   8    0.55    0.12
  10   2   8    0.59    0.13
  10   2   8    0.75    0.12
 -10   2  -8    0.61    0.08
  10   2   8    0.88    0.09
  12  -2   8    0.23    0.09
  12  -2   8    0.24    0.11
  12  -2   8    0.15    0.13
  12   2   8    0.24    0.08
  12   2   8    0.32    0.12
  12   2   8    0.10    0.05
  14  -2   8    2.95    0.23
  14  -2   8    2.99    0.29
  14  -2   8    2.70    0.25
  14   2   8    2.72    0.27
  14   2   8    3.02    0.22
  14   2   8    3.14    0.17
  16  -2   8    0.75    0.19
  16  -2   8    0.73    0.13
  16  -2   8    0.83    0.16
  16   2   8    0.88    0.12
  16   2   8    0.52    0.16
  18  -2   8    0.85    0.20
  18  -2   8    0.42    0.12
  18  -2   8    0.33    0.14
  18   2   8    0.44    0.16
  20  -2   8    0.59    0.17
  20  -2   8    0.48    0.19
  20   2   8    0.45    0.18
  25  -3  -8    0.45    0.20
  25  -3  -8    0.79    0.18
  25   3  -8    0.00    0.16
  23  -3  -8    3.78    0.31
  23  -3  -8    3.53    0.38
  23   3  -8    3.82    0.38
  21  -3  -8    0.52    0.18
  21  -3  -8    0.58    0.15
  21   3  -8    0.43    0.11
  21   3  -8    0.56    0.19
  19  -3  -8    1.28    0.18
  19  -3  -8    1.30    0.22
  19   3  -8    1.19    0.14
  19   3  -8    1.30    0.24
  19   3  -8    1.45    0.15
  17  -3  -8    8.94    0.52
  17  -3  -8    9.23    0.46
  17   3  -8    9.51    0.55
  17   3  -8    9.66    0.43
  17   3  -8    9.53    0.41
  15  -3  -8    2.00    0.19
  15  -3  -8    2.39    0.24
  15   3  -8    2.53    0.16
  15   3  -8    2.35    0.17
  15   3  -8    2.46    0.16
 -15   3   8    2.30    0.12
  15   3  -8    2.63    0.26
  13  -3  -8    0.18    0.12
  13  -3  -8    0.05    0.08
  13   3  -8    0.04    0.12
 -13   3   8    0.07    0.06
  13   3  -8    0.06    0.06
 -13   3   8   -0.02    0.03
  13   3  -8    0.04    0.04
  11  -3  -8    2.51    0.19
 -11  -3   8    1.95    0.14
  11  -3  -8    2.32    0.22
  11   3  -8    2.11    0.14
 -11   3   8    2.25    0.15
  11   3  -8    2.47    0.23
  11   3  -8    2.50    0.11
   9  -3  -8    4.94    0.28
  -9  -3   8    5.20    0.24
   9  -3  -8    5.74    0.32
   9   3  -8    5.18    0.23
   9   3  -8    4.91    0.20
   9   3  -8    5.17    0.32
  -9   3   8    4.82    0.25
   7  -3  -8    2.80    0.22
  -7  -3   8    3.64    0.19
   7  -3  -8    2.41    0.21
   7   3  -8    3.08    0.22
   7   3  -8    3.01    0.13
   7   3  -8    2.94    0.16
  -7   3   8    3.00    0.12
  -7   3   8    2.83    0.18
  -7   3   8    2.90    0.11
   5  -3  -8    5.83    0.31
   5  -3  -8    6.00    0.31
  -5  -3   8    5.89    0.28
  -5  -3   8    6.11    0.30
  -5  -3   8    6.21    0.24
  -5   3   8    5.76    0.29
   5   3  -8    5.50    0.30
   5   3  -8    5.77    0.24
   5   3  -8    6.29    0.26
  -5   3   8    5.84    0.24
  -3  -3   8    0.35    0.06
  -3  -3   8    0.32    0.09
  -3  -3   8    0.26    0.05
  -3  -3   8    0.46    0.09
   3  -3  -8    0.26    0.10
   3  -3  -8    0.35    0.09
  -3   3   8    0.26    0.08
   3   3  -8    0.33    0.06
   3   3  -8    0.35    0.09
  -3   3   8    0.30    0.06
  -3   3   8    0.22    0.08
  -1  -3   8   20.43    0.79
   1  -3  -8   19.27    0.81
  -1  -3   8   20.00    0.77
   1  -3  -8   20.58    0.80
  -1  -3   8   20.45    0.79
  -1  -3   8   20.76    0.76
  -1   3   8   19.74    0.78
  -1   3   8   20.26    0.77
  -1   3   8   19.28    0.79
   1   3  -8   20.14    0.77
   1  -3   8    1.70    0.15
  -1  -3  -8    1.97    0.15
   1  -3   8    1.87    0.14
   1  -3   8    1.87    0.15
   1   3   8    1.69    0.15
  -1   3  -8    1.50    0.11
   1   3   8    1.54    0.14
   1   3   8    1.79    0.14
   3  -3   8    6.88    0.33
  -3  -3  -8    6.43    0.31
   3  -3   8    6.75    0.32
   3  -3   8    6.64    0.32
   3   3   8    6.86    0.31
   3   3   8    6.03    0.33
   3   3   8    6.02    0.31
  -3   3  -8    6.81    0.27
  -5  -3  -8    0.19    0.07
   5  -3   8    0.00    0.08
   5  -3   8   -0.09    0.09
   5  -3   8    0.00    0.08
  -5   3  -8   -0.02    0.02
   5   3   8   -0.02    0.08
   5   3   8    0.03    0.09
   5   3   8   -0.01    0.06
   7  -3   8    0.26    0.10
   7  -3   8    0.54    0.12
   7  -3   8    0.54    0.12
   7   3   8    0.35    0.08
   7   3   8    0.53    0.12
   7   3   8    0.63    0.11
   9  -3   8    1.16    0.14
   9  -3   8    0.64    0.13
  -9  -3  -8    1.12    0.09
   9  -3   8    1.04    0.17
   9   3   8    0.94    0.13
   9   3   8    0.85    0.16
   9   3   8    0.91    0.11
  11  -3   8    0.79    0.15
  11  -3   8    0.87    0.14
  11  -3   8    1.14    0.19
  11   3   8    1.10    0.14
  11   3   8    1.17    0.18
  11   3   8    1.16    0.11
  13  -3   8    4.95    0.31
  13  -3   8    4.83    0.37
  13  -3   8    5.23    0.34
  13   3   8    5.24    0.30
  13   3   8    5.54    0.37
 -13   3  -8    5.19    0.24
  13   3   8    5.49    0.28
  15  -3   8    4.41    0.37
  15  -3   8    4.08    0.27
  15  -3   8    4.81    0.33
  15   3   8    4.51    0.27
  15   3   8    4.67    0.37
  15   3   8    4.82    0.25
  17  -3   8    1.69    0.22
  17  -3   8    1.53    0.24
  17  -3   8    1.32    0.18
  17   3   8    1.80    0.24
  19  -3   8    3.13    0.34
  19  -3   8    2.87    0.29
  19   3   8    3.29    0.33
  24  -4  -8    0.85    0.21
  24  -4  -8    0.51    0.22
  24   4  -8    0.78    0.24
  22  -4  -8    0.71    0.19
  22  -4  -8    0.62    0.20
  22   4  -8    0.59    0.20
  20  -4  -8    4.11    0.37
  20  -4  -8    3.69    0.31
  20   4  -8    3.71    0.36
  18  -4  -8    1.73    0.21
  18  -4  -8    2.01    0.26
  18   4  -8    1.77    0.26
  16  -4  -8    0.29    0.12
  16  -4  -8    0.03    0.13
  16   4  -8    0.23    0.07
 -16   4   8    0.26    0.06
  16   4  -8    0.37    0.15
  14  -4  -8    3.40    0.26
  14  -4  -8    3.04    0.29
  14   4  -8    3.57    0.18
 -14   4   8    3.68    0.20
  14   4  -8    3.42    0.30
  12  -4  -8    7.16    0.39
  12  -4  -8    7.51    0.42
  12   4  -8    7.60    0.31
  12   4  -8    6.65    0.41
 -12   4   8    6.79    0.33
  12   4  -8    7.29    0.30
  10  -4  -8    0.43    0.12
  10  -4  -8    0.41    0.11
 -10  -4   8    0.44    0.06
 -10   4   8    0.48    0.10
  10   4  -8    0.32    0.05
  10   4  -8    0.30    0.05
  10   4  -8    0.10    0.11
  -8  -4   8    1.10    0.11
  -8  -4   8    1.08    0.09
   8  -4  -8    0.92    0.14
   8  -4  -8    0.93    0.15
   8   4  -8    0.89    0.14
  -8   4   8    1.10    0.06
   8   4  -8    1.03    0.09
  -8   4   8    1.23    0.12
   8   4  -8    1.09    0.09
  -6  -4   8   10.71    0.44
  -6  -4   8   11.04    0.47
   6  -4  -8   10.37    0.50
  -6  -4   8   11.42    0.44
  -6  -4   8   10.23    0.49
   6  -4  -8   10.87    0.50
   6   4  -8   11.00    0.43
   6   4  -8   11.37    0.50
  -6   4   8   10.95    0.48
  -6   4   8   11.19    0.42
   4  -4  -8    3.00    0.23
   4  -4  -8    2.76    0.21
  -4  -4   8    2.83    0.16
  -4  -4   8    2.89    0.22
  -4  -4   8    2.80    0.19
  -4   4   8    2.94    0.20
   4   4  -8    3.07    0.20
  -4   4   8    2.37    0.20
   4   4  -8    2.69    0.16
  -2  -4   8    1.66    0.12
   2  -4  -8    1.80    0.16
   2  -4  -8    1.62    0.18
  -2  -4   8    1.66    0.13
  -2  -4   8    1.70    0.15
  -2  -4   8    1.83    0.17
  -2   4   8    1.71    0.15
  -2   4   8    1.58    0.16
   2   4  -8    1.55    0.14
   2   4  -8    1.64    0.14
   0  -4  -8    2.12    0.21
   0  -4   8    2.34    0.18
   0  -4   8    2.43    0.16
   0  -4   8    2.08    0.17
   0  -4  -8    2.42    0.19
   0   4  -8    2.31    0.16
   0   4   8    2.13    0.18
   0   4   8    2.27    0.19
   2  -4   8    5.23    0.28
   2  -4   8    5.14    0.28
   2  -4   8    5.06    0.28
   2  -4   8    4.21    0.25
  -2  -4  -8    5.39    0.27
   2   4   8    4.80    0.27
   2   4   8    5.37    0.28
  -2   4  -8    5.71    0.24
   4  -4   8    8.13    0.39
   4  -4   8    6.75    0.34
   4  -4   8    7.90    0.38
  -4  -4  -8    7.77    0.36
   4  -4   8    8.31    0.39
  -4   4  -8    8.32    0.33
   4   4   8    7.82    0.37
   4   4   8    7.80    0.37
   6  -4   8    0.73    0.14
  -6  -4  -8    0.81    0.11
   6  -4   8    0.78    0.09
   6  -4   8    1.02    0.16
   6  -4   8    0.90    0.14
   6   4   8    0.85    0.15
  -6   4  -8    1.04    0.08
   6   4   8    0.99    0.12
   6   4   8    0.94    0.13
   8  -4   8    0.14    0.11
   8  -4   8   -0.03    0.08
   8  -4   8    0.00    0.10
  -8   4  -8    0.01    0.04
   8   4   8    0.10    0.09
   8   4   8   -0.05    0.10
   8   4   8    0.02    0.08
  10  -4   8    0.20    0.12
  10  -4   8    0.19    0.12
  10  -4   8    0.34    0.13
 -10   4  -8    0.23    0.07
  10   4   8    0.04    0.12
  10   4   8    0.09    0.08
  10   4   8    0.23    0.08
  12  -4   8    1.01    0.17
  12  -4   8    0.86    0.19
  12  -4   8    0.91    0.14
  12   4   8    0.65    0.13
  12   4   8    0.75    0.18
 -12   4  -8    0.65    0.09
  12   4   8    0.84    0.11
  14  -4   8    0.21    0.13
  14  -4   8    0.15    0.12
  14  -4   8    0.22    0.15
  14   4   8    0.00    0.10
  14   4   8    0.12    0.10
  14   4   8    0.08    0.09
  16  -4   8    5.35    0.33
  16  -4   8    5.71    0.41
  16  -4   8    5.47    0.43
  16   4   8    5.53    0.42
  16   4   8    6.07    0.34
  18  -4   8    0.74    0.18
  18  -4   8    0.14    0.18
  18  -4   8    0.32    0.14
  18   4   8    0.10    0.17
  23  -5  -8    1.65    0.25
  23  -5  -8    1.52    0.28
  23   5  -8    1.70    0.27
  21  -5  -8    0.45    0.20
  21  -5  -8    0.27    0.18
  21   5  -8    0.17    0.16
  19  -5  -8    0.78    0.18
  19  -5  -8    0.94    0.22
  19   5  -8    1.05    0.24
  17  -5  -8    0.38    0.14
  17  -5  -8    0.20    0.16
  17   5  -8    0.52    0.18
  15  -5  -8    0.36    0.19
  15  -5  -8    0.14    0.13
 -15   5   8    0.31    0.09
  15   5  -8    0.30    0.15
  13  -5  -8    0.53    0.17
  13  -5  -8    0.76    0.17
  13   5  -8    0.59    0.16
 -13   5   8    0.97    0.11
  11  -5  -8    0.64    0.14
  11  -5  -8    0.75    0.17
 -11   5   8    0.68    0.12
  11   5  -8    0.54    0.15
   9  -5  -8   28.52    1.18
   9  -5  -8   29.36    1.18
   9   5  -8   31.50    1.19
   9   5  -8   29.26    1.10
  -9   5   8   28.88    1.14
  -7  -5   8   17.25    0.68
  -7  -5   8   18.16    0.65
   7  -5  -8   16.88    0.75
   7  -5  -8   17.38    0.74
  -7   5   8   17.97    0.71
  -7   5   8   15.27    0.72
   7   5  -8   16.83    0.67
   7   5  -8   18.37    0.74
  -7   5   8   15.76    0.64
  -5  -5   8    0.75    0.14
   5  -5  -8    1.00    0.14
   5  -5  -8    0.71    0.15
  -5  -5   8    0.92    0.11
  -5  -5   8    1.03    0.13
  -5  -5   8    0.99    0.08
  -5   5   8    0.89    0.14
   5   5  -8    0.91    0.13
  -5   5   8    0.92    0.13
   5   5  -8    0.95    0.11
  -5   5   8    1.00    0.09
   3  -5  -8    0.63    0.15
  -3  -5   8    0.55    0.11
  -3  -5   8    0.62    0.07
   3  -5  -8    0.67    0.12
  -3  -5   8    0.51    0.13
  -3  -5   8    0.57    0.10
   3   5  -8    0.73    0.11
  -3   5   8    0.53    0.11
  -3   5   8    0.60    0.12
   1  -5  -8   35.05    1.40
   1  -5  -8   36.13    1.34
  -1  -5   8   36.12    1.33
  -1  -5   8   34.07    1.34
  -1  -5   8   36.02    1.37
  -1   5   8   32.69    1.35
  -1   5   8   35.16    1.35
   1   5  -8   36.99    1.33
   1  -5   8    0.82    0.12
   1  -5   8    1.02    0.14
  -1  -5  -8    0.85    0.11
   1  -5   8    0.95    0.15
   1   5   8    0.68    0.13
   1   5   8    0.94    0.13
  -1   5  -8    0.77    0.10
  -3  -5  -8    0.20    0.07
   3  -5   8    0.20    0.11
   3  -5   8    0.28    0.10
   3  -5   8    0.30    0.12
   3   5   8    0.27    0.10
  -3   5  -8    0.21    0.07
   3   5   8    0.41    0.12
   5  -5   8    1.53    0.18
  -5  -5  -8    1.54    0.14
   5  -5   8    1.70    0.19
   5  -5   8    1.79    0.18
  -5   5  -8    1.60    0.13
   5   5   8    1.42    0.17
   5   5   8    1.81    0.17
   7  -5   8    1.56    0.18
   7  -5   8    1.83    0.20
   7  -5   8    1.80    0.21
  -7   5  -8    1.93    0.14
   7   5   8    2.23    0.18
   7   5   8    1.67    0.18
   9  -5   8    0.91    0.16
   9  -5   8    0.71    0.14
   9  -5   8    0.84    0.17
   9   5   8    0.62    0.12
   9   5   8    0.62    0.13
   9   5   8    0.80    0.17
  -9   5  -8    0.70    0.11
  11  -5   8    0.30    0.14
  11  -5   8    0.45    0.12
  11  -5   8    0.34    0.14
  11   5   8    0.23    0.09
  11   5   8    0.33    0.16
  11   5   8    0.27    0.11
 -11   5  -8    0.20    0.09
  13  -5   8    2.08    0.22
  13  -5   8    2.07    0.23
  13  -5   8    1.85    0.25
 -13   5  -8    2.01    0.16
  13   5   8    2.13    0.20
  13   5   8    1.81    0.25
  13   5   8    1.91    0.20
  15  -5   8   -0.12    0.14
  15  -5   8    0.09    0.11
  15  -5   8   -0.05    0.13
  15   5   8   -0.06    0.15
  15   5   8   -0.12    0.09
  15   5   8    0.03    0.11
  17  -5   8   -0.01    0.17
  17  -5   8    0.20    0.14
  17  -5   8   -0.03    0.14
  17   5   8    0.13    0.17
  20  -6  -8    0.68    0.21
  20  -6  -8    0.66    0.22
  20   6  -8    0.91    0.22
  18  -6  -8    0.41    0.16
  18  -6  -8    0.15    0.17
  18   6  -8   -0.05    0.15
  16  -6  -8    3.51    0.33
  16  -6  -8    3.70    0.36
 -16   6   8    3.64    0.23
  16   6  -8    4.36    0.36
  14  -6  -8    0.15    0.18
  14  -6  -8    0.55    0.18
 -14   6   8    0.40    0.10
  14   6  -8    0.10    0.14
  12  -6  -8   -0.08    0.13
  12  -6  -8    0.03    0.12
 -12   6   8    0.01    0.10
  12   6  -8    0.10    0.13
  10  -6  -8    8.99    0.49
  10  -6  -8    8.16    0.48
 -10   6   8    8.07    0.43
  10   6  -8   10.12    0.49
   8  -6  -8    4.75    0.36
  -8  -6   8    4.94    0.27
   8  -6  -8    5.09    0.33
  -8   6   8    5.29    0.30
   8   6  -8    5.39    0.33
  -8   6   8    4.75    0.33
   6  -6  -8    4.65    0.30
  -6  -6   8    4.08    0.25
   6  -6  -8    4.12    0.32
  -6   6   8    4.18    0.29
  -6   6   8    3.59    0.29
   6   6  -8    4.34    0.30
   4  -6  -8    0.99    0.16
   4  -6  -8    1.23    0.19
  -4  -6   8    1.27    0.14
   4   6  -8    0.99    0.15
  -4   6   8    0.88    0.15
  -4   6   8    1.14    0.18
  -2  -6   8    9.44    0.51
  -2  -6   8    9.63    0.45
   2  -6  -8    9.55    0.53
   2  -6  -8   10.13    0.47
  -2  -6   8   10.65    0.48
  -2   6   8    9.17    0.48
  -2   6   8   10.26    0.48
   2   6  -8   10.72    0.47
   0  -6  -8    5.72    0.32
   0  -6   8    6.06    0.34
   0  -6  -8    6.02    0.40
   0  -6   8    6.50    0.38
   0  -6   8    6.24    0.35
   0   6   8    6.10    0.35
   0   6  -8    6.19    0.32
   0   6   8    5.61    0.35
   2  -6   8    2.82    0.22
   2  -6   8    2.61    0.24
  -2  -6  -8    2.49    0.19
   2  -6   8    2.10    0.22
   2   6   8    2.42    0.22
  -2   6  -8    2.41    0.19
   2   6   8    2.33    0.21
   4  -6   8    0.99    0.17
   4  -6   8    0.78    0.16
   4  -6   8    1.05    0.16
  -4  -6  -8    0.84    0.11
   4   6   8    0.82    0.15
   4   6   8    0.95    0.15
  -4   6  -8    0.88    0.11
  -6  -6  -8    0.56    0.10
   6  -6   8    0.39    0.14
   6  -6   8    0.57    0.14
   6  -6   8    0.46    0.14
  -6   6  -8    0.46    0.09
  -6   6  -8    0.47    0.11
   6   6   8    0.27    0.11
   6   6   8    0.31    0.14
   8  -6   8    0.65    0.16
   8  -6   8    0.89    0.17
   8  -6   8    0.81    0.17
  -8   6  -8    0.74    0.12
   8   6   8    0.81    0.16
   8   6   8    0.55    0.13
  10  -6   8    0.24    0.12
  10  -6   8    0.29    0.14
  10  -6   8    0.33    0.14
 -10   6  -8    0.34    0.10
  10   6   8    0.28    0.11
  10   6   8    0.03    0.10
  12  -6   8    0.10    0.12
  12  -6   8    0.13    0.15
  12  -6   8    0.10    0.13
  12   6   8    0.03    0.10
  12   6   8    0.18    0.12
 -12   6  -8    0.06    0.09
  12   6   8    0.26    0.16
  14  -6   8    0.09    0.16
  14  -6   8   -0.10    0.11
  14  -6   8    0.12    0.14
  14   6   8   -0.03    0.12
  14   6   8   -0.24    0.11
  14   6   8    0.10    0.16
  16  -6   8   -0.13    0.14
  16  -6   8    0.12    0.17
  16  -6   8    0.17    0.13
  16   6   8    0.05    0.18
  19  -7  -8   -0.04    0.17
  19  -7  -8   -0.12    0.19
  19   7  -8    0.00    0.16
  17  -7  -8    0.06    0.17
  17  -7  -8    0.43    0.18
  17   7  -8    0.54    0.19
  15  -7  -8    0.30    0.17
  15  -7  -8    0.17    0.15
 -15   7   8    0.13    0.10
  15   7  -8    0.04    0.15
  13  -7  -8    0.39    0.17
  13  -7  -8    0.68    0.18
 -13   7   8    0.90    0.15
  13   7  -8    1.03    0.20
  11  -7  -8    0.79    0.20
  11  -7  -8    0.68    0.18
 -11   7   8    0.61    0.13
  11   7  -8    0.36    0.18
   9  -7  -8    7.09    0.46
   9  -7  -8    7.25    0.43
  -9   7   8    7.12    0.38
  -9   7   8    5.85    0.41
   9   7  -8    7.49    0.42
   7  -7  -8    0.12    0.11
   7  -7  -8    0.32    0.15
  -7  -7   8    0.13    0.09
  -7   7   8    0.07    0.11
   7   7  -8    0.14    0.12
  -7   7   8    0.00    0.10
   5  -7  -8    1.37    0.22
  -5  -7   8    1.47    0.17
   5  -7  -8    1.42    0.18
  -5   7   8    1.38    0.17
  -5   7   8    1.44    0.20
   5   7  -8    1.35    0.17
  -3  -7   8    2.41    0.22
   3  -7  -8    2.28    0.27
   3  -7  -8    2.05    0.20
   3   7  -8    2.80    0.22
  -3   7   8    2.16    0.22
  -3   7   8    2.51    0.25
  -1  -7   8    0.47    0.16
   1  -7  -8    0.48    0.11
   1  -7  -8    0.41    0.16
  -1  -7   8    0.35    0.13
  -1   7   8    0.45    0.14
  -1   7   8    0.28    0.14
   1   7  -8    0.49    0.11
   1  -7   8    9.48    0.47
   1  -7   8    8.76    0.49
  -1  -7  -8    8.97    0.41
   1  -7   8    8.82    0.45
  -1  -7  -8    8.26    0.52
   1   7   8    8.48    0.47
   1   7   8    8.17    0.45
  -1   7  -8    8.59    0.42
   3  -7   8   16.46    0.74
   3  -7   8   16.78    0.76
   3  -7   8   16.35    0.74
  -3  -7  -8   15.97    0.67
  -3   7  -8   17.21    0.71
   3   7   8   15.85    0.72
  -3   7  -8   17.24    0.69
   3   7   8   15.23    0.73
   5  -7   8    1.02    0.19
   5  -7   8    0.91    0.18
   5  -7   8    0.88    0.17
  -5   7  -8    0.97    0.13
   5   7   8    0.93    0.16
  -5   7  -8    0.92    0.16
   5   7   8    0.97    0.18
   7  -7   8    0.40    0.14
   7  -7   8    0.34    0.15
   7  -7   8    0.19    0.14
  -7   7  -8    0.21    0.11
   7   7   8    0.03    0.11
   7   7   8    0.21    0.12
   9  -7   8    0.02    0.13
   9  -7   8   -0.09    0.12
   9  -7   8    0.04    0.13
   9   7   8   -0.10    0.10
  -9   7  -8    0.07    0.10
   9   7   8    0.18    0.14
  11  -7   8    0.25    0.17
  11  -7   8    0.21    0.16
  11  -7   8    0.35    0.16
  11   7   8    0.08    0.13
  11   7   8    0.33    0.13
 -11   7  -8    0.04    0.11
  13  -7   8    0.10    0.16
  13  -7   8   -0.16    0.15
  13  -7   8    0.10    0.14
 -13   7  -8    0.13    0.09
  13   7   8    0.17    0.12
  13   7   8    0.30    0.18
  13   7   8    0.08    0.14
  14  -8  -8    0.36    0.18
  14  -8  -8   -0.32    0.15
  14   8  -8    0.17    0.12
  14   8  -8    0.08    0.16
 -14   8   8    0.17    0.13
  12  -8  -8   -0.17    0.14
  12  -8  -8    0.00    0.14
 -12   8   8   -0.20    0.12
  12   8  -8    0.19    0.15
  10  -8  -8    0.69    0.20
  10  -8  -8    0.33    0.16
 -10   8   8    0.72    0.15
  10   8  -8    0.42    0.18
   8  -8  -8    1.72    0.26
   8  -8  -8    1.33    0.22
  -8   8   8    1.50    0.22
  -8   8   8    1.53    0.21
   8   8  -8    1.76    0.22
   6  -8  -8    0.38    0.12
   6  -8  -8    0.26    0.17
  -6   8   8    0.47    0.16
   6   8  -8    0.14    0.12
  -6   8   8    0.13    0.16
  -4  -8   8    1.12    0.17
   4  -8  -8    1.06    0.22
   4  -8  -8    0.73    0.15
  -4   8   8    0.74    0.17
   4   8  -8    1.03    0.16
  -4   8   8    1.13    0.18
   4   8  -8    1.29    0.18
   2  -8  -8    2.26    0.29
   2  -8  -8    1.80    0.21
  -2  -8   8    1.96    0.22
   2   8  -8    1.70    0.20
  -2   8   8    2.02    0.26
   2   8  -8    1.82    0.21
  -2   8   8    1.69    0.23
   0  -8   8    0.05    0.10
   0  -8  -8    0.13    0.16
   0   8  -8    0.30    0.12
   0   8   8    0.09    0.12
   0   8  -8    0.10    0.09
   0   8   8    0.27    0.16
   2  -8   8    3.23    0.31
   2  -8   8    3.43    0.30
  -2   8  -8    3.48    0.25
   2   8   8    3.42    0.31
   2   8   8    3.06    0.29
  -2   8  -8    3.20    0.27
   4  -8   8    0.45    0.17
   4  -8   8    0.06    0.16
  -4   8  -8    0.27    0.12
  -4   8  -8    0.42    0.11
   4   8   8    0.15    0.15
   4   8   8    0.47    0.15
   6  -8   8    0.99    0.20
   6  -8   8    1.01    0.21
   6   8   8    0.94    0.18
  -6   8  -8    0.79    0.15
   6   8   8    1.01    0.18
   8  -8   8    0.54    0.19
   8  -8   8    0.98    0.20
   8  -8   8    0.96    0.20
   8   8   8    0.30    0.15
   8   8   8    0.34    0.15
  -8   8  -8    0.46    0.14
  10  -8   8    2.09    0.26
  10  -8   8    1.89    0.25
  10  -8   8    1.40    0.26
  10   8   8    1.63    0.22
 -10   8  -8    1.61    0.19
  10   8   8    1.66    0.22
   9  -9  -8    1.37    0.29
   9   9  -8    1.77    0.24
   9   9  -8    1.76    0.22
  -9   9   8    1.45    0.23
  -9   9   8    1.52    0.24
   7  -9  -8    0.45    0.20
  -7   9   8    0.07    0.16
  -7   9   8    0.17    0.16
   7   9  -8    0.21    0.16
   7   9  -8    0.30    0.13
   5  -9  -8    0.18    0.18
  -5   9   8   -0.07    0.12
   5   9  -8   -0.04    0.11
   5   9  -8    0.06    0.12
  -5   9   8    0.09    0.15
   3  -9  -8   -0.03    0.17
  -3   9   8    0.01    0.15
   3   9  -8    0.02    0.13
  -3   9   8    0.05    0.14
   3   9  -8    0.06    0.11
  -1  -9   8    1.44    0.21
   1  -9  -8    1.33    0.26
   1   9  -8    1.47    0.21
  -1   9   8    1.78    0.25
  -1   9   8    1.50    0.24
   1   9  -8    1.52    0.21
   1  -9   8    0.82    0.19
   1   9   8    0.58    0.18
  -1   9  -8    0.51    0.16
  -1   9  -8    0.39    0.13
   1   9   8    0.31    0.15
   3  -9   8    0.22    0.18
  -3   9  -8    0.46    0.14
  -3   9  -8    0.16    0.14
   3   9   8    0.35    0.15
   3   9   8    0.32    0.17
   5  -9   8   -0.06    0.18
   5  -9   8    0.26    0.17
  -5   9  -8    0.00    0.12
   5   9   8    0.11    0.14
   5   9   8    0.10    0.15
  26   0  -9    0.14    0.15
  26   0  -9    0.23    0.15
  24   0  -9   -0.04    0.12
  22   0  -9   -0.05    0.07
  22   0  -9    0.02    0.12
  20   0  -9    0.00    0.08
  20   0  -9   -0.05    0.07
  20   0  -9   -0.19    0.11
  18   0  -9   -0.01    0.13
  18   0  -9   -0.04    0.06
  18   0  -9    0.03    0.07
  16   0  -9    0.04    0.05
  16   0  -9    0.09    0.10
  16   0  -9    0.03    0.06
  14   0  -9   -0.01    0.09
  14   0  -9    0.03    0.04
  14   0  -9   -0.04    0.04
  12   0  -9    0.03    0.04
  12   0  -9   -0.01    0.03
 -12   0   9   -0.02    0.03
  12   0  -9   -0.19    0.09
 -10   0   9    0.00    0.04
  10   0  -9   -0.13    0.07
  10   0  -9   -0.04    0.03
  10   0  -9   -0.05    0.04
 -10   0   9    0.00    0.03
   8   0  -9    0.00    0.03
   8   0  -9   -0.04    0.07
   8   0  -9    0.03    0.04
  -8   0   9    0.02    0.06
  -8   0   9   -0.02    0.03
  -6   0   9    0.00    0.03
  -6   0   9   -0.06    0.05
  -6   0   9    0.05    0.04
   6   0  -9    0.01    0.07
   6   0  -9   -0.02    0.04
   4   0  -9   -0.06    0.03
  -4   0   9   -0.04    0.06
  -4   0   9   -0.05    0.04
   4   0  -9    0.08    0.07
  -4   0   9   -0.11    0.03
   2   0  -9   -0.01    0.06
  -2   0   9   -0.07    0.06
  -2   0   9   -0.01    0.06
  -2   0   9    0.03    0.05
   2   0  -9   -0.05    0.04
   0   0  -9    0.00    0.04
   0   0  -9    0.07    0.06
   0   0   9    0.05    0.07
   0   0   9   -0.07    0.07
   0   0  -9   -0.04    0.07
  -2   0  -9   -0.02    0.03
   2   0   9   -0.04    0.04
   2   0   9   -0.02    0.08
  -2   0  -9   -0.01    0.07
   4   0   9   -0.04    0.06
   4   0   9   -0.04    0.07
  -4   0  -9    0.01    0.02
   6   0   9    0.01    0.08
   6   0   9   -0.05    0.06
  -8   0  -9    0.03    0.05
   8   0   9   -0.08    0.08
   8   0   9    0.00    0.08
  10   0   9   -0.02    0.10
 -10   0  -9   -0.01    0.03
  10   0   9   -0.13    0.08
  12   0   9   -0.06    0.09
  12   0   9   -0.23    0.10
  14   0   9   -0.05    0.12
  14   0   9    0.06    0.10
  16   0   9   -0.05    0.09
  16   0   9   -0.28    0.13
  16   0   9    0.06    0.13
  18   0   9    0.17    0.18
  18   0   9    0.31    0.15
  20   0   9   -0.27    0.13
  20   0   9    0.10    0.19
  27  -1  -9    0.07    0.20
  27   1  -9    0.20    0.16
  27   1  -9    0.15    0.17
  25  -1  -9    0.27    0.17
  25   1  -9   -0.04    0.11
  25   1  -9    0.28    0.20
  23  -1  -9   -0.01    0.15
  23  -1  -9    0.72    0.13
  23   1  -9    0.46    0.13
  23   1  -9    0.14    0.16
  23   1  -9    0.49    0.17
  21  -1  -9    0.13    0.14
  21  -1  -9    0.13    0.09
  21   1  -9    0.08    0.11
  21   1  -9    0.30    0.15
  21   1  -9    0.10    0.09
  19  -1  -9    9.82    0.47
  19  -1  -9   10.07    0.42
  19  -1  -9   10.30    0.54
  19   1  -9   10.14    0.44
  19   1  -9   10.60    0.51
  17  -1  -9    0.89    0.08
  17  -1  -9    0.83    0.12
  17  -1  -9    0.62    0.15
  17   1  -9    0.99    0.15
  17   1  -9    1.12    0.11
  15  -1  -9    6.49    0.31
  15  -1  -9    6.24    0.26
  15  -1  -9    6.67    0.26
  15  -1  -9    6.54    0.37
  15   1  -9    6.32    0.28
  15   1  -9    6.24    0.36
  13  -1  -9    0.30    0.04
  13  -1  -9    0.28    0.03
  13  -1  -9    0.29    0.08
  13  -1  -9    0.12    0.10
 -13   1   9    0.33    0.04
  13   1  -9    0.37    0.10
  13   1  -9    0.38    0.07
 -13   1   9    0.25    0.06
  13   1  -9    0.28    0.05
  11  -1  -9    0.11    0.09
  11  -1  -9    0.04    0.06
 -11  -1   9    0.07    0.04
  11  -1  -9    0.07    0.02
 -11   1   9    0.10    0.04
  11   1  -9    0.09    0.06
  11   1  -9    0.09    0.02
  11   1  -9    0.09    0.07
 -11   1   9    0.10    0.04
  -9  -1   9    3.40    0.17
   9  -1  -9    3.31    0.13
   9  -1  -9    3.16    0.23
   9  -1  -9    3.40    0.18
   9   1  -9    3.61    0.17
  -9   1   9    3.50    0.18
   9   1  -9    3.13    0.20
  -7  -1   9    2.56    0.15
   7  -1  -9    2.65    0.16
  -7  -1   9    2.59    0.15
   7  -1  -9    2.57    0.20
   7  -1  -9    2.54    0.12
   7   1  -9    2.45    0.17
   7   1  -9    2.57    0.15
  -7   1   9    2.86    0.15
  -7   1   9    2.58    0.12
  -7   1   9    2.42    0.16
  -5  -1   9   33.68    1.25
  -5  -1   9   34.61    1.21
   5  -1  -9   33.59    1.28
  -5  -1   9   34.13    1.26
   5  -1  -9   34.18    1.26
   5  -1  -9   33.47    1.23
   5   1  -9   33.25    1.27
  -5   1   9   34.02    1.25
  -5   1   9   34.15    1.26
  -5   1   9   33.83    1.22
   5   1  -9   35.03    1.25
   3  -1  -9    6.40    0.30
  -3  -1   9    7.33    0.31
  -3  -1   9    7.28    0.32
   3  -1  -9    6.94    0.29
   3  -1  -9    6.75    0.33
   3   1  -9    6.67    0.32
  -3   1   9    6.96    0.28
   3   1  -9    7.09    0.30
  -3   1   9    7.13    0.32
   1  -1  -9   15.64    0.63
   1  -1  -9   14.79    0.60
   1  -1  -9   16.09    0.61
  -1  -1   9   15.04    0.61
  -1  -1   9   15.59    0.61
   1   1  -9   15.05    0.62
  -1   1   9   15.92    0.60
  -1   1   9   15.08    0.62
  -1   1   9   16.23    0.63
  -1  -1  -9    0.72    0.10
  -1  -1  -9    0.66    0.10
   1  -1   9    0.70    0.10
   1  -1   9    0.53    0.09
   1   1   9    0.62    0.09
  -1   1  -9    0.56    0.09
   1   1   9    0.79    0.11
   3  -1   9    2.65    0.18
   3  -1   9    2.83    0.19
  -3  -1  -9    2.96    0.19
  -3  -1  -9    3.04    0.14
  -3   1  -9    2.77    0.13
  -3   1  -9    2.74    0.12
   3   1   9    2.62    0.19
   3   1   9    2.84    0.19
  -5  -1  -9    4.01    0.17
   5  -1   9    3.53    0.22
   5  -1   9    4.27    0.24
   5   1   9    3.73    0.24
   5   1   9    3.82    0.22
  -7  -1  -9    0.19    0.06
   7  -1   9    0.18    0.09
  -7  -1  -9    0.11    0.04
   7  -1   9   -0.04    0.07
   7   1   9    0.00    0.09
   7   1   9    0.13    0.09
   7   1   9    0.08    0.04
  -9  -1  -9    0.15    0.04
   9  -1   9    0.23    0.10
   9  -1   9    0.18    0.09
  -9  -1  -9    0.11    0.05
   9   1   9    0.21    0.04
   9   1   9    0.17    0.10
  -9   1  -9    0.18    0.06
   9   1   9    0.16    0.08
  11  -1   9    0.32    0.14
  11  -1   9    0.40    0.10
  11  -1   9    0.24    0.12
  11   1   9    0.22    0.09
  11   1   9    0.31    0.10
  11   1   9    0.40    0.05
  13  -1   9    1.20    0.15
  13  -1   9    1.15    0.20
  13  -1   9    1.41    0.19
  13   1   9    0.92    0.17
  13   1   9    1.21    0.14
  15  -1   9    2.15    0.23
  15  -1   9    2.55    0.29
  15  -1   9    2.54    0.20
  15   1   9    2.77    0.26
  15   1   9    2.84    0.22
  17  -1   9    1.69    0.18
  17  -1   9    1.99    0.27
  17  -1   9    1.97    0.24
  17   1   9    1.80    0.24
  17   1   9    1.97    0.22
  19  -1   9    0.51    0.20
  19  -1   9    0.44    0.16
  19   1   9    0.35    0.17
  21  -1   9   -0.25    0.14
  21  -1   9    0.01    0.19
  21   1   9    0.11    0.20
  21   1   9   -0.24    0.15
  26  -2  -9   -0.23    0.15
  26   2  -9    0.20    0.19
  24  -2  -9    0.09    0.19
  24  -2  -9   -0.05    0.14
  24   2  -9   -0.01    0.19
  24   2  -9    0.26    0.12
  22  -2  -9    2.01    0.21
  22  -2  -9    1.70    0.25
  22   2  -9    1.59    0.27
  22   2  -9    1.78    0.20
  20  -2  -9    9.73    0.54
  20  -2  -9   10.09    0.47
  20   2  -9    9.26    0.55
  20   2  -9    9.05    0.48
  18  -2  -9    1.76    0.22
  18  -2  -9    1.86    0.19
  18   2  -9    1.75    0.24
  18   2  -9    1.96    0.15
  18   2  -9    2.06    0.18
  16  -2  -9   17.10    0.77
  16  -2  -9   16.87    0.71
  16   2  -9   17.36    0.65
  16   2  -9   16.53    0.80
  16   2  -9   17.44    0.71
  14  -2  -9    3.81    0.29
  14  -2  -9    3.92    0.25
 -14   2   9    4.25    0.18
  14   2  -9    4.00    0.25
  14   2  -9    3.76    0.31
  14   2  -9    4.14    0.18
  14   2  -9    4.06    0.18
 -14   2   9    4.36    0.18
  12  -2  -9    9.71    0.42
  12  -2  -9    9.39    0.47
  12   2  -9    8.98    0.41
  12   2  -9    9.40    0.48
 -12   2   9    9.17    0.38
  10  -2  -9    0.09    0.06
 -10  -2   9    0.02    0.04
  10  -2  -9    0.15    0.10
 -10   2   9    0.09    0.06
  10   2  -9    0.14    0.07
  10   2  -9    0.05    0.10
   8  -2  -9    0.76    0.11
  -8  -2   9    0.94    0.09
   8  -2  -9    0.83    0.13
  -8  -2   9    0.92    0.11
  -8   2   9    1.00    0.10
   8   2  -9    0.65    0.13
   8   2  -9    0.96    0.11
  -8   2   9    1.00    0.10
   6  -2  -9    0.53    0.11
  -6  -2   9    0.52    0.08
  -6  -2   9    0.49    0.09
  -6  -2   9    0.50    0.08
   6  -2  -9    0.43    0.09
  -6   2   9    0.54    0.09
   6   2  -9    0.57    0.08
   6   2  -9    0.36    0.10
  -6   2   9    0.46    0.08
  -6   2   9    0.50    0.04
   4  -2  -9    5.62    0.29
  -4  -2   9    5.39    0.26
  -4  -2   9    5.22    0.26
  -4  -2   9    5.54    0.22
   4  -2  -9    5.41    0.28
  -4  -2   9    5.70    0.27
  -4   2   9    5.52    0.23
   4   2  -9    5.40    0.29
   4   2  -9    5.45    0.26
  -4   2   9    5.50    0.27
  -4   2   9    5.06    0.27
  -2  -2   9    1.07    0.11
   2  -2  -9    1.06    0.12
  -2  -2   9    0.98    0.08
  -2  -2   9    1.02    0.11
   2   2  -9    0.92    0.11
   2   2  -9    0.93    0.10
  -2   2   9    0.98    0.11
  -2   2   9    0.95    0.09
   0  -2   9   42.11    1.58
   0  -2  -9   43.14    1.59
   0  -2   9   43.50    1.58
   0  -2  -9   45.58    1.57
   0  -2   9   43.41    1.57
   0   2  -9   39.87    1.55
   0   2   9   42.88    1.58
   0   2   9   41.87    1.57
   2  -2   9    0.00    0.07
  -2  -2  -9   -0.16    0.06
  -2  -2  -9    0.02    0.03
   2  -2   9    0.05    0.08
   2  -2   9    0.07    0.08
  -2   2  -9    0.02    0.03
   2   2   9    0.01    0.06
   2   2   9   -0.04    0.06
   2   2   9    0.12    0.07
   4  -2   9    1.33    0.14
   4  -2   9    1.29    0.14
  -4  -2  -9    1.51    0.10
   4  -2   9    1.38    0.15
  -4  -2  -9    1.48    0.14
   4   2   9    1.40    0.12
   4   2   9    1.43    0.14
  -4   2  -9    1.54    0.07
   4   2   9    1.23    0.14
   6  -2   9    3.90    0.24
  -6  -2  -9    4.12    0.19
   6  -2   9    3.75    0.26
   6  -2   9    4.14    0.23
   6   2   9    3.86    0.23
   6   2   9    3.88    0.20
   6   2   9    4.18    0.26
   8  -2   9    0.53    0.14
  -8  -2  -9    0.53    0.07
  -8  -2  -9    0.60    0.08
   8  -2   9    0.57    0.12
   8  -2   9    0.50    0.10
   8   2   9    0.47    0.07
   8   2   9    0.50    0.10
   8   2   9    0.54    0.12
  10  -2   9   -0.22    0.13
  10  -2   9    0.08    0.10
  10  -2   9    0.06    0.08
  10   2   9    0.08    0.06
  10   2   9   -0.02    0.09
  10   2   9   -0.04    0.10
  12  -2   9    6.97    0.38
  12  -2   9    6.98    0.37
  12  -2   9    6.93    0.45
  12   2   9    7.34    0.37
  12   2   9    6.97    0.41
  12   2   9    7.22    0.31
  14  -2   9    0.03    0.12
  14  -2   9    0.32    0.10
  14  -2   9    0.03    0.14
  14   2   9    0.14    0.10
  14   2   9    0.28    0.14
  16  -2   9    1.77    0.18
  16  -2   9    2.00    0.26
  16  -2   9    1.49    0.20
  16   2   9    1.38    0.17
  16   2   9    1.63    0.23
  18  -2   9   -0.03    0.16
  18  -2   9   -0.10    0.12
  18   2   9    0.07    0.15
  20  -2   9    0.19    0.19
  20  -2   9   -0.02    0.14
  20   2   9    0.16    0.17
  25  -3  -9    0.94    0.18
  25  -3  -9    0.85    0.24
  25   3  -9    1.39    0.25
  23  -3  -9    0.45    0.16
  23  -3  -9    0.60    0.20
  23   3  -9    0.24    0.18
  21  -3  -9    7.57    0.44
  21  -3  -9    7.60    0.51
  21   3  -9    8.45    0.56
  21   3  -9    9.70    0.49
  19  -3  -9    0.49    0.13
  19  -3  -9    0.62    0.18
  19   3  -9    0.50    0.18
  19   3  -9    0.68    0.12
  17  -3  -9    4.22    0.31
  17  -3  -9    4.79    0.35
  17   3  -9    4.38    0.22
  17   3  -9    4.61    0.26
  17   3  -9    4.63    0.37
  15  -3  -9    0.42    0.15
  15  -3  -9    0.72    0.13
  15   3  -9    0.87    0.11
 -15   3   9    0.49    0.06
  15   3  -9    0.62    0.07
  15   3  -9    0.59    0.16
  13  -3  -9    0.37    0.10
  13  -3  -9    0.08    0.12
  13   3  -9    0.28    0.08
  13   3  -9    0.29    0.04
  13   3  -9    0.32    0.04
 -13   3   9    0.30    0.07
 -13   3   9    0.31    0.06
  13   3  -9    0.42    0.16
 -11  -3   9    0.82    0.10
  11  -3  -9    0.90    0.15
  11  -3  -9    0.50    0.11
  11   3  -9    0.68    0.09
 -11   3   9    0.75    0.09
  11   3  -9    0.68    0.15
  -9  -3   9    0.28    0.06
   9  -3  -9    0.25    0.09
  -9  -3   9    0.17    0.06
   9  -3  -9    0.23    0.11
   9   3  -9    0.26    0.07
   9   3  -9    0.26    0.11
  -9   3   9    0.34    0.08
   7  -3  -9    0.04    0.09
  -7  -3   9    0.01    0.07
  -7  -3   9    0.01    0.06
   7  -3  -9    0.06    0.08
  -7  -3   9    0.08    0.05
  -7   3   9    0.05    0.02
  -7   3   9    0.07    0.07
   7   3  -9    0.00    0.05
  -7   3   9    0.03    0.02
   7   3  -9    0.00    0.10
  -5  -3   9    2.00    0.15
  -5  -3   9    2.02    0.13
  -5  -3   9    1.93    0.10
  -5  -3   9    2.07    0.15
   5  -3  -9    2.15    0.18
   5  -3  -9    1.81    0.18
  -5   3   9    1.79    0.15
   5   3  -9    1.73    0.17
  -5   3   9    1.81    0.11
   5   3  -9    2.06    0.13
  -3  -3   9    4.05    0.19
   3  -3  -9    3.82    0.25
  -3  -3   9    3.98    0.23
   3  -3  -9    4.23    0.25
  -3  -3   9    3.88    0.24
  -3   3   9    4.00    0.23
   3   3  -9    3.83    0.23
  -3   3   9    4.32    0.20
  -1  -3   9    5.80    0.29
  -1  -3   9    6.09    0.31
  -1  -3   9    6.06    0.27
   1  -3  -9    5.53    0.30
  -1   3   9    5.61    0.29
   1   3  -9    5.90    0.28
  -1   3   9    6.16    0.28
  -1   3   9    5.54    0.29
   1  -3   9    0.33    0.09
   1  -3   9    0.41    0.08
   1  -3   9    0.31    0.08
  -1  -3  -9    0.40    0.09
  -1   3  -9    0.32    0.06
   1   3   9    0.33    0.08
   1   3   9    0.39    0.09
   1   3   9    0.31    0.08
  -3  -3  -9    4.76    0.26
   3  -3   9    4.88    0.27
   3  -3   9    4.44    0.28
   3  -3   9    5.47    0.29
   3   3   9    5.09    0.26
  -3   3  -9    5.09    0.21
   3   3   9    4.94    0.27
   3   3   9    4.76    0.28
   5  -3   9    1.88    0.18
  -5  -3  -9    1.80    0.16
   5  -3   9    2.02    0.18
   5  -3   9    1.85    0.17
  -5   3  -9    1.92    0.10
   5   3   9    1.90    0.18
   5   3   9    1.65    0.14
   5   3   9    1.72    0.16
   7  -3   9    2.12    0.18
   7  -3   9    2.14    0.21
   7  -3   9    2.08    0.19
   7   3   9    1.97    0.17
   7   3   9    2.20    0.15
   7   3   9    1.90    0.20
   9  -3   9    2.85    0.23
   9  -3   9    3.60    0.26
   9  -3   9    3.60    0.28
   9   3   9    3.42    0.23
   9   3   9    3.67    0.28
   9   3   9    3.19    0.20
  11  -3   9    0.02    0.12
  11  -3   9    0.12    0.11
  11  -3   9    0.09    0.11
  11   3   9    0.01    0.06
  11   3   9    0.02    0.11
  11   3   9    0.02    0.08
  13  -3   9    0.73    0.16
  13  -3   9    0.85    0.18
  13  -3   9    0.67    0.14
  13   3   9    0.71    0.10
  13   3   9    0.62    0.17
 -13   3  -9    0.65    0.08
  13   3   9    0.64    0.13
  15  -3   9    1.81    0.19
  15  -3   9    1.72    0.22
  15  -3   9    1.78    0.25
  15   3   9    2.01    0.19
  15   3   9    1.79    0.24
  17  -3   9    8.40    0.54
  17  -3   9    8.09    0.47
  17  -3   9    8.34    0.44
  17   3   9    7.95    0.51
  19  -3   9    0.32    0.19
  19  -3   9    0.04    0.14
  19   3   9    0.02    0.16
  24  -4  -9   -0.09    0.16
  24  -4  -9    0.33    0.20
  24   4  -9    0.32    0.19
  22  -4  -9    1.15    0.22
  22  -4  -9    1.25    0.27
  22   4  -9    1.53    0.27
  20  -4  -9    0.11    0.12
  20  -4  -9    0.07    0.15
  20   4  -9    0.22    0.16
  18  -4  -9    0.05    0.11
  18  -4  -9   -0.02    0.15
  18   4  -9   -0.03    0.14
  16  -4  -9    0.12    0.11
  16  -4  -9   -0.05    0.12
  16   4  -9    0.18    0.07
 -16   4   9    0.07    0.05
  16   4  -9    0.16    0.14
  14  -4  -9    1.82    0.23
  14  -4  -9    2.16    0.22
 -14   4   9    2.15    0.16
  14   4  -9    2.08    0.14
  14   4  -9    1.63    0.23
  12  -4  -9   12.79    0.59
  12  -4  -9   12.83    0.62
  12   4  -9   13.10    0.63
  12   4  -9   12.73    0.49
  12   4  -9   13.07    0.51
 -12   4   9   12.73    0.54
  10  -4  -9    0.84    0.15
  10  -4  -9    0.90    0.16
  10   4  -9    0.65    0.06
 -10   4   9    0.70    0.10
  10   4  -9    0.70    0.14
  10   4  -9    0.67    0.08
   8  -4  -9    2.73    0.23
   8  -4  -9    2.78    0.24
  -8  -4   9    2.56    0.17
  -8   4   9    2.72    0.11
  -8   4   9    2.88    0.12
   8   4  -9    2.47    0.22
  -8   4   9    2.54    0.19
   8   4  -9    2.85    0.16
   8   4  -9    2.76    0.14
  -6  -4   9    0.10    0.07
  -6  -4   9    0.12    0.05
  -6  -4   9    0.06    0.05
   6  -4  -9    0.15    0.10
   6  -4  -9   -0.04    0.09
  -6  -4   9    0.08    0.09
  -6   4   9    0.15    0.04
  -6   4   9    0.02    0.09
  -6   4   9    0.19    0.04
   6   4  -9    0.19    0.09
   6   4  -9    0.10    0.05
   4  -4  -9    3.64    0.24
   4  -4  -9    3.69    0.26
  -4  -4   9    3.66    0.19
  -4  -4   9    3.67    0.23
  -4  -4   9    3.67    0.24
  -4  -4   9    3.52    0.19
   4   4  -9    3.27    0.22
  -4   4   9    3.17    0.23
  -4   4   9    3.47    0.22
   4   4  -9    3.71    0.19
  -4   4   9    3.35    0.18
   2  -4  -9    0.13    0.10
  -2  -4   9   -0.02    0.07
  -2  -4   9    0.08    0.09
  -2  -4   9   -0.01    0.05
   2  -4  -9   -0.07    0.09
   2   4  -9   -0.10    0.05
  -2   4   9   -0.08    0.09
  -2   4   9    0.02    0.06
  -2   4   9   -0.05    0.07
   2   4  -9    0.01    0.07
   0  -4   9    2.27    0.20
   0  -4   9    2.46    0.20
   0  -4  -9    2.07    0.18
   0  -4   9    2.42    0.17
   0   4   9    2.36    0.19
   0   4   9    2.55    0.18
   0   4   9    2.19    0.18
   0   4  -9    2.58    0.15
  -2  -4  -9    0.50    0.10
   2  -4   9    0.36    0.10
   2  -4   9    0.21    0.08
   2  -4   9    0.43    0.11
   2   4   9    0.30    0.11
   2   4   9    0.44    0.10
  -2   4  -9    0.42    0.07
   2   4   9    0.54    0.10
   4  -4   9    0.16    0.09
   4  -4   9   -0.02    0.09
   4  -4   9    0.13    0.09
  -4  -4  -9    0.34    0.10
   4   4   9    0.16    0.10
  -4   4  -9    0.14    0.05
   4   4   9    0.04    0.07
   4   4   9    0.06    0.09
   6  -4   9    0.52    0.12
   6  -4   9    0.82    0.14
  -6  -4  -9    0.62    0.10
   6  -4   9    0.72    0.14
   6   4   9    0.73    0.11
   6   4   9    0.84    0.14
  -6   4  -9    0.64    0.07
   6   4   9    0.90    0.15
   8  -4   9    5.07    0.33
   8  -4   9    5.06    0.31
   8  -4   9    4.97    0.33
   8   4   9    5.86    0.32
   8   4   9    5.29    0.34
   8   4   9    5.24    0.29
  10  -4   9    4.66    0.32
  10  -4   9    4.99    0.31
  10  -4   9    5.20    0.35
  10   4   9    5.09    0.31
  10   4   9    4.66    0.26
  10   4   9    4.54    0.34
  12  -4   9   14.76    0.68
  12  -4   9   14.50    0.71
  12  -4   9   14.63    0.65
  12   4   9   15.53    0.65
  12   4   9   15.38    0.72
  12   4   9   15.14    0.62
 -12   4  -9   14.22    0.60
  14  -4   9    1.00    0.15
  14  -4   9    1.31    0.22
  14  -4   9    0.76    0.17
  14   4   9    1.01    0.20
  14   4   9    1.13    0.13
  14   4   9    0.91    0.16
  16  -4   9    1.51    0.25
  16  -4   9    1.43    0.19
  16  -4   9    1.04    0.20
  16   4   9    1.25    0.23
  18  -4   9    0.37    0.20
  18  -4   9    0.58    0.16
  18  -4   9    0.63    0.20
  18   4   9    0.51    0.19
  23  -5  -9   -0.70    0.17
  23  -5  -9   -0.17    0.13
  23   5  -9   -0.11    0.15
  21  -5  -9    0.56    0.20
  21  -5  -9    0.44    0.19
  21   5  -9    0.63    0.21
  19  -5  -9    1.52    0.22
  19  -5  -9    1.42    0.25
  19   5  -9    1.06    0.22
  17  -5  -9    2.03    0.26
  17  -5  -9    0.97    0.21
  17   5  -9    1.34    0.22
  15  -5  -9    0.06    0.14
  15  -5  -9    0.20    0.16
  15   5  -9    0.27    0.15
 -15   5   9    0.26    0.08
  13  -5  -9    1.57    0.20
  13  -5  -9    1.48    0.21
 -13   5   9    1.45    0.14
  13   5  -9    1.77    0.23
  11  -5  -9    0.91    0.17
  11  -5  -9    0.96    0.18
 -11   5   9    0.91    0.12
  11   5  -9    0.83    0.17
   9  -5  -9   11.39    0.54
   9  -5  -9   10.75    0.54
  -9   5   9   10.41    0.48
   9   5  -9   11.03    0.54
   7  -5  -9    3.71    0.28
  -7  -5   9    3.57    0.20
  -7  -5   9    3.13    0.22
   7  -5  -9    3.76    0.27
  -7   5   9    3.69    0.24
   7   5  -9    3.50    0.26
   7   5  -9    3.51    0.20
  -5  -5   9   21.09    0.83
  -5  -5   9   23.45    0.88
   5  -5  -9   21.05    0.92
   5  -5  -9   21.65    0.90
  -5  -5   9   21.98    0.91
  -5  -5   9   22.59    0.85
  -5   5   9   20.23    0.89
   5   5  -9   21.86    0.84
   5   5  -9   22.33    0.89
  -5   5   9   22.60    0.88
  -5   5   9   22.17    0.83
  -3  -5   9    8.99    0.44
   3  -5  -9    8.71    0.50
  -3  -5   9    9.87    0.42
   3  -5  -9    9.54    0.45
  -3  -5   9    9.48    0.47
  -3   5   9    8.82    0.44
   3   5  -9    9.90    0.44
  -3   5   9    8.89    0.45
  -1  -5   9    0.31    0.08
   1  -5  -9    0.16    0.13
   1  -5  -9    0.41    0.10
  -1  -5   9    0.04    0.09
  -1  -5   9    0.30    0.12
   1   5  -9    0.26    0.09
  -1   5   9    0.29    0.11
  -1   5   9    0.27    0.10
   1  -5   9   16.04    0.69
  -1  -5  -9   15.70    0.65
   1  -5   9   15.28    0.65
   1  -5   9   15.72    0.67
   1   5   9   15.81    0.68
   1   5   9   15.34    0.67
  -1   5  -9   16.15    0.63
   3  -5   9    9.95    0.49
   3  -5   9    9.45    0.46
  -3  -5  -9    9.76    0.45
   3  -5   9   10.22    0.48
   3   5   9   10.00    0.47
   3   5   9    9.93    0.47
  -3   5  -9   10.38    0.42
   5  -5   9    0.56    0.14
  -5  -5  -9    0.26    0.10
   5  -5   9    0.48    0.12
   5  -5   9    0.25    0.13
   5   5   9    0.32    0.11
  -5   5  -9    0.44    0.07
   5   5   9    0.33    0.10
   7  -5   9    0.16    0.11
   7  -5   9    0.15    0.12
   7  -5   9    0.09    0.11
  -7   5  -9    0.14    0.06
   7   5   9    0.21    0.10
   7   5   9    0.25    0.13
   7   5   9    0.23    0.09
   9  -5   9    1.26    0.19
   9  -5   9    1.35    0.19
   9  -5   9    1.34    0.18
   9   5   9    1.04    0.15
   9   5   9    1.30    0.20
   9   5   9    1.20    0.16
  11  -5   9    0.58    0.16
  11  -5   9    0.50    0.16
  11  -5   9    0.84    0.17
 -11   5  -9    0.74    0.12
  11   5   9    0.75    0.14
  11   5   9    1.12    0.20
  11   5   9    0.86    0.13
  13  -5   9    4.42    0.35
  13  -5   9    4.49    0.39
  13  -5   9    5.04    0.33
  13   5   9    4.93    0.39
  13   5   9    4.19    0.29
 -13   5  -9    4.68    0.26
  13   5   9    4.74    0.32
  15  -5   9    4.51    0.37
  15  -5   9    5.09    0.34
  15  -5   9    4.81    0.41
  15   5   9    5.08    0.42
  15   5   9    5.17    0.34
  17  -5   9    0.31    0.20
  17  -5   9    0.32    0.17
  17  -5   9    0.53    0.15
  17   5   9    0.78    0.22
  20  -6  -9    0.40    0.16
  20  -6  -9    0.16    0.18
  20   6  -9    0.34    0.19
  18  -6  -9    0.62    0.18
  18  -6  -9    0.65    0.20
  18   6  -9    0.70    0.20
  16  -6  -9    0.07    0.14
  16  -6  -9    0.13    0.15
  16   6  -9    0.27    0.16
 -16   6   9    0.14    0.08
  14  -6  -9    4.06    0.34
  14  -6  -9    3.04    0.30
  14   6  -9    3.08    0.31
 -14   6   9    3.26    0.24
  12  -6  -9    0.93    0.19
  12  -6  -9    1.12    0.20
 -12   6   9    1.11    0.16
  12   6  -9    1.50    0.22
  10  -6  -9    0.50    0.17
  10  -6  -9    0.43    0.16
  10   6  -9    0.46    0.14
 -10   6   9    0.41    0.11
   8  -6  -9    3.03    0.28
  -8  -6   9    2.83    0.19
   8  -6  -9    3.22    0.27
   8   6  -9    3.29    0.26
  -8   6   9    3.25    0.26
   6  -6  -9    0.42    0.15
   6  -6  -9    0.62    0.15
   6   6  -9    0.53    0.12
  -6   6   9    0.40    0.13
   4  -6  -9   -0.09    0.12
  -4  -6   9    0.20    0.08
  -4  -6   9    0.02    0.12
   4  -6  -9   -0.05    0.09
  -4  -6   9   -0.05    0.09
  -4   6   9    0.08    0.11
   4   6  -9    0.10    0.10
  -4   6   9    0.17    0.10
  -2  -6   9    3.87    0.28
   2  -6  -9    4.26    0.28
  -2  -6   9    4.06    0.26
  -2  -6   9    3.89    0.31
   2  -6  -9    4.60    0.34
   2   6  -9    4.18    0.27
  -2   6   9    3.90    0.27
  -2   6   9    3.73    0.29
   0  -6  -9   10.80    0.48
   0  -6   9   10.82    0.53
   0  -6  -9   10.20    0.56
   0  -6   9   10.37    0.50
   0  -6   9   10.23    0.48
   0   6   9   10.19    0.50
   0   6   9    9.40    0.50
   0   6  -9   10.74    0.47
   2  -6   9   41.64    1.59
  -2  -6  -9   39.88    1.55
   2  -6   9   41.35    1.61
   2  -6   9   40.62    1.58
  -2   6  -9   42.40    1.54
   2   6   9   42.36    1.59
   2   6   9   40.34    1.58
   4  -6   9    3.44    0.28
  -4  -6  -9    3.50    0.23
   4  -6   9    3.11    0.27
   4  -6   9    3.51    0.27
  -4   6  -9    3.54    0.21
   4   6   9    3.07    0.26
   4   6   9    3.64    0.27
   6  -6   9   -0.07    0.13
   6  -6   9   -0.07    0.12
  -6  -6  -9    0.01    0.08
   6  -6   9   -0.04    0.11
  -6   6  -9    0.05    0.06
   6   6   9    0.05    0.12
   6   6   9    0.11    0.13
   8  -6   9    4.23    0.32
   8  -6   9    3.57    0.30
   8  -6   9    3.75    0.30
  -8   6  -9    3.53    0.24
   8   6   9    3.19    0.26
   8   6   9    3.22    0.27
  10  -6   9   -0.10    0.13
  10  -6   9   -0.06    0.12
  10  -6   9    0.04    0.12
  10   6   9    0.03    0.11
  10   6   9    0.01    0.10
 -10   6  -9    0.15    0.08
  10   6   9    0.04    0.13
  12  -6   9    0.48    0.17
  12  -6   9    0.10    0.14
  12  -6   9    0.19    0.13
  12   6   9    0.66    0.19
  12   6   9    0.51    0.14
  12   6   9    0.23    0.13
  14  -6   9   -0.01    0.16
  14  -6   9    0.12    0.15
  14  -6   9   -0.13    0.14
  14   6   9    0.05    0.16
  14   6   9   -0.27    0.12
  14   6   9    0.04    0.12
  17  -7  -9   -0.21    0.15
  17  -7  -9   -0.14    0.14
  17   7  -9   -0.34    0.14
  15  -7  -9    0.83    0.21
  15  -7  -9    0.60    0.22
 -15   7   9    1.03    0.15
  15   7  -9    1.09    0.22
  13  -7  -9    0.19    0.15
  13  -7  -9   -0.06    0.16
  13   7  -9    0.11    0.14
 -13   7   9    0.02    0.09
  11  -7  -9    1.99    0.25
  11  -7  -9    2.15    0.27
 -11   7   9    2.17    0.21
  11   7  -9    2.66    0.28
   9  -7  -9    3.37    0.33
   9  -7  -9    3.86    0.32
   9   7  -9    3.91    0.31
  -9   7   9    3.82    0.28
   7  -7  -9   -0.11    0.10
   7  -7  -9    0.15    0.14
  -7   7   9    0.17    0.13
   7   7  -9    0.06    0.11
  -7   7   9   -0.01    0.10
  -5  -7   9    0.16    0.09
   5  -7  -9    0.63    0.18
   5  -7  -9    0.17    0.13
  -5   7   9    0.42    0.13
   5   7  -9    0.19    0.11
  -5   7   9    0.11    0.12
   3  -7  -9    2.66    0.24
   3  -7  -9    3.17    0.32
  -3  -7   9    3.13    0.24
  -3   7   9    2.87    0.25
   3   7  -9    3.29    0.24
  -3   7   9    2.84    0.27
   1  -7  -9    1.33    0.16
   1  -7  -9    1.74    0.25
  -1  -7   9    1.31    0.20
  -1  -7   9    1.73    0.22
  -1  -7   9    1.24    0.18
  -1   7   9    1.64    0.19
   1   7  -9    1.58    0.16
  -1   7   9    1.44    0.20
  -1  -7  -9    4.60    0.29
   1  -7   9    4.99    0.37
   1  -7   9    5.60    0.34
   1  -7   9    5.40    0.35
   1   7   9    4.91    0.34
   1   7   9    4.99    0.33
  -1   7  -9    5.55    0.30
   3  -7   9    0.86    0.18
   3  -7   9    1.00    0.19
  -3  -7  -9    0.98    0.13
   3  -7   9    1.02    0.17
   3   7   9    0.85    0.16
  -3   7  -9    0.91    0.12
   3   7   9    0.93    0.17
   5  -7   9   -0.12    0.12
   5  -7   9    0.36    0.16
   5  -7   9    0.37    0.14
   5   7   9    0.14    0.12
   5   7   9    0.05    0.12
  -5   7  -9    0.23    0.08
  -5   7  -9    0.32    0.11
   7  -7   9    0.11    0.13
   7  -7   9   -0.08    0.13
   7  -7   9   -0.03    0.13
  -7   7  -9    0.10    0.10
   7   7   9    0.08    0.11
   7   7   9    0.15    0.14
   9  -7   9    2.74    0.27
   9  -7   9    2.25    0.27
   9  -7   9    1.99    0.24
   9   7   9    2.19    0.23
  -9   7  -9    2.35    0.21
   9   7   9    2.59    0.26
  11  -7   9    0.41    0.16
  11  -7   9    0.30    0.15
  11  -7   9    0.28    0.17
 -11   7  -9    0.32    0.12
  11   7   9    0.23    0.13
  11   7   9    0.19    0.19
  11   7   9    0.08    0.15
  13  -7   9    0.27    0.17
  13  -7   9    0.26    0.14
  13  -7   9    0.20    0.20
  13   7   9    0.25    0.15
  13   7   9    0.70    0.22
  13   7   9    0.33    0.15
  14  -8  -9    0.66    0.21
  14  -8  -9    0.77    0.21
  14   8  -9    0.77    0.20
 -14   8   9    0.76    0.15
  12  -8  -9    2.78    0.33
  12  -8  -9    2.67    0.29
 -12   8   9    2.26    0.23
  12   8  -9    2.03    0.26
  10  -8  -9    0.10    0.16
  10  -8  -9   -0.04    0.14
  10   8  -9    0.00    0.16
 -10   8   9    0.13    0.11
   8  -8  -9    1.77    0.27
   8  -8  -9    1.72    0.22
   8   8  -9    2.03    0.23
  -8   8   9    1.58    0.23
  -8   8   9    1.19    0.20
   6  -8  -9    6.09    0.37
   6  -8  -9    6.33    0.46
  -6   8   9    5.92    0.39
   6   8  -9    6.52    0.38
  -6   8   9    4.52    0.38
   4  -8  -9    7.48    0.50
   4  -8  -9    6.96    0.40
   4   8  -9    7.58    0.42
  -4   8   9    6.77    0.42
  -4   8   9    6.50    0.44
   2  -8  -9    1.23    0.26
   2  -8  -9    0.86    0.18
  -2  -8   9    1.15    0.18
  -2   8   9    0.90    0.19
   2   8  -9    1.05    0.16
  -2   8   9    1.06    0.17
   0  -8   9    0.47    0.17
   0  -8   9    0.16    0.11
   0  -8  -9    0.46    0.19
   0   8  -9    0.23    0.12
   0   8   9    0.31    0.15
   0   8   9    0.22    0.13
   0   8  -9    0.33    0.13
   2  -8   9    0.27    0.13
   2  -8   9   -0.02    0.14
   2   8   9   -0.09    0.13
  -2   8  -9    0.26    0.11
  -2   8  -9    0.25    0.12
   2   8   9   -0.04    0.12
   4  -8   9    1.53    0.23
   4  -8   9    2.14    0.24
   4  -8   9    1.48    0.23
  -4   8  -9    1.52    0.20
   4   8   9    1.78    0.25
   4   8   9    1.38    0.20
   6  -8   9    0.19    0.15
   6  -8   9    0.30    0.18
   6  -8   9    0.05    0.14
  -6   8  -9    0.04    0.11
   6   8   9    0.10    0.16
   6   8   9   -0.06    0.15
   8  -8   9    1.88    0.25
   8  -8   9    1.62    0.24
   8  -8   9    1.85    0.25
  -8   8  -9    1.48    0.21
   8   8   9    2.42    0.26
   8   8   9    1.63    0.24
   9  -9  -9    0.80    0.26
  -9   9   9    0.76    0.20
   9   9  -9    0.92    0.19
   9   9  -9    1.17    0.20
   7  -9  -9    0.26    0.21
  -7   9   9    0.54    0.18
   7   9  -9    0.31    0.17
  -7   9   9    0.15    0.13
   7   9  -9    0.42    0.15
   5  -9  -9   -0.07    0.17
   5   9  -9    0.33    0.15
  -5   9   9    0.21    0.15
   5   9  -9    0.08    0.12
  -5   9   9    0.13    0.17
   3  -9  -9    0.40    0.20
  -3   9   9    0.12    0.16
   3   9  -9    0.06    0.13
   3   9  -9    0.32    0.15
  -3   9   9    0.18    0.14
   1  -9  -9    0.67    0.23
   1   9  -9    0.62    0.16
   1   9  -9    0.51    0.14
  -1   9   9    0.30    0.17
  -1   9   9    0.43    0.18
   1  -9   9    0.13    0.17
   1   9   9    0.35    0.19
  -1   9  -9    0.28    0.14
   1   9   9    0.12    0.14
  -1   9  -9    0.33    0.15
   3  -9   9    1.30    0.23
   3  -9   9    1.42    0.24
  -3   9  -9    1.27    0.20
   3   9   9    1.00    0.21
   3   9   9    1.67    0.23
  26   0 -10    1.88    0.27
  26   0 -10    2.51    0.29
  24   0 -10   -0.03    0.13
  22   0 -10    0.23    0.14
  20   0 -10    0.64    0.10
  20   0 -10    0.69    0.11
  20   0 -10    0.45    0.15
  18   0 -10   36.40    1.34
  18   0 -10   35.47    1.42
  16   0 -10   -0.11    0.12
  16   0 -10    0.10    0.05
  16   0 -10    0.02    0.05
  14   0 -10    3.92    0.19
  14   0 -10    3.98    0.19
  14   0 -10    4.02    0.27
  12   0 -10    0.83    0.14
 -12   0  10    0.74    0.07
  12   0 -10    0.81    0.07
  12   0 -10    0.82    0.08
 -10   0  10    4.32    0.19
 -10   0  10    4.42    0.21
  10   0 -10    4.79    0.27
  10   0 -10    4.17    0.19
  10   0 -10    4.38    0.19
  -8   0  10    0.61    0.07
   8   0 -10    0.64    0.11
   8   0 -10    0.55    0.06
  -8   0  10    0.56    0.08
  -8   0  10    0.52    0.05
  -6   0  10    0.04    0.06
  -6   0  10    0.01    0.04
   6   0 -10    0.07    0.04
   6   0 -10    0.04    0.08
  -6   0  10    0.08    0.05
   4   0 -10   30.52    1.19
   4   0 -10   31.48    1.16
  -4   0  10   31.88    1.15
  -4   0  10   30.73    1.17
  -4   0  10   32.29    1.15
   2   0 -10    4.45    0.25
   2   0 -10    4.17    0.22
  -2   0  10    4.36    0.24
  -2   0  10    4.63    0.22
   0   0 -10   10.65    0.45
   0   0  10   10.55    0.43
   0   0  10   10.05    0.45
  -2   0 -10    2.49    0.12
  -2   0 -10    2.33    0.18
   2   0  10    2.46    0.18
   2   0  10    2.36    0.17
  -4   0 -10   21.81    0.77
   4   0  10   20.84    0.83
   4   0  10   20.62    0.83
   6   0  10    2.00    0.17
  -6   0 -10    1.76    0.08
   6   0  10    1.94    0.17
   8   0  10    4.75    0.28
   8   0  10    4.92    0.29
  10   0  10   13.49    0.62
  10   0  10   14.10    0.60
  12   0  10   69.87    2.63
  12   0  10   71.47    2.59
  14   0  10   11.54    0.52
  14   0  10   10.32    0.55
  16   0  10    1.91    0.27
  16   0  10    1.98    0.24
  16   0  10    1.70    0.18
  18   0  10   13.10    0.76
  18   0  10   14.08    0.69
  20   0  10    2.97    0.37
  20   0  10    3.45    0.33
  25  -1 -10    1.57    0.27
  25   1 -10    1.60    0.23
  25   1 -10    1.67    0.28
  23  -1 -10    1.98    0.20
  23  -1 -10    2.10    0.26
  23   1 -10    1.92    0.23
  23   1 -10    1.64    0.25
  21  -1 -10    0.11    0.16
  21  -1 -10   -0.05    0.07
  21   1 -10   -0.09    0.13
  19  -1 -10    2.13    0.25
  19  -1 -10    2.48    0.20
  19   1 -10    2.77    0.24
  19   1 -10    2.52    0.17
  17  -1 -10   28.73    1.10
  17  -1 -10   28.61    1.17
  17  -1 -10   28.11    1.04
  17   1 -10   28.53    1.14
  17   1 -10   29.20    1.06
  15  -1 -10   22.36    0.82
  15  -1 -10   22.16    0.95
  15  -1 -10   23.04    0.82
  15  -1 -10   23.05    0.88
  15   1 -10   21.96    0.91
  15   1 -10   23.35    0.84
  13  -1 -10    0.53    0.04
  13  -1 -10    0.57    0.05
  13  -1 -10    0.61    0.09
 -13  -1  10    0.51    0.05
  13  -1 -10    0.77    0.14
  13   1 -10    0.60    0.11
 -13   1  10    0.67    0.09
  13   1 -10    0.66    0.08
 -13   1  10    0.60    0.06
  13   1 -10    0.58    0.05
  11  -1 -10    0.66    0.13
  11  -1 -10    0.66    0.09
  11  -1 -10    0.60    0.04
 -11  -1  10    0.70    0.07
  11   1 -10    0.80    0.08
  11   1 -10    0.68    0.11
 -11   1  10    0.68    0.08
   9  -1 -10    0.17    0.06
   9  -1 -10    0.05    0.03
   9  -1 -10    0.17    0.09
  -9  -1  10    0.10    0.06
  -9   1  10    0.00    0.03
   9   1 -10    0.11    0.07
  -9   1  10    0.06    0.05
   9   1 -10    0.10    0.06
  -7  -1  10   19.39    0.74
  -7  -1  10   19.16    0.74
   7  -1 -10   19.19    0.78
   7  -1 -10   18.95    0.74
   7  -1 -10   19.40    0.71
   7   1 -10   20.28    0.73
  -7   1  10   18.35    0.74
  -7   1  10   19.32    0.70
   7   1 -10   18.95    0.76
  -5  -1  10   11.30    0.42
   5  -1 -10   11.03    0.44
  -5  -1  10   11.50    0.47
   5  -1 -10   11.25    0.49
  -5  -1  10   10.42    0.46
  -5   1  10   11.20    0.43
   5   1 -10   11.41    0.45
  -5   1  10   11.36    0.47
   5   1 -10   11.44    0.48
  -3  -1  10    0.29    0.08
  -3  -1  10    0.13    0.07
   3  -1 -10    0.16    0.08
   3  -1 -10    0.30    0.06
  -3   1  10    0.41    0.08
  -3   1  10    0.23    0.05
  -3   1  10    0.31    0.06
   3   1 -10    0.33    0.08
   1  -1 -10   26.14    1.01
  -1  -1  10   26.65    1.00
   1  -1 -10   25.65    0.98
  -1  -1  10   27.06    0.99
   1  -1 -10   26.90    1.00
  -1   1  10   26.29    1.01
  -1   1  10   25.81    1.00
   1   1 -10   25.06    1.00
  -1   1  10   26.44    0.98
   1  -1  10    1.33    0.13
  -1  -1 -10    1.66    0.14
   1  -1  10    1.35    0.13
   1   1  10    1.19    0.13
  -1   1 -10    1.34    0.13
   1   1  10    1.60    0.13
  -3  -1 -10    3.45    0.22
   3  -1  10    3.56    0.22
  -3  -1 -10    3.68    0.16
   3  -1  10    3.19    0.21
   3   1  10    3.36    0.21
   3   1  10    3.68    0.22
  -3   1 -10    3.15    0.15
  -3   1 -10    3.40    0.15
  -5  -1 -10    0.07    0.03
   5  -1  10    0.07    0.08
   5  -1  10    0.23    0.09
   5   1  10   -0.04    0.08
   5   1  10    0.12    0.08
   7  -1  10    0.99    0.12
   7  -1  10    0.60    0.12
  -7  -1 -10    0.78    0.07
   7   1  10    0.76    0.13
   7   1  10    0.94    0.12
   9  -1  10    2.82    0.21
   9  -1  10    2.41    0.19
   9   1  10    2.48    0.20
   9   1  10    2.92    0.24
  11  -1  10    3.40    0.30
  11  -1  10    2.82    0.23
  11  -1  10    2.96    0.23
  11   1  10    2.60    0.24
  11   1  10    2.87    0.22
  13  -1  10    5.31    0.31
  13  -1  10    5.30    0.35
  13  -1  10    5.53    0.40
  13   1  10    5.33    0.31
  13   1  10    5.80    0.36
  15  -1  10    0.35    0.17
  15  -1  10    0.21    0.11
  15  -1  10    0.33    0.14
  15   1  10    0.10    0.11
  15   1  10    0.18    0.14
  17  -1  10    0.04    0.10
  17  -1  10    0.03    0.17
  17  -1  10    0.08    0.13
  17   1  10    0.00    0.14
  19  -1  10    1.24    0.26
  19  -1  10    1.15    0.21
  19   1  10    1.64    0.25
  26  -2 -10    1.99    0.29
  26   2 -10    1.66    0.27
  24  -2 -10   -0.17    0.12
  24  -2 -10    0.10    0.16
  24   2 -10   -0.08    0.09
  24   2 -10   -0.04    0.20
  22  -2 -10    0.05    0.15
  22  -2 -10   -0.01    0.11
  22   2 -10    0.03    0.09
  22   2 -10   -0.27    0.18
  20  -2 -10   -0.07    0.10
  20  -2 -10    0.08    0.14
  20   2 -10   -0.04    0.15
  20   2 -10    0.08    0.09
  18  -2 -10    1.19    0.20
  18  -2 -10    0.87    0.15
  18   2 -10    1.26    0.17
  18   2 -10    0.86    0.20
  16  -2 -10    2.30    0.26
  16  -2 -10    2.46    0.20
  16   2 -10    2.28    0.12
  16   2 -10    2.15    0.19
  16   2 -10    2.16    0.25
  14  -2 -10   24.08    0.92
  14  -2 -10   22.50    0.97
  14   2 -10   23.40    0.92
  14   2 -10   23.53    1.01
 -14   2  10   23.42    0.86
 -14   2  10   23.34    0.87
  12  -2 -10    2.46    0.17
  12  -2 -10    2.26    0.22
 -12  -2  10    2.30    0.13
 -12   2  10    2.41    0.16
  12   2 -10    2.31    0.23
  12   2 -10    2.21    0.18
  10  -2 -10    0.26    0.08
  10  -2 -10    0.18    0.10
 -10  -2  10    0.35    0.07
  10   2 -10    0.24    0.13
  10   2 -10    0.17    0.08
 -10   2  10    0.29    0.08
   8  -2 -10    0.03    0.09
  -8  -2  10    0.01    0.06
   8  -2 -10    0.04    0.06
  -8  -2  10   -0.10    0.05
  -8   2  10    0.08    0.07
   8   2 -10    0.10    0.09
   8   2 -10   -0.01    0.06
   6  -2 -10    0.51    0.09
   6  -2 -10    0.80    0.12
  -6  -2  10    0.49    0.08
  -6  -2  10    0.53    0.09
   6   2 -10    0.55    0.10
  -6   2  10    0.63    0.09
   6   2 -10    0.61    0.11
  -6   2  10    0.63    0.05
  -4  -2  10    0.84    0.11
  -4  -2  10    0.72    0.10
  -4  -2  10    0.63    0.06
   4  -2 -10    0.63    0.11
   4   2 -10    0.62    0.09
   4   2 -10    0.79    0.12
  -4   2  10    0.67    0.07
  -4   2  10    0.49    0.09
  -2  -2  10    5.28    0.27
   2  -2 -10    4.99    0.29
  -2  -2  10    5.55    0.24
  -2  -2  10    5.40    0.28
   2   2 -10    5.61    0.28
  -2   2  10    5.95    0.28
   2   2 -10    5.18    0.27
  -2   2  10    5.58    0.25
   0  -2  10    0.42    0.09
   0  -2  10    0.26    0.09
   0  -2  10    0.34    0.08
   0  -2 -10    0.41    0.10
   0   2 -10    0.42    0.07
   0   2  10    0.38    0.09
   0   2  10    0.41    0.08
   2  -2  10    6.34    0.31
  -2  -2 -10    6.68    0.33
   2  -2  10    6.45    0.33
  -2  -2 -10    7.24    0.29
   2  -2  10    6.61    0.34
  -2   2 -10    5.98    0.27
   2   2  10    6.75    0.32
   2   2  10    6.52    0.32
  -4  -2 -10    1.92    0.12
   4  -2  10    1.80    0.17
   4  -2  10    1.70    0.16
  -4  -2 -10    1.76    0.17
   4  -2  10    1.74    0.16
   4   2  10    1.76    0.16
   4   2  10    1.83    0.14
  -4   2 -10    1.92    0.09
   4   2  10    1.85    0.16
   6  -2  10    0.03    0.09
   6  -2  10    0.12    0.10
  -6  -2 -10    0.08    0.04
   6  -2  10    0.05    0.09
   6   2  10    0.06    0.08
   6   2  10    0.09    0.06
   6   2  10    0.07    0.09
  -8  -2 -10    0.90    0.09
   8  -2  10    1.21    0.15
   8  -2  10    1.08    0.15
   8  -2  10    1.01    0.17
   8   2  10    1.05    0.10
   8   2  10    1.07    0.13
   8   2  10    1.15    0.14
  10  -2  10    1.15    0.19
  10  -2  10    1.05    0.14
  10  -2  10    0.89    0.15
[truncated: 197,045 more chars]
