# Supplementary material for: Crystal structure and DFT study of the zwitterionic form of 3-{(E)-1-[(4-ethoxyphenyl)iminiumyl]ethyl}-6-methyl-2-oxo-2H-pyran-4-olate
Source: Acta Crystallogr E Crystallogr Commun. 2018 Jan 16;74(Pt 2):172–5. doi: 10.1107/S2056989018000919 (PMC5956330; doi:10.1107/S2056989018000919)
Supplement: Supplementary file 2 [file e-74-00172-Isup2.hkl]

data_I                                                                          
_shelx_title ' MO_SF_O2C2H5_0M IN C2/C'                                         
_shelx_refln_list_code          4                                               
_shelx_F_calc_maximum      515.56                                               
_exptl_crystal_F_000      1216.00                                               
_reflns_d_resolution_high  0.8110                                               
                                                                                
loop_                                                                           
 _space_group_symop_operation_xyz                                               
 'x, y, z'                                                                      
 '-x, y, -z+1/2'                                                                
 'x+1/2, y+1/2, z'                                                              
 '-x+1/2, y+1/2, -z+1/2'                                                        
 '-x, -y, -z'                                                                   
 'x, -y, z-1/2'                                                                 
 '-x+1/2, -y+1/2, -z'                                                           
 'x+1/2, -y+1/2, z-1/2'                                                         
                                                                                
_cell_length_a    21.0983                                                       
_cell_length_b     7.7792                                                       
_cell_length_c    17.7036                                                       
_cell_angle_alpha  90.000                                                       
_cell_angle_beta  105.564                                                       
_cell_angle_gamma  90.000                                                       
                                                                                
_shelx_F_squared_multiplier     1.000                                           
                                                                                
loop_                                                                           
 _refln_index_h                                                                 
 _refln_index_k                                                                 
 _refln_index_l                                                                 
 _refln_F_squared_calc                                                          
 _refln_F_squared_meas                                                          
 _refln_F_squared_sigma                                                         
 _refln_observed_status                                                         
   2   0   0        197.50        204.81        12.96 o                         
   4   0   0       1456.58       1319.58        57.03 o                         
   6   0   0       3878.12       3665.79       139.99 o                         
   8   0   0      19579.77      18435.25       663.68 o                         
  10   0   0        476.08        518.50        38.89 o                         
  12   0   0      11064.03      11021.11       199.71 o                         
  14   0   0        115.04        166.21        17.30 o                         
  16   0   0       1443.27       1519.73        37.95 o                         
  18   0   0        161.97        190.50        13.47 o                         
  20   0   0        402.73        396.46        30.60 o                         
  24   0   0        178.28        363.99        39.96 o                         
   1   1   0       7864.85       7338.19        70.08 o                         
   3   1   0      17103.82      15645.74       220.08 o                         
   5   1   0        588.07        448.46         7.60 o                         
   7   1   0        193.61        181.53         6.89 o                         
   9   1   0          9.62         23.50         4.27 o                         
  11   1   0       1769.34       1947.40        37.07 o                         
  13   1   0       1743.66       1695.50        31.18 o                         
  15   1   0         17.30         20.36         6.76 o                         
  17   1   0        182.12        234.70        10.32 o                         
  19   1   0        609.46        607.61        25.64 o                         
  21   1   0          2.05          4.14        12.37 o                         
  23   1   0         36.09         20.26        11.94 o                         
   0   2   0       1436.84       1389.01        22.50 o                         
   2   2   0       3890.48       3719.48        34.86 o                         
   4   2   0          7.38          1.09         2.37 o                         
   6   2   0       1092.01       1094.15        15.91 o                         
   8   2   0        148.05        128.24         5.38 o                         
  10   2   0       9136.54       8991.15       109.58 o                         
  12   2   0       2870.92       2758.12        46.22 o                         
  14   2   0        605.80        600.72        17.56 o                         
  16   2   0        424.96        449.91        18.76 o                         
  18   2   0        674.69        633.69        23.86 o                         
  20   2   0         50.01         99.28        14.47 o                         
  22   2   0         55.52         63.73        24.56 o                         
  24   2   0         55.20         74.10        14.77 o                         
   1   3   0       6789.57       7073.06        69.87 o                         
   3   3   0       1171.72       1309.27        15.43 o                         
   5   3   0        466.09        442.18         9.07 o                         
   7   3   0        677.29        693.50        12.18 o                         
   9   3   0        694.84        952.04        20.09 o                         
  11   3   0        401.15        367.29        10.81 o                         
  13   3   0        508.18        520.01        12.16 o                         
  15   3   0       4322.06       4400.00        79.86 o                         
  17   3   0        369.00        346.28        15.56 o                         
  19   3   0        412.57        414.01        18.77 o                         
  21   3   0         17.33          0.00        12.07 o                         
  23   3   0         22.61         24.82        15.29 o                         
   0   4   0       4451.74       4968.52        95.54 o                         
   2   4   0       4242.73       4552.32        56.04 o                         
   4   4   0       3110.86       3441.68        43.66 o                         
   6   4   0         17.83         31.50         5.91 o                         
   8   4   0        526.91        515.48        12.09 o                         
  10   4   0        555.81        594.56        13.81 o                         
  12   4   0         10.45         29.69         7.28 o                         
  14   4   0        361.55        366.23        15.62 o                         
  16   4   0        425.06        426.47        20.68 o                         
  18   4   0        731.77        764.11        26.04 o                         
  20   4   0        981.98       1025.58        41.28 o                         
  22   4   0        262.32        258.90        23.18 o                         
   1   5   0        942.59       1063.47        22.49 o                         
   3   5   0        815.52        743.02        15.87 o                         
   5   5   0       1134.11       1356.18        29.52 o                         
   7   5   0         61.21         72.67        11.94 o                         
   9   5   0       2668.92       2661.79        45.59 o                         
  11   5   0         67.30         88.48        10.68 o                         
  13   5   0          0.57         11.01         7.64 o                         
  15   5   0        240.44        266.38        14.61 o                         
  17   5   0        347.69        366.20        25.09 o                         
  19   5   0        236.87        212.86        23.22 o                         
  21   5   0       2564.86       2765.92        92.00 o                         
   0   6   0         24.28         29.46        10.00 o                         
   2   6   0         21.24         16.04         7.06 o                         
   4   6   0         42.14         52.04        10.17 o                         
   6   6   0        471.53        467.97        16.53 o                         
   8   6   0       1516.11       1522.41        32.06 o                         
  10   6   0          1.46         15.45         9.48 o                         
  12   6   0        582.50        580.89        23.77 o                         
  14   6   0        271.74        302.81        16.75 o                         
  16   6   0        330.43        357.41        21.59 o                         
  18   6   0        197.70        185.89        25.97 o                         
   1   7   0        554.97        591.66        17.68 o                         
   3   7   0       1159.26       1063.19        27.06 o                         
   5   7   0        419.39        330.61        16.47 o                         
   7   7   0       1145.37       1121.08        28.66 o                         
   9   7   0          0.01          8.77        10.34 o                         
  11   7   0        807.58        766.25        29.70 o                         
  13   7   0        756.73        777.38        27.83 o                         
  15   7   0         33.14         38.47        14.75 o                         
  17   7   0        285.62        273.83        32.03 o                         
   0   8   0        421.37        383.61        39.09 o                         
   2   8   0        291.55        298.26        20.10 o                         
   4   8   0         80.43         55.55        11.84 o                         
   6   8   0       1044.03        930.12        28.17 o                         
   8   8   0          3.70          2.74        13.16 o                         
  10   8   0         16.12         28.18        12.68 o                         
  12   8   0          8.29          0.00        11.77 o                         
   1   9   0         46.74          8.86        18.36 o                         
   3   9   0         77.16         99.98        16.20 o                         
   5   9   0          3.29         13.60        18.74 o                         
   7   9   0        251.92        302.77        22.93 o                         
 -25   1   1        997.21       1026.55        36.64 o                         
 -23   1   1         97.45         70.03        12.30 o                         
 -21   1   1         34.22         37.00        11.06 o                         
 -19   1   1        100.57         91.72        11.88 o                         
 -17   1   1        902.50        965.23        23.58 o                         
 -15   1   1        233.37        257.52        10.66 o                         
 -13   1   1         26.43         36.51         8.53 o                         
 -11   1   1       1381.73       1381.96        27.82 o                         
  -9   1   1        392.97        410.00        10.81 o                         
  -7   1   1      11646.35      10936.53       160.85 o                         
  -5   1   1       2408.71       2362.00        30.17 o                         
  -3   1   1       2872.24       2426.65        25.36 o                         
  -1   1   1       4239.31       3827.72        37.61 o                         
   1   1   1      25352.81      23647.12       211.19 o                         
   3   1   1       5138.92       4781.82        48.16 o                         
   5   1   1      12533.26      11797.94       133.29 o                         
   7   1   1        915.74        911.62        15.59 o                         
   9   1   1        226.67        161.33         7.73 o                         
  11   1   1       5416.53       5328.40        83.21 o                         
  13   1   1         99.33         97.13         6.69 o                         
  15   1   1       5548.37       5412.99        86.82 o                         
  17   1   1         12.57          3.45         7.34 o                         
  19   1   1          4.09          0.00        10.26 o                         
  21   1   1        538.99        555.12        25.51 o                         
  23   1   1        265.32        309.88        23.66 o                         
 -24   2   1         40.84         44.10        12.84 o                         
 -22   2   1        453.65        463.22        21.90 o                         
 -20   2   1       2030.78       1993.29        46.43 o                         
 -18   2   1        108.96        116.90        10.63 o                         
 -16   2   1         30.89         40.60         6.21 o                         
 -14   2   1       2141.26       2164.13        42.90 o                         
 -12   2   1       3608.27       3372.08        51.91 o                         
 -10   2   1       2395.39       2574.50        36.14 o                         
  -8   2   1       7150.19       7177.73        79.91 o                         
  -6   2   1       1916.25       1658.04        20.45 o                         
  -4   2   1       4835.83       4879.35        50.02 o                         
  -2   2   1      12263.63      11773.13       105.60 o                         
   0   2   1      45874.55      45549.86       434.27 o                         
   2   2   1       1984.07       1936.89        18.79 o                         
   4   2   1       2003.20       2044.75        22.22 o                         
   6   2   1       2985.33       2922.98        35.78 o                         
   8   2   1         40.14         58.49         4.41 o                         
  10   2   1        905.85        948.20        17.75 o                         
  12   2   1       2849.91       2947.52        49.31 o                         
  14   2   1        387.12        360.10        12.70 o                         
  16   2   1        909.01        940.48        23.50 o                         
  18   2   1       2659.86       2589.65        55.47 o                         
  20   2   1         15.67          4.47        13.98 o                         
  22   2   1        520.64        520.66        34.78 o                         
  24   2   1        441.28        462.38        26.79 o                         
 -23   3   1          0.77          0.00        14.36 o                         
 -21   3   1        166.67        155.00        17.89 o                         
 -19   3   1        651.86        637.89        30.12 o                         
 -17   3   1       2805.23       2853.18        48.80 o                         
 -15   3   1       1924.72       1882.08        35.53 o                         
 -13   3   1          0.56          4.72         5.42 o                         
 -11   3   1       3012.43       2942.99        43.34 o                         
  -9   3   1        253.60        240.23         8.02 o                         
  -7   3   1        179.73        184.96         5.99 o                         
  -5   3   1       3525.99       3486.12        41.60 o                         
  -3   3   1       1110.54       1228.80        15.12 o                         
  -1   3   1       1835.48       1822.07        20.76 o                         
   1   3   1       2021.97       2024.35        23.62 o                         
   3   3   1      12891.21      13240.21       123.51 o                         
   5   3   1        377.07        379.99         8.22 o                         
   7   3   1       1033.73       1042.20        17.29 o                         
   9   3   1        129.92        160.60         7.54 o                         
  11   3   1        529.53        523.62        11.66 o                         
  13   3   1         28.94         19.61         4.35 o                         
  15   3   1       2058.98       1997.09        42.51 o                         
  17   3   1        430.54        468.44        18.41 o                         
  19   3   1        965.17        923.81        31.27 o                         
  21   3   1        264.18        218.67        20.11 o                         
  23   3   1        141.10        118.00        18.62 o                         
 -22   4   1         87.54        115.85        27.69 o                         
 -20   4   1        864.65        861.55        37.22 o                         
 -18   4   1        506.12        504.73        23.65 o                         
 -16   4   1       1470.04       1522.48        34.48 o                         
 -14   4   1       1020.10       1045.68        24.06 o                         
 -12   4   1        341.87        346.22        11.89 o                         
 -10   4   1          0.82          0.27         4.55 o                         
  -8   4   1          5.51          7.05         5.34 o                         
  -6   4   1         98.50        133.37         7.97 o                         
  -4   4   1       4043.18       4066.68        51.22 o                         
  -2   4   1         48.78         53.72         5.26 o                         
   0   4   1       1620.93       1826.03        27.48 o                         
   2   4   1         75.03         77.39         5.75 o                         
   4   4   1       6015.69       6197.74        73.96 o                         
   6   4   1       2772.89       2905.62        42.36 o                         
   8   4   1        574.64        592.77        14.23 o                         
  10   4   1        249.41        245.83        11.64 o                         
  12   4   1        753.34        799.72        25.97 o                         
  14   4   1        633.29        665.72        19.56 o                         
  16   4   1        410.62        411.79        18.13 o                         
  18   4   1        958.74        928.71        33.31 o                         
  20   4   1        162.95        153.49        18.61 o                         
  22   4   1        352.13        342.19        31.11 o                         
 -21   5   1          0.23          0.00        22.63 o                         
 -19   5   1       4350.43       4347.43       165.71 o                         
 -17   5   1        379.37        368.88        24.90 o                         
 -15   5   1        136.00        130.43        11.71 o                         
 -13   5   1        334.30        358.50        20.40 o                         
 -11   5   1        692.46        708.57        21.38 o                         
  -9   5   1         10.70         18.08         7.23 o                         
  -7   5   1        698.49        692.83        19.13 o                         
  -5   5   1        540.66        570.56        16.11 o                         
  -3   5   1       2307.48       2291.54        35.90 o                         
  -1   5   1         19.04          5.63         5.63 o                         
   1   5   1         19.45         27.27         5.60 o                         
   3   5   1          7.97         11.90         4.87 o                         
   5   5   1         88.63        112.26         9.50 o                         
   7   5   1       1394.01       1525.04        26.75 o                         
   9   5   1        300.01        262.13        10.13 o                         
  11   5   1         14.35          9.80         6.53 o                         
  13   5   1          2.62          0.00        11.21 o                         
  15   5   1       1361.28       1401.07        30.64 o                         
  17   5   1       2628.68       2640.49        64.42 o                         
  19   5   1          5.52          0.00        13.21 o                         
  21   5   1        651.84        734.10        37.21 o                         
 -18   6   1        135.06        148.71        27.40 o                         
 -16   6   1        619.01        632.69        33.71 o                         
 -14   6   1         13.27         21.48        14.49 o                         
 -12   6   1       1902.45       2000.71        43.13 o                         
 -10   6   1       3256.06       3295.70        76.32 o                         
  -8   6   1        566.12        579.73        19.56 o                         
  -6   6   1       1442.68       1404.42        30.50 o                         
  -4   6   1        108.77        131.99        10.90 o                         
  -2   6   1        599.38        654.86        22.78 o                         
   0   6   1          0.21          2.57         6.55 o                         
   2   6   1         24.27         38.76         7.19 o                         
   4   6   1         88.66         80.89         7.15 o                         
   6   6   1        104.62        132.46        11.11 o                         
   8   6   1       1024.50       1037.85        34.12 o                         
  10   6   1       2427.05       2296.29        43.51 o                         
  12   6   1        490.84        514.47        23.96 o                         
  14   6   1        339.81        395.68        18.58 o                         
  16   6   1        693.12        714.21        29.52 o                         
  18   6   1         71.40        106.26        19.46 o                         
 -17   7   1         23.93         35.12        23.22 o                         
 -15   7   1          4.94          0.00        12.37 o                         
 -13   7   1         19.33         19.80        11.11 o                         
 -11   7   1        310.35        330.14        17.08 o                         
  -9   7   1         62.36         76.39        11.35 o                         
  -7   7   1        121.86        140.29        14.32 o                         
  -5   7   1        253.88        255.97        14.99 o                         
  -3   7   1       2253.49       2095.29        41.25 o                         
  -1   7   1         62.87         47.64         9.55 o                         
   1   7   1          2.34          0.19         7.22 o                         
   3   7   1        235.12        224.09        13.61 o                         
   5   7   1        485.46        457.62        18.72 o                         
   7   7   1        325.77        287.72        17.69 o                         
   9   7   1         13.02         20.79        10.97 o                         
  11   7   1        587.35        559.01        21.09 o                         
  13   7   1          2.08         14.61        16.04 o                         
  15   7   1          2.31          0.00        14.28 o                         
 -14   8   1        289.99        279.57        22.21 o                         
 -12   8   1        147.57        132.66        15.56 o                         
 -10   8   1         16.47          6.03        14.69 o                         
  -8   8   1         32.52         36.38        12.94 o                         
  -6   8   1        255.34        240.69        18.12 o                         
  -4   8   1        677.32        609.82        22.37 o                         
  -2   8   1        257.45        258.73        18.00 o                         
   0   8   1        445.54        462.33        21.81 o                         
   2   8   1        202.84        193.41        16.17 o                         
   4   8   1          1.43          0.00         9.50 o                         
   6   8   1        277.49        274.61        18.19 o                         
   8   8   1        481.11        436.14        26.85 o                         
  10   8   1         19.81         17.36        12.81 o                         
  12   8   1         60.47         80.12        19.01 o                         
  -7   9   1        174.17        202.97        19.65 o                         
  -5   9   1        117.31         93.77        15.39 o                         
  -3   9   1         62.61        106.17        15.89 o                         
  -1   9   1        282.93        296.97        21.02 o                         
   1   9   1         52.62         29.99        13.64 o                         
   3   9   1        539.33        492.92        24.79 o                         
   5   9   1        376.47        420.09        23.66 o                         
   7   9   1         18.36          6.87        14.66 o                         
 -24   0   2        101.55        166.79        24.70 o                         
 -22   0   2        145.25        144.45        20.20 o                         
 -20   0   2        372.82        366.26        28.81 o                         
 -18   0   2        243.70        248.38        10.88 o                         
 -16   0   2        727.12        753.47        33.50 o                         
 -14   0   2       4460.25       4539.46       107.68 o                         
 -12   0   2      10657.68      11580.97       247.95 o                         
 -10   0   2       1825.10       2040.16        52.79 o                         
  -8   0   2      15920.73      15602.01       398.71 o                         
  -6   0   2       1921.01       1863.13        55.89 o                         
  -4   0   2          7.26         14.56         3.49 o                         
  -2   0   2      23304.18      22325.67       281.96 o                         
   0   0   2       5156.75       5002.10        80.23 o                         
   2   0   2      24360.64      22354.95       358.71 o                         
   4   0   2     265807.22     250597.05      4012.98 o                         
   6   0   2      41961.76      39812.72      1966.45 o                         
   8   0   2        915.44        968.60        26.94 o                         
  10   0   2       2182.55       1954.21        91.53 o                         
  12   0   2       1295.42       1273.67        35.68 o                         
  14   0   2       2759.44       2794.62        60.32 o                         
  16   0   2         14.41         16.70        10.10 o                         
  18   0   2       1020.00       1026.94        32.93 o                         
  20   0   2        574.91        574.47        32.90 o                         
  22   0   2         92.97         78.81        27.31 o                         
  24   0   2        175.31        254.06        39.38 o                         
 -25   1   2        100.37        108.04        15.35 o                         
 -23   1   2        452.06        478.14        20.72 o                         
 -21   1   2        726.96        683.68        24.73 o                         
 -19   1   2        171.99        153.79        13.27 o                         
 -17   1   2        356.12        376.01        11.72 o                         
 -15   1   2        870.93        894.93        18.65 o                         
 -13   1   2       3937.94       4089.45        61.56 o                         
 -11   1   2       1662.21       1692.70        32.07 o                         
  -9   1   2       3561.53       3619.92        50.01 o                         
  -7   1   2        668.71        730.61        11.42 o                         
  -5   1   2        457.38        465.28         8.31 o                         
  -3   1   2        513.36        587.11         7.18 o                         
  -1   1   2      11633.89      11312.09        97.75 o                         
   1   1   2       2349.09       2306.44        24.44 o                         
   3   1   2      34420.16      33646.83       332.24 o                         
   5   1   2       6514.64       6210.29        71.38 o                         
   7   1   2         95.47         76.46         4.88 o                         
   9   1   2          5.72          1.68         4.56 o                         
  11   1   2        175.15        167.87         9.56 o                         
  13   1   2       2716.47       2613.71        45.68 o                         
  15   1   2       1893.43       1786.89        42.51 o                         
  17   1   2       4362.83       4250.87        66.08 o                         
  19   1   2         82.37        112.46        13.07 o                         
  21   1   2         67.56         78.24        16.80 o                         
  23   1   2        587.53        548.99        33.66 o                         
 -24   2   2          7.90         23.23        12.81 o                         
 -22   2   2         51.23         97.00        13.02 o                         
 -20   2   2        184.82        159.21        13.81 o                         
 -18   2   2        123.08        110.50        12.80 o                         
 -16   2   2       1051.15       1028.81        26.30 o                         
 -14   2   2        242.25        310.33        15.83 o                         
 -12   2   2       4633.86       4830.92        66.74 o                         
 -10   2   2       2524.43       2517.19        30.84 o                         
  -8   2   2        665.15        673.92        11.45 o                         
  -6   2   2        253.50        227.01         6.12 o                         
  -4   2   2       7056.41       6730.63        61.63 o                         
  -2   2   2      26818.29      26538.71       235.47 o                         
   0   2   2      16986.89      16685.48       159.36 o                         
   2   2   2       4690.00       4518.51        42.15 o                         
   4   2   2        464.33        484.29         8.30 o                         
   6   2   2        172.68        203.31         5.71 o                         
   8   2   2        127.11        127.15         5.15 o                         
  10   2   2        315.39        277.68         8.77 o                         
  12   2   2       1091.97       1100.05        23.28 o                         
  14   2   2      10490.21      10143.01       143.05 o                         
  16   2   2         29.56         28.01         7.38 o                         
  18   2   2        271.18        300.25        19.23 o                         
  20   2   2        203.48        198.81        19.82 o                         
  22   2   2         16.73         17.54        20.39 o                         
 -23   3   2        293.99        326.51        24.66 o                         
 -21   3   2        108.49        134.00        15.05 o                         
 -19   3   2        344.66        326.41        20.11 o                         
 -17   3   2         93.17        113.16        14.02 o                         
 -15   3   2        543.10        512.63        21.04 o                         
 -13   3   2         48.21         44.23         4.60 o                         
 -11   3   2       2244.30       2351.95        35.70 o                         
  -9   3   2       2646.35       2899.73        42.12 o                         
  -7   3   2        328.16        395.46         7.57 o                         
  -5   3   2       4303.55       4347.94        44.75 o                         
  -3   3   2        139.62        111.19         3.72 o                         
  -1   3   2       4927.82       5320.64        51.93 o                         
   1   3   2       1528.59       1510.12        17.51 o                         
   3   3   2         27.33         20.15         4.05 o                         
   5   3   2       9800.16      10372.79       105.22 o                         
   7   3   2       4037.77       3996.70        68.21 o                         
   9   3   2        174.18        241.38         9.85 o                         
  11   3   2        848.90        869.28        16.10 o                         
  13   3   2          2.03          0.00         4.78 o                         
  15   3   2       1000.40        992.51        27.60 o                         
  17   3   2        344.98        367.84        16.00 o                         
  19   3   2        664.87        708.99        29.16 o                         
  21   3   2         52.10         47.93        16.59 o                         
  23   3   2          2.38          0.00        18.17 o                         
 -22   4   2        293.63        288.27        32.26 o                         
 -20   4   2       1086.13       1023.86        40.78 o                         
 -18   4   2         27.83         20.02        12.79 o                         
 -16   4   2        271.24        313.03        18.65 o                         
 -14   4   2       3421.25       3520.43        55.95 o                         
 -12   4   2          8.29          2.47         4.20 o                         
 -10   4   2          1.30         13.64         5.83 o                         
  -8   4   2       1782.32       1713.37        33.25 o                         
  -6   4   2       1979.70       1996.89        30.22 o                         
  -4   4   2       3312.19       3603.58        51.64 o                         
  -2   4   2         71.57         25.36         4.71 o                         
   0   4   2        103.61        148.78         6.61 o                         
   2   4   2        283.14        330.41         9.49 o                         
   4   4   2        646.67        685.13        12.76 o                         
   6   4   2       1101.60       1223.48        20.70 o                         
   8   4   2       9026.36       9314.75       122.44 o                         
  10   4   2         65.12         97.81         8.03 o                         
  12   4   2       1228.65       1212.93        29.06 o                         
  14   4   2        107.28        120.11         9.46 o                         
  16   4   2        508.41        519.79        21.19 o                         
  18   4   2        211.15        231.84        19.47 o                         
  20   4   2          2.14          0.00        14.65 o                         
  22   4   2         30.87         10.69        16.30 o                         
 -21   5   2         22.93          0.00        21.96 o                         
 -19   5   2         65.16         71.73        24.24 o                         
 -17   5   2       8317.22       8611.30       153.38 o                         
 -15   5   2        808.62        748.37        22.80 o                         
 -13   5   2          0.03          4.53         8.54 o                         
 -11   5   2       1217.71       1268.64        37.49 o                         
  -9   5   2       2822.66       2796.39        64.92 o                         
  -7   5   2        777.33        757.81        23.48 o                         
  -5   5   2        916.03        846.78        21.50 o                         
  -3   5   2          6.58         25.00         6.00 o                         
  -1   5   2        231.01        200.40         9.87 o                         
   1   5   2        238.38        246.31         8.86 o                         
   3   5   2        310.22        361.53        10.42 o                         
   5   5   2       1699.52       1733.25        27.03 o                         
   7   5   2        931.20        959.34        21.20 o                         
   9   5   2        171.78        193.12        12.37 o                         
  11   5   2        885.31        876.73        24.75 o                         
  13   5   2       1918.52       1929.34        39.52 o                         
  15   5   2        205.17        231.06        13.39 o                         
  17   5   2         95.38        102.35        18.80 o                         
  19   5   2        218.52        243.45        24.65 o                         
 -20   6   2         29.70         17.49        26.41 o                         
 -18   6   2       1474.62       1636.10       100.27 o                         
 -16   6   2        593.02        566.09        31.28 o                         
 -14   6   2        242.28        248.34        15.76 o                         
 -12   6   2          4.05         11.67        10.37 o                         
 -10   6   2       1685.65       1684.45        35.02 o                         
  -8   6   2       1916.39       1906.88        37.76 o                         
  -6   6   2        764.60        762.75        22.65 o                         
  -4   6   2        458.37        451.71        16.71 o                         
  -2   6   2         28.82         37.21         6.64 o                         
   0   6   2          0.05          0.00         6.36 o                         
   2   6   2          3.48          0.17         6.31 o                         
   4   6   2         90.86         96.77         7.76 o                         
   6   6   2         41.64         31.28         9.45 o                         
   8   6   2         10.77          3.72         8.99 o                         
  10   6   2        437.05        404.31        17.34 o                         
  12   6   2       1214.47       1308.64        33.32 o                         
  14   6   2       1233.85       1256.93        34.33 o                         
  16   6   2        152.07        178.42        18.00 o                         
  18   6   2          6.05          0.00        15.67 o                         
 -17   7   2       1177.87       1275.66        63.58 o                         
 -15   7   2        848.27        830.26        31.72 o                         
 -13   7   2        122.55        131.80        15.46 o                         
 -11   7   2          0.77          0.00        10.55 o                         
  -9   7   2         83.12         92.86        13.55 o                         
  -7   7   2       5314.23       5154.57        82.52 o                         
  -5   7   2       1215.90       1107.77        28.62 o                         
  -3   7   2        308.36        284.71        15.14 o                         
  -1   7   2         12.71         26.73         8.03 o                         
   1   7   2        279.00        217.36        11.82 o                         
   3   7   2          4.23          0.00         8.73 o                         
   5   7   2        267.20        297.48        15.05 o                         
   7   7   2        223.04        212.18        14.30 o                         
   9   7   2       1926.98       1850.56        39.34 o                         
  11   7   2       1549.37       1431.69        33.98 o                         
  13   7   2        167.63        174.43        15.50 o                         
  15   7   2         73.14         55.97        24.73 o                         
 -14   8   2        920.33        976.24        42.14 o                         
 -12   8   2       1227.24       1264.53        41.81 o                         
 -10   8   2        185.58        186.89        17.17 o                         
  -8   8   2          4.88          9.28        12.90 o                         
  -6   8   2        402.33        422.11        19.73 o                         
  -4   8   2         18.19         28.98        11.18 o                         
  -2   8   2        302.26        243.15        19.71 o                         
   0   8   2        288.37        291.57        25.11 o                         
   2   8   2        147.46        152.38        15.30 o                         
   4   8   2        127.75        119.19        13.19 o                         
   6   8   2        171.97        197.49        16.49 o                         
   8   8   2        132.10        127.45        14.48 o                         
  10   8   2        215.63        204.66        23.44 o                         
  12   8   2          0.05          2.99        12.01 o                         
  -9   9   2        295.01        325.10        23.68 o                         
  -7   9   2        101.87        132.57        18.10 o                         
  -5   9   2        226.10        246.54        20.04 o                         
  -3   9   2         52.03         74.66        16.81 o                         
  -1   9   2         91.15         62.96        16.51 o                         
   1   9   2        125.01        114.52        16.40 o                         
   3   9   2        160.10        163.91        17.77 o                         
   5   9   2        196.13        168.44        19.13 o                         
   7   9   2         22.21         26.84        15.55 o                         
 -25   1   3          3.52          1.40        10.82 o                         
 -23   1   3        299.02        325.82        21.57 o                         
 -21   1   3         98.45        145.46        16.19 o                         
 -19   1   3        116.72         96.60        12.02 o                         
 -17   1   3        264.01        281.61        10.32 o                         
 -15   1   3        172.62        219.97         9.26 o                         
 -13   1   3       2017.15       1953.79        32.85 o                         
 -11   1   3       7883.52       8127.48       124.09 o                         
  -9   1   3        839.67        769.54        23.12 o                         
  -7   1   3        451.79        314.72         6.91 o                         
  -5   1   3       5667.83       5147.87        59.97 o                         
  -3   1   3       3401.03       3442.66        34.38 o                         
  -1   1   3       1501.16       1517.39        15.36 o                         
   1   1   3       5019.98       4379.27        43.00 o                         
   3   1   3       3892.25       3780.21        37.63 o                         
   5   1   3       1593.88       1582.38        20.69 o                         
   7   1   3        332.82        281.39         6.17 o                         
   9   1   3        565.37        591.01        12.42 o                         
  11   1   3        664.97        587.00        15.88 o                         
  13   1   3        724.54        682.04        16.78 o                         
  15   1   3        440.68        453.23        14.74 o                         
  17   1   3        147.92        123.93         9.51 o                         
  19   1   3       1620.49       1635.42        48.40 o                         
  21   1   3        326.71        399.82        29.31 o                         
  23   1   3          2.51          0.00        20.21 o                         
 -24   2   3        507.97        475.98        25.07 o                         
 -22   2   3        133.23        113.62        14.33 o                         
 -20   2   3        153.69        141.27        13.21 o                         
 -18   2   3         19.87          0.00        11.54 o                         
 -16   2   3       2168.27       2129.21        47.46 o                         
 -14   2   3       3683.13       3821.27        64.54 o                         
 -12   2   3         25.07         39.23        11.21 o                         
 -10   2   3       1963.97       2166.59        30.11 o                         
  -8   2   3       4196.91       4502.34        49.37 o                         
  -6   2   3       1066.24       1234.17        15.39 o                         
  -4   2   3       2870.96       2646.68        27.42 o                         
  -2   2   3      13058.62      12267.26       113.88 o                         
   0   2   3      22514.06      22282.52       204.74 o                         
   2   2   3       1230.18       1188.75        14.67 o                         
   4   2   3      14939.49      15414.98       142.65 o                         
   6   2   3        316.28        313.09         7.02 o                         
   8   2   3       1351.96       1472.67        20.56 o                         
  10   2   3        111.38        108.26         5.62 o                         
  12   2   3         18.80         29.65         3.20 o                         
  14   2   3        466.97        437.86        14.37 o                         
  16   2   3         53.69         39.30        12.50 o                         
  18   2   3        462.16        451.37        18.61 o                         
  20   2   3          1.17         15.61        13.80 o                         
  22   2   3         13.44         35.50        20.82 o                         
 -23   3   3          4.54          5.68        25.81 o                         
 -21   3   3         36.53        123.74        15.51 o                         
 -19   3   3          6.97          1.13        11.52 o                         
 -17   3   3        203.41        172.49        14.91 o                         
 -15   3   3        369.51        378.32        17.67 o                         
 -13   3   3       1588.26       1542.87        25.65 o                         
 -11   3   3        124.41        124.75         7.04 o                         
  -9   3   3        169.49        220.66         7.01 o                         
  -7   3   3       4026.63       4252.54        51.94 o                         
  -5   3   3        333.19        408.59         8.06 o                         
  -3   3   3       1277.26       1376.97        16.94 o                         
  -1   3   3       2468.48       2418.95        26.75 o                         
   1   3   3      15713.58      16268.58       146.39 o                         
   3   3   3        462.84       1040.44        34.68 o                         
   5   3   3       6159.45       6698.22        71.89 o                         
   7   3   3       4460.68       4641.01        59.31 o                         
   9   3   3       5734.18       5883.04        79.10 o                         
  11   3   3        162.05        168.17         9.87 o                         
  13   3   3        284.76        304.37         9.76 o                         
  15   3   3       1230.53       1362.22        31.88 o                         
  17   3   3        768.43        769.97        24.31 o                         
  19   3   3        289.61        289.27        18.30 o                         
  21   3   3        108.88        113.82        20.95 o                         
 -22   4   3         19.11         51.15        24.24 o                         
 -20   4   3        291.44        307.89        24.83 o                         
 -18   4   3         71.57         58.15        14.90 o                         
 -16   4   3        185.92        188.29        14.89 o                         
 -14   4   3         17.70          9.83         6.64 o                         
 -12   4   3        592.18        602.49        14.54 o                         
 -10   4   3        226.16        230.35        10.06 o                         
  -8   4   3        113.11        113.02         8.46 o                         
  -6   4   3       1089.15       1115.09        21.76 o                         
  -4   4   3       3480.65       3440.19        50.05 o                         
  -2   4   3      11195.32      11722.60       143.45 o                         
   0   4   3       3952.84       4110.78        49.07 o                         
   2   4   3         15.76         12.09         4.86 o                         
   4   4   3        444.88        465.02        11.16 o                         
   6   4   3          3.30          0.00         4.72 o                         
   8   4   3       3976.76       3834.25        51.58 o                         
  10   4   3         41.63         53.57         6.76 o                         
  12   4   3       1077.71       1113.55        28.67 o                         
  14   4   3        387.93        370.89        14.80 o                         
  16   4   3        225.50        242.56        15.99 o                         
  18   4   3        124.15        123.68        23.52 o                         
  20   4   3         93.22        130.02        26.57 o                         
 -21   5   3        140.92        148.33        28.36 o                         
 -19   5   3         94.97        126.01        27.06 o                         
 -17   5   3       3746.10       3822.82        77.09 o                         
 -15   5   3       3901.73       3856.38        67.73 o                         
 -13   5   3       4552.52       4728.24        88.99 o                         
 -11   5   3       1161.27       1106.49        31.06 o                         
  -9   5   3         94.67         95.47        10.47 o                         
  -7   5   3        920.33        906.22        26.69 o                         
  -5   5   3       4598.90       4706.99        78.11 o                         
  -3   5   3         62.70         48.44         5.02 o                         
  -1   5   3          3.11          5.53         5.42 o                         
   1   5   3        326.23        297.33        10.52 o                         
   3   5   3          5.16          0.00         5.06 o                         
   5   5   3         89.25         98.38         6.92 o                         
   7   5   3        661.18        638.20        16.65 o                         
   9   5   3         38.66         33.64         7.56 o                         
  11   5   3         17.40          4.22         9.09 o                         
  13   5   3        415.32        417.63        17.23 o                         
  15   5   3        247.33        227.48        16.69 o                         
  17   5   3          7.23         13.54        15.34 o                         
  19   5   3          8.45          0.00        15.38 o                         
 -20   6   3          0.26          0.00        39.80 o                         
 -18   6   3          4.70         84.23        24.92 o                         
 -16   6   3       3342.84       3415.56        99.14 o                         
 -14   6   3       2309.67       2419.10        49.34 o                         
 -12   6   3        611.05        652.57        23.65 o                         
 -10   6   3        278.01        290.66        14.88 o                         
  -8   6   3        251.83        278.87        15.85 o                         
  -6   6   3       9747.64       9782.37       141.64 o                         
  -4   6   3       1003.56       1050.09        25.60 o                         
  -2   6   3       1106.56       1073.51        22.56 o                         
   2   6   3         80.94         98.63         7.59 o                         
   4   6   3         12.00         19.13         7.45 o                         
   6   6   3         27.65         39.26         9.37 o                         
   8   6   3       1101.62       1136.03        27.16 o                         
  10   6   3          5.94          0.00         9.19 o                         
  12   6   3         16.86         26.08        10.32 o                         
  14   6   3       2396.21       2404.87        48.48 o                         
  16   6   3       1080.04       1112.59        35.19 o                         
  18   6   3        233.22        211.66        21.27 o                         
 -17   7   3       1229.00       1272.62        61.04 o                         
 -15   7   3         34.01         67.69        16.30 o                         
 -13   7   3        278.31        294.60        17.86 o                         
 -11   7   3          9.40         33.59        12.65 o                         
  -9   7   3         44.51         26.78        13.21 o                         
  -7   7   3       1283.07       1254.85        31.15 o                         
  -5   7   3        633.20        680.24        27.01 o                         
  -3   7   3        424.90        530.15        19.76 o                         
  -1   7   3         32.85         31.44         8.51 o                         
   1   7   3       1500.13       1372.82        27.98 o                         
   3   7   3         27.65         19.11         9.15 o                         
   5   7   3          5.48          7.26        10.80 o                         
   7   7   3        761.55        742.05        23.66 o                         
   9   7   3        234.37        220.33        15.00 o                         
  11   7   3         21.56         21.74        10.83 o                         
  13   7   3          8.06          0.00        14.69 o                         
  15   7   3        376.58        363.24        24.22 o                         
 -14   8   3        714.41        713.76        31.31 o                         
 -12   8   3       1534.16       1641.04        93.85 o                         
 -10   8   3        457.36        489.93        27.62 o                         
  -8   8   3        124.13         96.04        15.29 o                         
  -6   8   3         90.48         58.89        12.27 o                         
  -4   8   3        133.73        111.50        13.91 o                         
  -2   8   3        101.62        101.14        15.46 o                         
   0   8   3        887.40        832.23        29.09 o                         
   2   8   3        355.88        352.98        20.40 o                         
   4   8   3        489.85        519.56        23.49 o                         
   6   8   3        228.42        226.35        15.91 o                         
   8   8   3        443.14        491.63        25.76 o                         
  10   8   3         81.80         86.14        13.58 o                         
  12   8   3        566.41        546.39        25.86 o                         
  -7   9   3         20.47          7.56        16.05 o                         
  -5   9   3        268.33        294.19        24.73 o                         
  -3   9   3        193.27        221.97        19.30 o                         
  -1   9   3        274.00        267.04        20.50 o                         
   1   9   3        505.76        498.06        25.08 o                         
   3   9   3          6.92         16.20        13.92 o                         
   5   9   3          4.43          8.77        14.96 o                         
   7   9   3         34.19         35.07        16.61 o                         
 -24   0   4        645.98        804.35        40.41 o                         
 -22   0   4         79.61         53.58        19.96 o                         
 -20   0   4        602.69        533.48        31.98 o                         
 -18   0   4         38.37         74.99        10.21 o                         
 -16   0   4        934.71        831.75        39.66 o                         
 -14   0   4        808.05        763.47        21.26 o                         
 -12   0   4        286.67        420.68        30.39 o                         
 -10   0   4      10601.32      11431.94       239.90 o                         
  -8   0   4         37.25         37.61         7.85 o                         
  -6   0   4       1098.93       1070.94        19.39 o                         
  -4   0   4      24878.40      24049.65       302.81 o                         
  -2   0   4        170.72        186.14         6.24 o                         
   0   0   4       2410.62       2366.72        37.74 o                         
   2   0   4      55742.11      54130.20       788.31 o                         
   4   0   4     176426.20     171626.78      2877.00 o                         
   6   0   4       4654.31       4571.84        77.11 o                         
   8   0   4       8907.00       9234.60       167.46 o                         
  10   0   4      11661.31      11147.03       234.41 o                         
  12   0   4       6290.43       5823.08       127.98 o                         
  14   0   4       4742.51       4591.93       104.53 o                         
  16   0   4        645.89        668.11        24.64 o                         
  18   0   4          5.96          0.00        14.11 o                         
  20   0   4        329.99        359.56        39.13 o                         
  22   0   4         60.16         39.89        49.26 o                         
 -25   1   4       2223.71       2188.58        72.64 o                         
 -23   1   4       2184.36       2046.33        45.16 o                         
 -21   1   4          1.56          0.00         8.96 o                         
 -19   1   4         17.31         25.31        10.09 o                         
 -17   1   4        576.87        605.10        17.82 o                         
 -15   1   4       1341.18       1393.96        24.33 o                         
 -13   1   4        367.98        312.56         9.51 o                         
 -11   1   4         12.41          7.53         4.29 o                         
  -9   1   4      17311.49      18099.50       264.38 o                         
  -7   1   4        428.19        427.45         8.81 o                         
  -5   1   4        178.86        169.94         5.51 o                         
  -3   1   4       1890.13       1722.76        17.96 o                         
  -1   1   4       1541.56       1313.31        14.28 o                         
   1   1   4       6655.62       6191.67        60.57 o                         
   3   1   4        174.61        177.60         4.98 o                         
   5   1   4      18709.89      18788.55       202.44 o                         
   7   1   4         91.02         76.55         4.21 o                         
   9   1   4       2137.20       2194.22        28.34 o                         
  11   1   4         35.89         39.79         5.03 o                         
  13   1   4        128.58        147.20         7.84 o                         
  15   1   4       3557.05       3412.65        50.49 o                         
  17   1   4       2779.25       2674.76        45.55 o                         
  19   1   4        539.76        566.63        29.94 o                         
  21   1   4        769.95        768.17        38.02 o                         
  23   1   4         26.23          0.00        18.40 o                         
 -24   2   4        159.13        186.28        21.39 o                         
 -22   2   4        739.78        759.33        25.94 o                         
 -20   2   4        288.63        239.60        16.64 o                         
 -18   2   4        106.11         80.82        10.83 o                         
 -16   2   4         83.46         66.74        10.05 o                         
 -14   2   4        795.63        865.24        18.94 o                         
 -12   2   4       2146.90       2061.98        34.45 o                         
 -10   2   4        116.36        133.81         5.56 o                         
  -8   2   4        748.93        759.08        11.17 o                         
  -6   2   4      10919.53      10598.10       102.61 o                         
  -4   2   4       3520.55       3450.39        32.12 o                         
  -2   2   4        891.12        911.70        12.18 o                         
   0   2   4      25914.57      24889.76       245.19 o                         
   2   2   4      11373.16      11666.62       121.48 o                         
   4   2   4       2248.65       2291.33        26.87 o                         
   6   2   4        797.51        834.99        20.38 o                         
   8   2   4        517.63        568.69        13.78 o                         
  10   2   4        171.67        181.02         6.35 o                         
  12   2   4        341.32        347.62         8.63 o                         
  14   2   4         61.89         69.83         7.32 o                         
  16   2   4        246.43        238.27        17.55 o                         
  18   2   4       1111.26       1060.83        31.89 o                         
  20   2   4        616.85        585.68        37.55 o                         
  22   2   4        159.68        104.56        24.02 o                         
 -23   3   4        105.11        110.13        24.76 o                         
 -21   3   4          0.01          9.96        13.18 o                         
 -19   3   4          6.22          8.25        11.51 o                         
 -17   3   4         33.70         15.47        10.10 o                         
 -15   3   4        296.17        294.17        13.06 o                         
 -13   3   4          7.85          1.30         3.59 o                         
 -11   3   4       2336.41       2551.05        33.62 o                         
  -9   3   4          0.78          1.52         5.29 o                         
  -7   3   4       3494.80       3604.96        44.54 o                         
  -5   3   4        654.62        734.90        12.65 o                         
  -3   3   4        829.82        781.90        11.17 o                         
  -1   3   4        949.51       1039.06        13.89 o                         
   1   3   4       5202.18       5074.92        50.01 o                         
   3   3   4       6060.70       6301.04        65.47 o                         
   5   3   4        584.45        553.28        11.53 o                         
   7   3   4          1.88         10.80         3.94 o                         
   9   3   4        808.29        844.12        15.75 o                         
  11   3   4          4.06          0.00         5.39 o                         
  13   3   4        358.96        329.92        10.97 o                         
  15   3   4        105.19        100.66        13.59 o                         
  17   3   4        315.69        313.77        18.75 o                         
  19   3   4        654.08        682.76        29.11 o                         
  21   3   4         25.65         22.00        24.15 o                         
 -22   4   4        132.12        151.00        38.35 o                         
 -20   4   4        155.68        196.93        33.63 o                         
 -18   4   4         10.07         21.95        13.69 o                         
 -16   4   4        880.74        820.29        26.20 o                         
 -14   4   4        212.02        204.09        10.39 o                         
 -12   4   4         23.27         17.00         4.65 o                         
 -10   4   4        159.26        112.01         9.65 o                         
  -8   4   4        728.53        828.06        17.88 o                         
  -6   4   4        582.86        514.00        13.85 o                         
  -4   4   4       1774.07       1616.66        26.82 o                         
  -2   4   4        250.16        247.64         7.72 o                         
   0   4   4      13671.15      14304.65       165.02 o                         
   2   4   4       2716.31       2922.77        38.54 o                         
   4   4   4       1881.31       2004.73        29.57 o                         
   6   4   4         11.24         12.37         4.99 o                         
   8   4   4         20.96         38.33         5.81 o                         
  10   4   4        300.26        337.39        12.49 o                         
  12   4   4       2083.22       2084.75        36.64 o                         
  14   4   4        199.71        211.05        12.40 o                         
  16   4   4        317.43        355.78        17.87 o                         
  18   4   4          5.44          0.00        12.01 o                         
  20   4   4         85.44        133.56        20.42 o                         
 -21   5   4         28.20         80.70        25.20 o                         
 -19   5   4         41.58         38.02        23.63 o                         
 -17   5   4        716.84        698.73        42.69 o                         
 -15   5   4       1287.08       1391.26        43.39 o                         
 -13   5   4       5893.99       6001.03       109.07 o                         
 -11   5   4       1240.79       1155.83        27.82 o                         
  -9   5   4          0.08          0.00         7.46 o                         
  -7   5   4        101.18        105.72         9.51 o                         
  -5   5   4       8489.60       8513.39       122.73 o                         
  -3   5   4        198.75        177.20         7.85 o                         
  -1   5   4       1044.12       1145.04        23.08 o                         
   1   5   4       1430.27       1248.20        23.06 o                         
   3   5   4        707.58        706.14        15.27 o                         
   5   5   4         53.61         67.38         6.75 o                         
   7   5   4        258.18        291.60        17.03 o                         
   9   5   4        881.04        828.49        19.76 o                         
  11   5   4         35.64         35.16         9.45 o                         
  13   5   4        300.31        311.11        15.96 o                         
  15   5   4        213.21        243.67        17.28 o                         
  17   5   4        410.83        357.89        29.56 o                         
  19   5   4        710.22        821.52        55.71 o                         
 -20   6   4        108.78        138.39        32.01 o                         
 -18   6   4        328.91        340.68        34.17 o                         
 -16   6   4          2.70          0.00        25.53 o                         
 -14   6   4          2.66          6.18         9.18 o                         
 -12   6   4       2763.81       2778.62        87.68 o                         
 -10   6   4         14.59          3.14        12.19 o                         
  -8   6   4          0.07          0.00        13.40 o                         
  -6   6   4        114.17         74.18        12.36 o                         
  -4   6   4       4718.93       4573.04        78.27 o                         
  -2   6   4       1650.76       1604.26        27.68 o                         
   0   6   4        667.67        630.52        17.00 o                         
   2   6   4        341.07        316.27        12.52 o                         
   4   6   4          1.58         10.42         6.29 o                         
   6   6   4        242.14        252.06        13.73 o                         
   8   6   4        393.66        411.31        27.16 o                         
  10   6   4        205.28        212.47        15.10 o                         
  12   6   4         87.29        115.36        17.39 o                         
  14   6   4        211.34        204.20        14.95 o                         
  16   6   4        519.12        494.12        28.84 o                         
 -17   7   4         18.78          0.00        24.29 o                         
 -15   7   4        187.41        186.06        18.10 o                         
 -13   7   4       2559.12       2662.26        75.68 o                         
 -11   7   4         29.77          9.15        13.53 o                         
  -9   7   4         32.89         51.33        12.06 o                         
  -7   7   4        277.48        300.95        16.83 o                         
  -5   7   4        225.97        230.08        14.37 o                         
  -3   7   4       3669.73       3525.88        60.11 o                         
  -1   7   4       1572.06       1437.80        29.52 o                         
   1   7   4        952.51        936.25        22.66 o                         
   3   7   4        331.70        367.05        14.58 o                         
   5   7   4          1.02          0.00         8.90 o                         
   7   7   4        455.66        414.28        18.51 o                         
   9   7   4        163.13        145.94        13.10 o                         
  11   7   4        221.39        215.12        15.59 o                         
  13   7   4       1021.09        995.84        34.44 o                         
  15   7   4        691.90        775.34        36.05 o                         
 -14   8   4        100.05        137.07        18.03 o                         
 -12   8   4        157.99        150.76        19.22 o                         
 -10   8   4         11.86         15.91        14.24 o                         
  -8   8   4         69.85        110.75        15.19 o                         
  -6   8   4          3.19          0.00        11.80 o                         
  -4   8   4         88.98         51.53        11.94 o                         
  -2   8   4        434.49        380.07        21.22 o                         
   0   8   4        186.28        244.10        18.06 o                         
   2   8   4          7.81          8.31        13.61 o                         
   4   8   4         34.87         43.46        12.88 o                         
   6   8   4        308.88        307.86        18.18 o                         
   8   8   4          6.21          1.32        14.43 o                         
  10   8   4         57.91         62.37        12.49 o                         
  -7   9   4        567.83        598.18        30.25 o                         
  -5   9   4        209.72        238.73        19.48 o                         
  -3   9   4        377.82        369.50        22.97 o                         
  -1   9   4         94.35        131.84        17.92 o                         
   1   9   4        377.91        427.92        23.96 o                         
   3   9   4        590.70        561.26        28.79 o                         
   5   9   4         79.53         99.75        17.85 o                         
 -25   1   5        111.63        153.61        28.70 o                         
 -23   1   5       3367.54       3304.66        61.04 o                         
 -21   1   5        493.39        498.42        20.31 o                         
 -19   1   5        105.22         99.29        10.92 o                         
 -17   1   5         36.95         30.27         6.86 o                         
 -15   1   5         51.30         45.70         6.33 o                         
 -13   1   5        253.63        254.21         8.91 o                         
 -11   1   5        395.41        412.34        10.63 o                         
  -9   1   5        689.81        744.13        12.41 o                         
  -7   1   5      11951.54      12683.67       121.92 o                         
  -5   1   5       7054.01       6926.60        76.59 o                         
  -3   1   5       3567.50       3204.04        32.63 o                         
  -1   1   5       5104.80       4730.39        49.00 o                         
   1   1   5        675.21        698.37         9.95 o                         
   3   1   5       1829.04       1762.77        20.34 o                         
   5   1   5       4891.60       5181.53        61.61 o                         
   7   1   5       1746.17       1827.36        26.14 o                         
   9   1   5       3906.34       3814.62        50.86 o                         
  11   1   5        585.47        542.23        10.08 o                         
  13   1   5        895.49        906.01        17.68 o                         
  15   1   5       4343.30       4141.23        64.09 o                         
  17   1   5          1.65          0.00         8.10 o                         
  19   1   5        114.04        100.59        22.81 o                         
  21   1   5         45.71         54.90        24.32 o                         
 -24   2   5        931.49       1031.74        45.22 o                         
 -22   2   5         84.00        112.55        16.17 o                         
 -20   2   5       2062.71       1890.47        43.28 o                         
 -18   2   5        763.72        754.25        24.10 o                         
 -16   2   5       1246.91       1165.49        24.94 o                         
 -14   2   5        982.10        918.11        26.86 o                         
 -12   2   5       1849.81       2170.86        30.35 o                         
 -10   2   5      10001.24      10653.47       129.73 o                         
  -8   2   5       8825.50       9255.57        97.99 o                         
  -6   2   5        446.93        484.15         8.55 o                         
  -4   2   5       4597.84       5024.16        48.78 o                         
  -2   2   5         74.36         25.18         2.97 o                         
   0   2   5       2684.70       2474.23        26.80 o                         
   2   2   5       3126.34       2974.47        34.12 o                         
   4   2   5       2917.35       2959.89        35.25 o                         
   6   2   5          3.77          2.53         3.27 o                         
   8   2   5       3832.78       4095.03        53.28 o                         
  10   2   5        832.41        762.87        13.60 o                         
  12   2   5        704.85        717.43        13.83 o                         
  14   2   5         15.25         19.71         8.04 o                         
  16   2   5       1164.95       1151.51        28.77 o                         
  18   2   5        129.29        116.89        13.70 o                         
  20   2   5        881.78        806.15        44.81 o                         
  22   2   5        523.36        481.95        38.08 o                         
 -23   3   5        534.30        581.32        35.75 o                         
 -21   3   5        220.08        262.35        25.10 o                         
 -19   3   5        139.82        134.99        16.87 o                         
 -17   3   5         22.15          8.38         9.01 o                         
 -15   3   5        459.94        448.61        16.21 o                         
 -13   3   5        548.39        564.34        12.41 o                         
 -11   3   5        510.07        507.93        10.64 o                         
  -9   3   5         59.40         56.84         4.20 o                         
  -7   3   5       6224.56       6671.00        83.03 o                         
  -5   3   5       2114.51       2303.62        28.74 o                         
  -3   3   5        915.74        835.70        13.76 o                         
  -1   3   5        959.33       1042.02        15.01 o                         
   1   3   5        661.96        678.37        11.73 o                         
   3   3   5        144.92        118.42         5.54 o                         
   5   3   5       1594.75       1564.91        22.55 o                         
   7   3   5          0.25          0.00         3.97 o                         
   9   3   5       1873.22       1984.19        31.23 o                         
  11   3   5        194.97        218.52         8.51 o                         
  13   3   5        137.31        136.88         9.51 o                         
  15   3   5         90.49        108.28        11.27 o                         
  17   3   5         22.99         15.14        11.09 o                         
  19   3   5        144.71        119.69        24.73 o                         
  21   3   5         40.35          0.00        45.59 o                         
 -22   4   5         31.22         78.79        36.29 o                         
 -20   4   5        587.46        535.19        38.18 o                         
 -18   4   5        196.79        158.11        26.24 o                         
 -16   4   5       1708.39       1677.97        39.62 o                         
 -14   4   5       2797.65       2750.22        49.61 o                         
 -12   4   5         82.60         92.38         6.58 o                         
 -10   4   5        327.75        358.43        10.66 o                         
  -8   4   5        159.27        153.29         9.10 o                         
  -6   4   5        221.04        169.01         7.11 o                         
  -4   4   5       1331.20       1435.30        23.08 o                         
  -2   4   5      11946.98      11830.35       125.52 o                         
   0   4   5      13655.64      13570.58       157.31 o                         
   2   4   5       2965.68       3087.52        42.44 o                         
   4   4   5       2576.75       2646.64        37.57 o                         
   6   4   5        172.93        176.91         7.96 o                         
   8   4   5       1599.17       1631.44        29.91 o                         
  10   4   5       1186.38       1131.37        24.14 o                         
  12   4   5       2324.99       2359.91        44.62 o                         
  14   4   5         35.52         33.83         8.85 o                         
  16   4   5         11.64         10.47        10.91 o                         
  18   4   5        331.72        363.57        22.10 o                         
  20   4   5         57.40         90.36        31.86 o                         
 -21   5   5          0.36          0.00        22.81 o                         
 -19   5   5        720.50        653.80        48.16 o                         
 -17   5   5       1876.71       1987.20       165.91 o                         
 -15   5   5        172.48        165.15        13.83 o                         
 -13   5   5       2286.45       2285.18        49.97 o                         
 -11   5   5         50.34         20.41        13.55 o                         
  -9   5   5       2177.53       2104.47        41.68 o                         
  -7   5   5       2684.54       2499.56        43.25 o                         
  -5   5   5       1669.63       1786.30        27.47 o                         
  -3   5   5       1163.86       1160.42        23.94 o                         
  -1   5   5        113.68        107.57         8.79 o                         
   1   5   5       2437.75       2489.01        37.46 o                         
   3   5   5        167.63        189.49         9.22 o                         
   5   5   5        156.22        152.27         8.72 o                         
   7   5   5        257.29        253.95        13.57 o                         
   9   5   5        254.40        262.53        15.16 o                         
  11   5   5        260.54        310.17        15.79 o                         
  13   5   5        101.74        131.86        12.14 o                         
  15   5   5         99.71        100.10        14.62 o                         
  17   5   5        122.31        114.94        17.09 o                         
  19   5   5       1095.66       1132.89        39.52 o                         
 -20   6   5          3.98          5.93        25.36 o                         
 -18   6   5         31.73         37.79        27.15 o                         
 -16   6   5        299.62        246.83        44.12 o                         
 -14   6   5       1975.71       1877.99        65.11 o                         
 -12   6   5       2324.43       2376.94        62.68 o                         
 -10   6   5         28.00         31.99        12.91 o                         
  -8   6   5        485.22        478.17        23.01 o                         
  -6   6   5       1206.47       1188.23        31.23 o                         
  -4   6   5       1099.78       1102.27        30.54 o                         
  -2   6   5       1094.36       1050.22        22.18 o                         
   0   6   5       2621.44       2625.18        46.33 o                         
   2   6   5         79.20         78.08         8.61 o                         
   4   6   5         12.68         15.87         6.74 o                         
   6   6   5          7.53          1.77         6.98 o                         
   8   6   5        736.83        701.85        26.20 o                         
  10   6   5       1208.96       1188.38        28.95 o                         
  12   6   5       2653.71       2613.94        52.52 o                         
  14   6   5        248.29        253.41        16.67 o                         
  16   6   5        245.66        226.22        25.26 o                         
 -17   7   5        676.26        630.32        44.39 o                         
 -15   7   5        958.62       1016.90        53.86 o                         
 -13   7   5        605.01        610.66        27.62 o                         
 -11   7   5        139.66        137.64        18.48 o                         
  -9   7   5         14.37         18.26        11.11 o                         
  -7   7   5        123.80        110.89        14.78 o                         
  -5   7   5          0.50          0.00        10.82 o                         
  -3   7   5        446.68        415.45        17.67 o                         
  -1   7   5        184.19        209.58        12.83 o                         
   1   7   5        920.29        811.36        20.72 o                         
   3   7   5        176.78        218.40        12.13 o                         
   5   7   5         74.64         78.90        11.91 o                         
   7   7   5        248.02        281.04        17.29 o                         
   9   7   5        260.62        250.68        15.60 o                         
  11   7   5        196.06        216.89        16.69 o                         
  13   7   5        241.51        259.87        17.20 o                         
 -14   8   5         53.23         16.64        16.24 o                         
 -12   8   5        194.04        236.99        20.43 o                         
 -10   8   5        581.29        626.46        26.68 o                         
  -8   8   5        631.73        625.20        26.17 o                         
  -6   8   5        147.49        122.06        13.69 o                         
  -4   8   5         25.85         15.65        11.19 o                         
  -2   8   5        860.14        789.90        28.36 o                         
   0   8   5         28.95         10.58        12.23 o                         
   2   8   5        512.75        537.52        23.76 o                         
   4   8   5          6.36          2.90        12.04 o                         
   6   8   5         58.82         58.48        12.30 o                         
   8   8   5        229.97        237.06        16.90 o                         
  10   8   5        312.00        295.18        20.45 o                         
  -7   9   5        532.31        505.18        25.57 o                         
  -5   9   5         74.38        114.46        17.42 o                         
  -3   9   5        430.57        418.24        23.43 o                         
  -1   9   5        531.01        535.48        25.78 o                         
   1   9   5        423.61        452.71        27.39 o                         
   3   9   5       1285.77       1326.83        49.83 o                         
 -26   0   6        435.40        369.31        32.34 o                         
 -24   0   6        508.87        461.14        33.68 o                         
 -22   0   6       4607.46       4064.28       105.84 o                         
 -20   0   6         38.38         45.30        15.02 o                         
 -18   0   6          0.27          9.29        10.09 o                         
 -16   0   6         95.95         95.61         9.32 o                         
 -14   0   6         22.95          8.52         7.65 o                         
 -12   0   6       1185.36       1287.37        35.68 o                         
 -10   0   6         10.54         22.54         8.98 o                         
  -8   0   6       1221.56       1180.38        20.32 o                         
  -6   0   6       3211.42       3562.15        55.15 o                         
  -4   0   6      10931.69      10833.32       158.92 o                         
  -2   0   6        489.34        575.82        14.72 o                         
   0   0   6       2678.48       2824.63        55.74 o                         
   2   0   6       2233.81       2049.15        38.12 o                         
   4   0   6        144.17        161.97         8.89 o                         
   6   0   6       1057.71       1416.97        52.28 o                         
   8   0   6      87886.41      88779.82      1572.02 o                         
  10   0   6      17972.90      17887.04       321.05 o                         
  14   0   6       5552.47       5378.29       120.68 o                         
  16   0   6       5785.19       5604.59       135.07 o                         
  20   0   6        588.75        543.98        50.19 o                         
  22   0   6        773.33        771.45        59.05 o                         
 -25   1   6        130.91        193.35        18.68 o                         
 -23   1   6        348.25        358.44        21.56 o                         
 -21   1   6        531.38        605.85        21.85 o                         
 -19   1   6       6493.57       6118.92       102.27 o                         
 -17   1   6        291.75        328.76        11.86 o                         
 -15   1   6        292.12        307.34        10.65 o                         
 -13   1   6          2.90         13.59         5.03 o                         
 -11   1   6       5144.09       5279.69        67.11 o                         
  -9   1   6        562.77        669.49        10.09 o                         
  -7   1   6        326.81        350.62         7.55 o                         
  -5   1   6       2191.04       2235.20        23.99 o                         
  -3   1   6       2322.11       2286.17        24.50 o                         
  -1   1   6         59.20         68.01         4.33 o                         
   1   1   6       3608.56       3446.13        38.58 o                         
   3   1   6       4264.18       4368.23        50.04 o                         
   5   1   6       6080.02       6642.70        87.57 o                         
   7   1   6       3308.65       3170.84        65.26 o                         
   9   1   6       3638.43       3669.45        48.47 o                         
  11   1   6        197.50        209.16         9.57 o                         
  13   1   6          0.02          4.49         6.93 o                         
  15   1   6        684.55        787.79        25.70 o                         
  17   1   6        714.51        663.33        25.78 o                         
  19   1   6        513.57        519.03        36.78 o                         
  21   1   6        222.29        232.62        26.17 o                         
 -24   2   6        169.95        167.82        20.87 o                         
 -22   2   6        370.31        344.07        23.04 o                         
 -20   2   6         59.36         71.87        11.79 o                         
 -18   2   6        453.53        485.97        19.13 o                         
 -16   2   6        158.75        179.76         9.46 o                         
 -14   2   6        706.06        705.63        17.11 o                         
 -12   2   6          2.24          3.75         4.90 o                         
 -10   2   6       3233.81       3526.50        49.75 o                         
  -8   2   6       1251.06       1398.38        18.70 o                         
  -6   2   6       2484.83       2726.67        31.69 o                         
  -4   2   6       1599.17       1642.94        17.83 o                         
  -2   2   6        447.85        365.67         6.80 o                         
   0   2   6       1121.12       1091.26        15.17 o                         
   2   2   6         10.23         17.64         3.38 o                         
   4   2   6        657.35        677.07        11.33 o                         
   6   2   6          5.12         13.34         4.77 o                         
   8   2   6         22.63         25.01         4.93 o                         
  10   2   6        715.80        716.86        15.87 o                         
  12   2   6        325.87        332.99        10.97 o                         
  14   2   6        100.32        127.13        12.75 o                         
  16   2   6          0.04          0.00         8.29 o                         
  18   2   6       1415.01       1427.23        81.22 o                         
  20   2   6         39.46         29.54        21.54 o                         
 -23   3   6        393.41        443.31        53.77 o                         
 -21   3   6        802.28        781.43        31.67 o                         
 -19   3   6         48.48         47.10        13.65 o                         
 -17   3   6        797.80        735.88        29.59 o                         
 -15   3   6        432.43        469.17        16.67 o                         
 -13   3   6          7.83          3.53         5.72 o                         
 -11   3   6       2208.94       2357.69        38.27 o                         
  -9   3   6        103.42        117.24         5.36 o                         
  -7   3   6        650.17        684.47        12.91 o                         
  -5   3   6      11681.17      12370.96       129.75 o                         
  -3   3   6        217.78        432.35        14.91 o                         
  -1   3   6         10.98          5.10         4.09 o                         
   1   3   6         93.70         93.52         5.54 o                         
   3   3   6        763.72        756.21        17.06 o                         
   5   3   6        190.34        146.59         6.48 o                         
   7   3   6        328.19        310.93         9.46 o                         
   9   3   6       1965.85       2389.98        45.29 o                         
  11   3   6        796.98        764.53        15.84 o                         
  13   3   6        788.80        851.07        21.61 o                         
  15   3   6       1797.18       1802.88        39.55 o                         
  17   3   6        347.12        415.92        21.63 o                         
  19   3   6        350.76        338.02        34.63 o                         
 -22   4   6          1.28          7.19        23.57 o                         
 -20   4   6        227.46        237.45        29.86 o                         
 -18   4   6        138.26         96.44        22.73 o                         
 -16   4   6        848.81        859.23        25.77 o                         
 -14   4   6        382.25        407.59        14.61 o                         
 -12   4   6       2165.76       2156.67        34.52 o                         
 -10   4   6       2396.93       2363.55        38.98 o                         
  -8   4   6        473.39        512.53        13.13 o                         
  -6   4   6        542.05        591.28        15.87 o                         
  -4   4   6        351.10        340.20         9.38 o                         
  -2   4   6       2579.24       2529.68        34.59 o                         
   0   4   6       1987.54       1839.80        27.22 o                         
   2   4   6        483.35        486.82        13.42 o                         
   4   4   6       1031.61       1171.00        24.07 o                         
   6   4   6        882.84        909.54        18.96 o                         
   8   4   6       2885.01       2837.72        40.34 o                         
  10   4   6        521.24        527.67        16.45 o                         
  12   4   6        608.16        591.68        19.27 o                         
  14   4   6        135.04        120.80        12.94 o                         
  16   4   6         20.58         29.08        13.14 o                         
  18   4   6         60.84         64.27        15.61 o                         
 -21   5   6         30.39          0.00        21.82 o                         
 -19   5   6         69.63         43.21        23.95 o                         
 -17   5   6        955.10        833.68        81.53 o                         
 -15   5   6         47.77         79.32        15.06 o                         
 -13   5   6       5343.24       5411.24       117.32 o                         
 -11   5   6       2843.02       2838.33        68.07 o                         
  -9   5   6        124.84        154.67        15.80 o                         
  -7   5   6        216.54        179.97         9.49 o                         
  -5   5   6       2007.65       2046.88        33.52 o                         
  -3   5   6         26.57         34.42         7.04 o                         
  -1   5   6       3274.11       3232.73        46.32 o                         
   1   5   6         29.55         25.60         7.10 o                         
   3   5   6        339.47        365.22        13.92 o                         
   5   5   6         18.83         13.10         7.46 o                         
   7   5   6        169.24        148.27        10.92 o                         
   9   5   6          3.22          2.43         9.21 o                         
  11   5   6         86.85         90.44        11.93 o                         
  13   5   6         12.54          0.00         9.41 o                         
  15   5   6        224.10        237.34        17.03 o                         
  17   5   6        376.08        416.04        24.98 o                         
 -20   6   6        301.82        336.94        42.18 o                         
 -18   6   6          0.98          0.00        22.05 o                         
 -16   6   6         49.30         54.08        15.47 o                         
 -14   6   6       2019.22       1992.16        56.90 o                         
 -12   6   6         65.64        105.66        16.53 o                         
 -10   6   6       1173.52       1120.52        75.43 o                         
  -8   6   6       1205.78       1123.18        34.30 o                         
  -6   6   6       1617.97       1966.15        58.40 o                         
  -4   6   6          4.03          1.89         7.60 o                         
  -2   6   6        939.63        879.21        24.15 o                         
   0   6   6       1272.81       1482.18        29.86 o                         
   2   6   6       1118.67       1018.93        24.22 o                         
   4   6   6        191.18        200.57        11.61 o                         
   6   6   6        106.44        122.26         9.62 o                         
   8   6   6         14.84         10.35         8.97 o                         
  10   6   6        342.13        346.16        16.44 o                         
  12   6   6          9.64          6.63        11.46 o                         
  14   6   6        122.07        117.76        14.66 o                         
  16   6   6        503.31        478.52        27.36 o                         
 -17   7   6        851.34        973.74        88.36 o                         
 -15   7   6        170.18        216.26        19.83 o                         
 -13   7   6         20.37         42.32        21.09 o                         
 -11   7   6         83.72         71.14        19.18 o                         
  -9   7   6        446.57        454.10        39.19 o                         
  -7   7   6        201.85        176.85        15.59 o                         
  -5   7   6        690.23        752.55        25.96 o                         
  -3   7   6       1079.04       1052.48        30.63 o                         
  -1   7   6        457.38        450.47        18.71 o                         
   1   7   6       2648.11       2669.87        46.24 o                         
   3   7   6         37.04         19.67         9.44 o                         
   5   7   6        434.01        447.41        19.30 o                         
   7   7   6        634.26        613.92        30.06 o                         
   9   7   6        317.85        366.49        18.40 o                         
  11   7   6        171.30        192.94        29.15 o                         
  13   7   6        518.59        506.30        24.15 o                         
 -12   8   6        221.25        240.57        21.77 o                         
 -10   8   6         78.17         74.15        16.19 o                         
  -8   8   6        144.69        123.77        16.39 o                         
  -6   8   6         67.54         70.23        12.61 o                         
  -4   8   6        452.68        564.74        27.19 o                         
  -2   8   6        456.21        422.21        20.59 o                         
   0   8   6        755.45        778.32        28.71 o                         
   2   8   6       2220.74       2063.49        45.97 o                         
   4   8   6          0.84          0.00        11.19 o                         
   6   8   6        175.05        199.25        15.59 o                         
   8   8   6        668.64        659.13        25.44 o                         
  10   8   6        438.72        423.71        25.68 o                         
  -7   9   6         14.95         21.79        16.73 o                         
  -5   9   6          1.43         10.08        14.39 o                         
  -3   9   6        216.10        273.43        20.69 o                         
  -1   9   6        249.26        266.45        20.27 o                         
   1   9   6         87.44         74.26        17.10 o                         
   3   9   6        239.54        282.86        22.10 o                         
 -25   1   7         17.38         31.29        16.69 o                         
 -23   1   7        433.40        457.38        23.16 o                         
 -21   1   7        121.89        101.06        17.09 o                         
 -19   1   7       3353.46       3336.31        61.73 o                         
 -17   1   7       1217.74       1196.15        26.78 o                         
 -15   1   7        361.22        358.74        11.99 o                         
 -13   1   7         70.25         84.73         6.03 o                         
 -11   1   7        285.97        281.19         6.37 o                         
  -9   1   7       2723.06       2896.82        31.42 o                         
  -7   1   7        139.05        115.07         4.66 o                         
  -5   1   7       2097.91       2143.45        24.52 o                         
  -3   1   7       1342.10       1570.22        19.83 o                         
  -1   1   7          1.92          4.73         3.50 o                         
   1   1   7        153.94        135.94         5.28 o                         
   3   1   7       3797.32       3754.31        50.30 o                         
   5   1   7        193.83        197.72         7.34 o                         
   7   1   7        231.77        190.79         7.95 o                         
   9   1   7       1360.31       1370.67        31.43 o                         
  11   1   7        406.42        402.22        10.92 o                         
  13   1   7       1906.02       1845.84        32.46 o                         
  15   1   7        916.68        885.59        34.78 o                         
  17   1   7        214.17        212.63        16.52 o                         
  19   1   7        561.05        615.96        48.64 o                         
  21   1   7        137.42         75.75        29.72 o                         
 -24   2   7       1304.49       1259.10        42.09 o                         
 -22   2   7        247.40        302.91        25.37 o                         
 -20   2   7        141.85        131.13        15.52 o                         
 -18   2   7        407.78        374.10        15.96 o                         
 -16   2   7        107.75        108.84        11.49 o                         
 -14   2   7       1264.29       1244.75        24.24 o                         
 -12   2   7       3211.51       3027.35        41.45 o                         
 -10   2   7        426.65        384.52        14.53 o                         
  -8   2   7        687.84        865.00        16.30 o                         
  -6   2   7       2854.39       3121.89        38.11 o                         
  -4   2   7      27377.67      29076.08       299.41 o                         
  -2   2   7         13.73         12.34         3.71 o                         
   0   2   7       1511.57       1573.65        19.98 o                         
   2   2   7          0.24          2.57         3.96 o                         
   4   2   7        622.64        722.41        14.33 o                         
   6   2   7        163.09        179.10         7.91 o                         
   8   2   7       3146.48       3078.17        64.71 o                         
  10   2   7         35.41         53.65         5.43 o                         
  12   2   7        569.28        569.13        16.42 o                         
  14   2   7       2158.69       2205.27        44.09 o                         
  16   2   7        216.01        224.68        20.13 o                         
  18   2   7         38.18         83.96        32.76 o                         
  20   2   7         10.51          0.00        24.71 o                         
 -23   3   7          6.60          0.00        22.82 o                         
 -21   3   7        106.01         80.34        15.36 o                         
 -19   3   7          1.14          0.00        11.94 o                         
 -17   3   7         76.65         64.18         8.92 o                         
 -15   3   7        330.39        360.00        11.48 o                         
 -13   3   7        301.85        293.52        10.92 o                         
 -11   3   7        852.36        803.96        18.40 o                         
  -9   3   7       1003.75       1017.48        20.66 o                         
  -7   3   7        246.53        262.61         7.30 o                         
  -5   3   7          0.00          0.00         3.51 o                         
  -3   3   7       7974.73       8679.70       107.70 o                         
  -1   3   7        159.42        149.64         6.65 o                         
   1   3   7          6.64          0.00         4.66 o                         
   3   3   7       1576.30       1582.80        25.93 o                         
   5   3   7       1421.26       1245.45        21.85 o                         
   7   3   7        239.41        276.39         9.13 o                         
   9   3   7        539.42        530.31        15.23 o                         
  11   3   7        199.03        226.15        11.60 o                         
  13   3   7       3734.10       3672.11        59.73 o                         
  15   3   7        677.93        706.37        24.38 o                         
  17   3   7          0.93          2.00        15.34 o                         
  19   3   7        427.67        421.09        36.14 o                         
 -22   4   7         33.53         31.41        23.90 o                         
 -20   4   7          0.14          0.00        20.85 o                         
 -18   4   7          6.78         34.27        21.31 o                         
 -16   4   7       4296.15       4038.51        77.45 o                         
 -14   4   7       2920.42       2924.04        58.71 o                         
 -12   4   7       5170.97       5361.17        87.37 o                         
 -10   4   7        743.10        694.61        14.71 o                         
  -8   4   7        501.41        505.61        13.29 o                         
  -6   4   7        313.83        308.72         9.06 o                         
  -4   4   7         29.11         34.08         4.99 o                         
  -2   4   7       1022.36        946.21        17.47 o                         
   0   4   7       3918.20       4122.50        53.13 o                         
   2   4   7        710.54        715.80        16.79 o                         
   4   4   7       3951.73       3835.19        55.15 o                         
   6   4   7          2.04          0.00         5.28 o                         
   8   4   7       1130.57       1050.21        31.13 o                         
  10   4   7        294.96        262.35        13.16 o                         
  12   4   7        258.51        247.40        13.52 o                         
  14   4   7       1202.26       1174.09        28.03 o                         
  16   4   7         19.39          8.69        11.69 o                         
  18   4   7          6.74         17.59        19.46 o                         
 -21   5   7         44.75         18.99        43.19 o                         
 -19   5   7        197.21        151.86        28.46 o                         
 -17   5   7         45.52         56.03        22.49 o                         
 -15   5   7       2727.24       2673.85        85.69 o                         
 -13   5   7         28.10          6.83        12.72 o                         
 -11   5   7       4486.62       4583.37        87.10 o                         
  -9   5   7       4167.82       4111.24        70.11 o                         
  -7   5   7         16.13         10.54         5.19 o                         
  -5   5   7       1105.87       1122.33        22.52 o                         
  -3   5   7        135.83        125.05         9.58 o                         
  -1   5   7        153.60        146.12         9.03 o                         
   1   5   7        647.63        666.61        19.02 o                         
   3   5   7        133.62        135.18        10.04 o                         
   5   5   7        128.30        138.72        13.23 o                         
   7   5   7        159.68        159.85        11.74 o                         
   9   5   7          5.42         28.27         8.27 o                         
  11   5   7        133.68        149.32        13.45 o                         
  13   5   7        485.63        454.42        18.82 o                         
  15   5   7         72.52         65.29        12.94 o                         
  17   5   7        145.40        197.62        20.30 o                         
 -20   6   7          4.82          0.00        27.15 o                         
 -18   6   7        143.20        175.65        28.83 o                         
 -16   6   7         20.70          0.92        20.21 o                         
 -14   6   7        829.92        935.43        38.19 o                         
 -12   6   7        128.50        104.84        18.93 o                         
 -10   6   7          9.67         11.23        13.58 o                         
  -8   6   7          1.17          5.89         9.51 o                         
  -6   6   7        103.28         91.50        12.87 o                         
  -4   6   7         47.04         27.59        10.81 o                         
  -2   6   7      18281.42      17821.86       233.02 o                         
   0   6   7       1931.86       1902.16        35.65 o                         
   2   6   7        395.70        363.22        15.49 o                         
   4   6   7       1061.99       1039.31        26.02 o                         
   6   6   7        148.25        138.37        10.63 o                         
   8   6   7         79.18         78.79        11.57 o                         
  10   6   7        477.88        458.52        20.82 o                         
  12   6   7        765.78        757.78        26.45 o                         
  14   6   7        614.32        520.92        40.19 o                         
 -17   7   7        428.29        453.03        49.34 o                         
 -15   7   7        178.98        207.16        22.16 o                         
 -13   7   7         12.28          0.00        15.15 o                         
 -11   7   7         20.58         37.41        15.99 o                         
  -9   7   7         73.83         47.41        14.97 o                         
  -7   7   7         90.51        197.06        16.36 o                         
  -5   7   7        285.81        260.67        17.09 o                         
  -3   7   7        223.89        209.46        15.56 o                         
  -1   7   7        413.11        393.40        18.18 o                         
   1   7   7       1152.07       1162.37        28.12 o                         
   3   7   7        522.40        529.51        18.41 o                         
   5   7   7       1580.67       1579.13        36.49 o                         
   7   7   7        116.42        135.90        14.73 o                         
   9   7   7        443.37        434.16        21.84 o                         
  11   7   7         17.53         14.06        12.95 o                         
 -12   8   7       1495.48       1700.79        56.27 o                         
 -10   8   7        222.49        270.23        26.95 o                         
  -8   8   7        820.22        884.98        31.93 o                         
  -6   8   7         13.69          5.97        11.17 o                         
  -4   8   7          0.76          0.00        10.48 o                         
  -2   8   7          0.51          9.85        11.17 o                         
   0   8   7        551.16        604.92        25.61 o                         
   2   8   7        562.32        598.41        25.74 o                         
   4   8   7        398.84        406.56        21.33 o                         
   6   8   7        105.02        139.09        15.56 o                         
   8   8   7        553.25        568.15        26.57 o                         
  -5   9   7       1442.16       1514.72        55.15 o                         
  -3   9   7         53.03         47.91        14.83 o                         
  -1   9   7         18.94         13.75        17.78 o                         
   1   9   7        778.38        754.05        31.10 o                         
 -24   0   8         30.82         11.67        21.77 o                         
 -22   0   8        517.94        561.10        56.56 o                         
 -20   0   8       3606.33       3612.50        92.36 o                         
 -18   0   8        191.16        180.71        17.20 o                         
 -16   0   8         67.34         86.02        17.26 o                         
 -14   0   8          2.22          1.94        14.59 o                         
 -12   0   8       1139.50       1023.31        25.98 o                         
 -10   0   8        294.69        343.82        10.55 o                         
  -8   0   8         70.37        114.91         6.10 o                         
  -6   0   8        593.19        774.78        15.47 o                         
  -4   0   8       2911.46       3083.73        46.11 o                         
  -2   0   8       2029.67       2001.18        32.17 o                         
   0   0   8      12671.18      12429.68       202.43 o                         
   2   0   8       1674.52       1430.57        27.35 o                         
   4   0   8       2752.02       2985.58        59.36 o                         
   6   0   8       3455.41       3500.09        82.76 o                         
   8   0   8       7196.08       6807.37       166.33 o                         
  10   0   8        146.80        183.77        13.60 o                         
  12   0   8       9167.70       8862.61       292.95 o                         
  14   0   8       9761.88       8866.76       242.77 o                         
  16   0   8        201.38        484.80        70.00 o                         
  18   0   8         98.75         90.43        53.15 o                         
  20   0   8         72.54         67.11        31.73 o                         
 -25   1   8        102.77         72.15        19.12 o                         
 -23   1   8        234.50        263.79        18.30 o                         
 -21   1   8       2423.13       2322.36        49.75 o                         
 -19   1   8        352.91        419.49        19.06 o                         
 -17   1   8         49.38         43.17         9.08 o                         
 -15   1   8       1896.63       1906.84        35.45 o                         
 -13   1   8        733.49        702.37        13.64 o                         
 -11   1   8        167.75        177.38         4.98 o                         
  -9   1   8        843.20        801.14        13.44 o                         
  -7   1   8        115.48         85.87         6.46 o                         
  -5   1   8      15045.21      16298.84       156.37 o                         
  -3   1   8         63.54         53.67         4.60 o                         
  -1   1   8        761.31        676.32        13.99 o                         
   1   1   8        990.31       1032.18        18.23 o                         
   3   1   8       1081.41       1045.95        18.87 o                         
   5   1   8        559.62        610.16        17.06 o                         
   7   1   8       1904.72       2101.78        32.09 o                         
   9   1   8        833.04        764.17        16.97 o                         
  11   1   8       1583.35       1525.41        26.37 o                         
  13   1   8       1747.93       1750.93        32.24 o                         
  15   1   8        230.42        226.55        16.73 o                         
  17   1   8        338.15        375.93        22.00 o                         
  19   1   8         87.76        148.46        53.32 o                         
 -24   2   8          0.71         24.74        17.75 o                         
 -22   2   8        424.62        367.77        27.61 o                         
 -20   2   8         73.23         98.17        15.00 o                         
 -18   2   8       2176.42       2122.37        42.62 o                         
 -16   2   8       2319.07       2231.93        42.64 o                         
 -14   2   8         51.34         47.06         5.47 o                         
 -12   2   8        371.23        354.30         9.96 o                         
 -10   2   8        184.31        164.95         8.60 o                         
  -8   2   8       2980.43       3128.47        45.82 o                         
  -6   2   8       1573.29       1715.31        23.26 o                         
  -4   2   8        802.44        844.26        13.52 o                         
  -2   2   8      10125.45      10260.11       113.62 o                         
   0   2   8        282.97        236.59         8.62 o                         
   2   2   8         15.04          6.57         4.63 o                         
   4   2   8       2232.10       2188.13        31.52 o                         
   6   2   8        631.54        652.16        15.59 o                         
   8   2   8          5.82          8.20         4.89 o                         
  10   2   8        165.71        192.16        10.60 o                         
  12   2   8         49.29         51.14         8.69 o                         
  14   2   8        740.60        770.12        24.09 o                         
  16   2   8        167.98        201.73        16.93 o                         
  18   2   8         77.62        130.59        24.97 o                         
  20   2   8        104.00        133.00        26.86 o                         
 -23   3   8       1027.69        965.45        52.64 o                         
 -21   3   8         92.53        131.99        19.03 o                         
 -19   3   8        356.64        339.69        20.22 o                         
 -17   3   8       2395.88       2439.08        53.96 o                         
 -15   3   8        639.62        615.37        16.66 o                         
 -13   3   8         24.33         10.64         5.10 o                         
 -11   3   8        594.01        598.01        17.89 o                         
  -9   3   8       1356.68       1322.77        24.77 o                         
  -7   3   8        761.92        773.50        18.67 o                         
  -5   3   8       1544.04       1539.99        22.35 o                         
  -3   3   8         96.53         82.37         5.60 o                         
  -1   3   8       5004.23       5213.68        64.16 o                         
   1   3   8        478.38        449.51        13.11 o                         
   3   3   8       1821.04       1705.84        28.49 o                         
   5   3   8          1.48          1.16         4.63 o                         
   7   3   8        146.31        124.90        12.88 o                         
   9   3   8        268.50        258.52        14.78 o                         
  11   3   8        317.08        275.17        15.28 o                         
  13   3   8       1407.55       1355.34        29.96 o                         
  15   3   8       1126.04       1182.23        31.62 o                         
  17   3   8        420.36        407.27        27.92 o                         
  19   3   8        780.69        800.00        47.55 o                         
 -22   4   8        195.19        167.56        29.41 o                         
 -20   4   8        977.94        991.85        51.41 o                         
 -18   4   8        518.12        474.04        35.86 o                         
 -16   4   8         56.39         62.19        10.89 o                         
 -14   4   8        945.97        907.04        26.79 o                         
 -12   4   8       1887.37       1868.75        37.08 o                         
 -10   4   8         97.18         93.28        10.28 o                         
  -8   4   8        278.32        278.29         8.43 o                         
  -6   4   8       2930.26       2837.78        38.04 o                         
  -4   4   8        695.56        730.27        16.63 o                         
  -2   4   8        444.65        433.75        12.05 o                         
   0   4   8        639.17        590.22        16.31 o                         
   2   4   8       1345.38       1335.52        30.50 o                         
   4   4   8       2131.17       2037.94        33.40 o                         
   6   4   8        240.83        237.63         9.97 o                         
   8   4   8          5.01          5.77         7.07 o                         
  10   4   8         39.20         48.77         9.26 o                         
  12   4   8        179.07        205.51        12.81 o                         
  14   4   8         37.49         30.94        11.63 o                         
  16   4   8       1567.44       1465.11        43.91 o                         
  18   4   8         58.94         91.90        33.27 o                         
 -21   5   8         48.26         74.24        26.61 o                         
 -19   5   8        187.88        235.94        31.24 o                         
 -17   5   8         76.56         93.76        23.57 o                         
 -15   5   8         73.47         71.47        16.24 o                         
 -13   5   8        249.41        212.28        27.23 o                         
 -11   5   8        130.05        170.60        18.35 o                         
  -9   5   8       7603.23       7652.29       134.08 o                         
  -7   5   8       4749.99       4442.56        73.87 o                         
  -5   5   8        212.00        244.86         9.05 o                         
  -3   5   8        162.85        158.09         9.20 o                         
  -1   5   8       9234.29       9160.36       123.81 o                         
   1   5   8        230.37        222.58        12.01 o                         
   3   5   8         64.35         67.20         9.00 o                         
   5   5   8        435.32        421.66        15.81 o                         
   7   5   8        506.59        485.36        20.18 o                         
   9   5   8        208.08        189.55        13.47 o                         
  11   5   8         76.88         77.25        11.16 o                         
  13   5   8        506.35        518.21        20.46 o                         
  15   5   8          0.48          0.00        12.31 o                         
 -18   6   8         41.16         42.91        29.06 o                         
 -16   6   8        938.96        978.21        39.53 o                         
 -14   6   8         71.37         81.75        26.19 o                         
 -12   6   8          2.64          3.87        15.28 o                         
 -10   6   8       2354.12       2294.83       107.77 o                         
  -8   6   8       1389.24       1310.30        33.44 o                         
  -6   6   8       1087.58       1081.81        30.60 o                         
  -4   6   8        334.70        284.32        16.82 o                         
  -2   6   8       2733.97       2589.68        48.63 o                         
   0   6   8       1550.89       1569.57        31.95 o                         
   2   6   8        639.75        639.11        20.66 o                         
   4   6   8        222.58        232.65        13.53 o                         
   6   6   8        126.38        118.59        10.65 o                         
   8   6   8        213.67        192.27        15.61 o                         
  10   6   8         53.01         64.16        12.17 o                         
  12   6   8         43.90         29.13        11.54 o                         
  14   6   8         12.25          0.00        13.59 o                         
 -17   7   8         43.55         86.68        35.18 o                         
 -15   7   8         36.08         39.62        17.34 o                         
 -13   7   8        226.54        207.82        32.18 o                         
 -11   7   8        137.99        160.52        21.46 o                         
  -9   7   8       1801.17       1814.12        54.63 o                         
  -7   7   8         24.07         30.90        11.56 o                         
  -5   7   8        390.86        364.73        19.31 o                         
  -3   7   8        573.96        618.10        24.00 o                         
  -1   7   8        142.85        111.74        12.89 o                         
   1   7   8       2430.81       2260.65        41.83 o                         
   3   7   8       4272.45       4255.64        65.85 o                         
   5   7   8        260.09        244.88        16.04 o                         
   7   7   8         52.02         56.87        13.28 o                         
   9   7   8          0.19          3.55        12.38 o                         
  11   7   8         43.34         51.34        14.64 o                         
 -12   8   8          0.73          0.00        20.95 o                         
 -10   8   8        163.97        147.37        24.70 o                         
  -8   8   8        308.49        407.98        26.00 o                         
  -6   8   8        100.05         71.46        16.34 o                         
  -4   8   8        257.91        267.94        16.91 o                         
  -2   8   8        508.83        485.52        22.18 o                         
   0   8   8         11.76         37.96        12.35 o                         
   2   8   8        859.74        859.54        30.23 o                         
   4   8   8         86.03         81.77        16.62 o                         
   6   8   8        282.95        243.25        20.90 o                         
 -25   1   9          6.79         34.07        28.02 o                         
 -23   1   9        112.85        111.46        28.78 o                         
 -21   1   9         26.29         35.69        12.58 o                         
 -19   1   9       2681.48       2635.76        54.49 o                         
 -17   1   9        219.91        241.36        18.17 o                         
 -15   1   9       1680.60       1665.45        31.49 o                         
 -13   1   9         71.17         77.10         4.66 o                         
 -11   1   9         23.07         21.61         2.94 o                         
  -9   1   9        859.56        876.18        16.95 o                         
  -7   1   9        589.01        670.35        12.16 o                         
  -5   1   9       8223.29       8816.10        97.60 o                         
  -3   1   9       1906.18       1804.25        26.49 o                         
  -1   1   9       3953.65       4019.33        53.07 o                         
   1   1   9        158.00        169.57         9.45 o                         
   3   1   9        894.65        729.97        14.46 o                         
   5   1   9        931.81       1010.10        28.42 o                         
   7   1   9         15.66         24.67         7.18 o                         
   9   1   9         38.80         45.20         5.28 o                         
  11   1   9         87.72         91.60         8.92 o                         
  13   1   9        332.20        309.25        19.18 o                         
  15   1   9        624.14        671.21        27.14 o                         
  17   1   9        456.10        483.67        25.93 o                         
  19   1   9         89.40        111.36        26.10 o                         
 -24   2   9         30.87         22.24        19.55 o                         
 -22   2   9        432.62        469.22        29.47 o                         
 -20   2   9       2502.88       2479.59        65.63 o                         
 -18   2   9        495.69        496.13        21.83 o                         
 -16   2   9       4515.75       4433.21        83.74 o                         
 -14   2   9       1128.40       1066.70        19.45 o                         
 -12   2   9       2428.25       2416.23        49.52 o                         
 -10   2   9         20.57         20.99         6.51 o                         
  -8   2   9        225.67        237.11         9.87 o                         
  -6   2   9        125.29        129.51         6.11 o                         
  -4   2   9       1240.34       1411.94        20.39 o                         
  -2   2   9        276.36        255.58         9.28 o                         
   0   2   9      10626.27      11106.13       144.24 o                         
   2   2   9          9.28          2.10         4.74 o                         
   4   2   9        336.54        374.98         9.99 o                         
   6   2   9       1051.15       1033.82        22.11 o                         
   8   2   9        160.94        137.28         8.39 o                         
  10   2   9          0.11          2.17         9.66 o                         
  12   2   9       1913.11       1839.21        39.61 o                         
  14   2   9         48.19         43.59        14.73 o                         
  16   2   9        448.53        424.45        23.52 o                         
  18   2   9         31.00          0.00        20.96 o                         
 -23   3   9         80.20        110.23        26.61 o                         
 -21   3   9       2335.07       2173.95       111.51 o                         
 -19   3   9        178.70        153.94        18.79 o                         
 -17   3   9       1247.87       1166.70        33.10 o                         
 -15   3   9         91.34        160.64        13.72 o                         
 -13   3   9         83.63         78.38         5.76 o                         
 -11   3   9        160.89        189.83        11.79 o                         
  -9   3   9         28.73         67.53         7.47 o                         
  -7   3   9         13.17          9.60         3.13 o                         
  -5   3   9        498.43        503.52        11.25 o                         
  -3   3   9       1146.80       1046.26        20.57 o                         
  -1   3   9       1616.33       1517.18        26.40 o                         
   1   3   9         88.22         90.65         7.27 o                         
   3   3   9       1155.29       1283.90        23.96 o                         
   5   3   9        457.28        479.46        13.73 o                         
   7   3   9        575.30        540.06        19.05 o                         
   9   3   9        899.00        871.95        29.43 o                         
  11   3   9         34.80         10.70         9.46 o                         
  13   3   9        211.83        177.76        11.95 o                         
  15   3   9        468.85        477.58        24.78 o                         
  17   3   9       2086.18       2126.08        62.94 o                         
 -22   4   9        359.32        338.72        37.38 o                         
 -20   4   9         14.86         33.65        20.96 o                         
 -18   4   9         10.45          1.21        19.43 o                         
 -16   4   9         45.54         25.50         9.12 o                         
 -14   4   9        522.09        527.69        23.45 o                         
 -12   4   9       3343.47       3336.37        58.81 o                         
 -10   4   9        142.54        181.52        10.03 o                         
  -8   4   9        692.18        709.34        13.64 o                         
  -6   4   9         35.90         30.55         4.55 o                         
  -4   4   9        956.77        916.05        16.64 o                         
  -2   4   9          2.63          0.00         5.58 o                         
   0   4   9        678.12        618.93        16.42 o                         
   2   4   9         97.16        107.77         8.52 o                         
   4   4   9         36.53         32.36         7.35 o                         
   6   4   9        193.35        182.78        10.14 o                         
   8   4   9       1269.91       1365.20        33.73 o                         
  10   4   9       1389.80       1258.15        32.88 o                         
  12   4   9       4071.04       3857.08        64.43 o                         
  14   4   9        286.36        268.25        17.36 o                         
  16   4   9        374.62        342.24        27.70 o                         
 -21   5   9        136.95        140.03        29.86 o                         
 -19   5   9        288.79        351.96        34.24 o                         
 -17   5   9        376.56        388.32        74.42 o                         
 -15   5   9         76.09         54.00        15.20 o                         
 -13   5   9        357.04        399.53        23.91 o                         
 -11   5   9        255.40        234.53        19.91 o                         
  -9   5   9       3100.42       2819.93        67.78 o                         
  -7   5   9        929.05        918.01        22.80 o                         
  -5   5   9       5846.47       5690.16        68.23 o                         
  -3   5   9       2494.19       2415.81        41.40 o                         
  -1   5   9         63.93         68.45         9.08 o                         
   1   5   9       4038.30       4077.18        64.87 o                         
   3   5   9       2554.61       2585.20        45.20 o                         
   5   5   9        105.19        102.41        10.81 o                         
   7   5   9         43.25         44.78         9.19 o                         
   9   5   9        321.36        321.23        18.58 o                         
  11   5   9        147.85        204.52        15.71 o                         
  13   5   9       1221.73       1203.36        31.69 o                         
  15   5   9       1191.49       1285.09        43.07 o                         
 -18   6   9        155.49        169.99        28.83 o                         
 -16   6   9         21.95         38.25        15.20 o                         
 -14   6   9        913.46        869.67        51.98 o                         
 -12   6   9        294.29        303.41        25.47 o                         
 -10   6   9         82.30        114.97        18.00 o                         
  -8   6   9        759.81        801.55        28.33 o                         
  -6   6   9         42.40        130.69        17.58 o                         
  -4   6   9         14.75         13.64         9.03 o                         
  -2   6   9       1058.27       1052.41        26.10 o                         
   0   6   9       2415.34       2688.36        45.86 o                         
   2   6   9      10911.94      10692.89       154.49 o                         
   4   6   9        904.87        888.01        24.69 o                         
   6   6   9          6.00          2.71         9.32 o                         
   8   6   9        911.03        924.51        31.11 o                         
  10   6   9          2.19          6.60        10.62 o                         
  12   6   9         23.31         91.35        21.84 o                         
 -15   7   9        216.95        245.73        25.82 o                         
 -13   7   9          0.21         15.80        16.14 o                         
 -11   7   9        530.64        581.06        32.12 o                         
  -9   7   9        950.20        975.97        39.95 o                         
  -7   7   9          2.10         10.18        13.08 o                         
  -5   7   9         62.46         67.58        18.19 o                         
  -3   7   9        856.73        778.68        27.09 o                         
  -1   7   9        398.54        388.12        17.35 o                         
   1   7   9       1458.10       1338.28        33.60 o                         
   3   7   9        260.39        243.20        15.08 o                         
   5   7   9         39.75         48.67        15.46 o                         
   7   7   9         13.63         14.71        12.79 o                         
   9   7   9        545.04        611.11        25.77 o                         
 -12   8   9        483.94        624.55        43.41 o                         
 -10   8   9         22.14         13.72        17.81 o                         
  -8   8   9        341.02        434.67        27.83 o                         
  -6   8   9       1440.02       1538.99        66.46 o                         
  -4   8   9       1911.05       1831.17        50.12 o                         
  -2   8   9        322.94        269.96        19.44 o                         
   0   8   9         80.20         76.08        13.35 o                         
   2   8   9         30.68         28.75        17.97 o                         
   4   8   9        437.26        427.00        25.20 o                         
   6   8   9         13.17         24.31        15.16 o                         
 -24   0  10          1.34          0.00        33.70 o                         
 -22   0  10         26.31         59.63        36.29 o                         
 -20   0  10        166.79        164.18        17.20 o                         
 -18   0  10       9388.53       9324.68       252.66 o                         
 -16   0  10         15.97          7.96        13.49 o                         
 -14   0  10       1063.97       1027.74        31.18 o                         
 -12   0  10        204.99        205.50        10.45 o                         
 -10   0  10        971.92       1135.27        23.72 o                         
  -8   0  10        187.91        145.43         7.74 o                         
  -6   0  10         14.35         12.46         5.68 o                         
  -4   0  10       7775.81       8143.05       134.92 o                         
  -2   0  10        956.84       1142.84        30.00 o                         
   0   0  10       2727.93       2703.26        66.31 o                         
   2   0  10        598.60        629.81        20.14 o                         
   4   0  10       5315.99       5480.56       121.01 o                         
   6   0  10        573.09        474.36        21.40 o                         
   8   0  10       1292.29       1253.09        52.22 o                         
  10   0  10       2858.71       3580.69       111.78 o                         
  12   0  10      19268.82      18326.71       478.42 o                         
  14   0  10       2942.99       2851.23       158.14 o                         
  16   0  10        503.89        475.42        32.94 o                         
  18   0  10       3778.17       3539.96       132.44 o                         
 -25   1  10        403.89        417.80        38.49 o                         
 -23   1  10        487.89        499.96        30.00 o                         
 -21   1  10          5.07          0.00        14.91 o                         
 -19   1  10        693.00        649.11        26.89 o                         
 -17   1  10       7407.37       7424.64       127.40 o                         
 -15   1  10       5869.25       5884.10        91.67 o                         
 -13   1  10        150.31        149.79         5.05 o                         
 -11   1  10        171.23        172.21         6.91 o                         
  -9   1  10         21.00         19.99         4.73 o                         
  -7   1  10       4739.51       4988.33        63.67 o                         
  -5   1  10       2874.49       2907.99        39.32 o                         
  -3   1  10         55.03         72.63         6.86 o                         
  -1   1  10       6755.49       6801.76        86.11 o                         
   1   1  10        284.50        369.28        17.37 o                         
   3   1  10        975.31        889.07        16.90 o                         
   5   1  10         27.71         21.40         8.62 o                         
   7   1  10        183.26        213.46        15.90 o                         
   9   1  10        715.24        684.88        31.81 o                         
  11   1  10        817.53        754.57        27.80 o                         
  13   1  10       1490.83       1410.19        39.56 o                         
  15   1  10         44.11         57.60        14.92 o                         
  17   1  10          0.01         10.06        16.57 o                         
 -24   2  10          0.32          0.00        16.17 o                         
 -22   2  10          0.07          0.00        15.45 o                         
 -20   2  10          2.59          3.66        14.52 o                         
 -18   2  10        289.44        276.63        26.94 o                         
 -16   2  10        628.02        590.99        20.96 o                         
 -14   2  10       6252.05       6065.83        97.44 o                         
 -12   2  10        607.07        605.25        18.18 o                         
 -10   2  10         74.85         69.03         8.99 o                         
  -8   2  10          1.36          3.05         6.32 o                         
  -6   2  10         96.05        155.58         7.55 o                         
  -4   2  10        119.44        173.02         7.96 o                         
  -2   2  10       1427.67       1416.51        24.61 o                         
   0   2  10         99.18        100.26         8.25 o                         
   2   2  10       1689.14       1705.53        28.53 o                         
   4   2  10        497.78        477.16        11.97 o                         
   6   2  10          8.18         18.92         6.63 o                         
   8   2  10        247.62        271.73        12.13 o                         
  10   2  10        345.60        262.45        14.46 o                         
  12   2  10        254.76        279.21        18.88 o                         
  14   2  10        164.15        193.64        17.67 o                         
  16   2  10         54.83         40.50        15.14 o                         
  18   2  10          8.07          0.00        24.67 o                         
 -23   3  10         99.42        147.95        28.12 o                         
 -21   3  10          9.07          0.00        28.42 o                         
 -19   3  10       1970.45       1887.78        54.75 o                         
 -17   3  10        259.71        268.34        21.10 o                         
 -15   3  10       1946.34       1897.03        43.45 o                         
 -13   3  10         64.61         92.25        11.62 o                         
 -11   3  10        186.88        187.32        11.28 o                         
  -9   3  10          2.03          0.00         8.12 o                         
  -7   3  10        130.79        162.58         5.94 o                         
  -5   3  10       1389.31       1454.84        24.09 o                         
  -3   3  10        123.33        120.34         7.95 o                         
  -1   3  10       1669.28       1639.09        28.28 o                         
   1   3  10        510.73        501.47        14.72 o                         
   3   3  10       1499.14       1667.39        29.19 o                         
   5   3  10        331.26        383.59        12.35 o                         
   7   3  10        199.17        177.11        13.33 o                         
   9   3  10        179.18        134.42        12.52 o                         
  11   3  10          6.45          0.49        11.40 o                         
  13   3  10       2010.81       1898.57        42.45 o                         
  15   3  10         14.83         11.16        14.54 o                         
  17   3  10        337.23        346.15        27.82 o                         
 -22   4  10        235.92        274.28        33.18 o                         
 -20   4  10        152.68        191.51        27.41 o                         
 -18   4  10        107.12        136.48        25.16 o                         
 -16   4  10        405.27        372.52        18.35 o                         
 -14   4  10         51.52         28.17         9.73 o                         
 -12   4  10        279.89        247.20        15.65 o                         
 -10   4  10         12.34         12.27         6.69 o                         
  -8   4  10       1851.59       1799.55        25.78 o                         
  -6   4  10        628.04        617.72        13.78 o                         
  -4   4  10         80.05        104.12         8.20 o                         
  -2   4  10        393.68        415.77        13.65 o                         
   0   4  10       1389.74       1313.73        25.45 o                         
   2   4  10        228.85        250.68        11.29 o                         
   4   4  10        679.12        649.66        17.85 o                         
   6   4  10        151.67        126.60         9.46 o                         
   8   4  10       1868.63       1755.59        38.94 o                         
  10   4  10       1031.50        930.72        29.16 o                         
  12   4  10        529.84        571.08        20.75 o                         
  14   4  10         63.20         87.86        17.08 o                         
  16   4  10         23.53          7.58        18.93 o                         
 -21   5  10        255.03        234.08        32.86 o                         
 -19   5  10          6.71         20.69        31.15 o                         
 -17   5  10        270.41        369.51        33.41 o                         
 -15   5  10        372.77        299.52        22.90 o                         
 -13   5  10        402.31        296.61        21.94 o                         
 -11   5  10          8.57         31.29        19.46 o                         
  -9   5  10       1394.94       1387.08        43.73 o                         
  -7   5  10        948.21        956.07        22.96 o                         
  -5   5  10        706.49        700.07        18.28 o                         
  -3   5  10       4837.57       4632.92        68.77 o                         
  -1   5  10          4.17          9.35         8.18 o                         
   1   5  10        631.62        580.80        17.83 o                         
   3   5  10       4804.13       4713.01        69.58 o                         
   5   5  10        312.44        373.87        14.49 o                         
   7   5  10         92.59         91.68        18.60 o                         
   9   5  10        420.74        390.09        20.68 o                         
  11   5  10        469.89        405.57        24.43 o                         
  13   5  10        313.89        288.64        17.74 o                         
 -18   6  10        209.69        268.96        32.71 o                         
 -16   6  10         10.01          5.30        14.86 o                         
 -14   6  10        205.91        190.51        21.88 o                         
 -12   6  10        124.56        147.60        21.70 o                         
 -10   6  10        317.36        311.27        38.54 o                         
  -8   6  10        270.06        258.59        21.81 o                         
  -6   6  10         39.30         54.92        11.77 o                         
  -4   6  10       1177.95       1153.40        29.03 o                         
  -2   6  10         68.62         74.30        11.76 o                         
   0   6  10         43.93         43.76        10.32 o                         
   2   6  10          0.11          0.00         8.79 o                         
   4   6  10       2173.37       2082.23        40.86 o                         
   6   6  10        720.40        742.38        24.68 o                         
   8   6  10         12.70         30.91        11.93 o                         
  10   6  10        346.87        319.61        18.41 o                         
  12   6  10        171.69        148.30        14.54 o                         
 -15   7  10          8.41          6.69        18.71 o                         
 -13   7  10        111.44        109.49        20.84 o                         
 -11   7  10         43.42         51.27        18.40 o                         
  -9   7  10        383.39        351.63        26.67 o                         
  -7   7  10        210.65        225.95        20.01 o                         
  -5   7  10        615.05        579.13        30.49 o                         
  -3   7  10        714.13        645.76        23.24 o                         
  -1   7  10        231.63        266.52        22.17 o                         
   1   7  10        357.14        376.76        18.16 o                         
   3   7  10          3.45          1.42        11.27 o                         
   5   7  10        284.38        305.64        19.78 o                         
   7   7  10       2109.08       1979.45        47.39 o                         
   9   7  10        204.54        206.40        18.69 o                         
 -10   8  10         85.77         77.29        27.08 o                         
  -8   8  10         13.65          0.00        21.33 o                         
  -6   8  10         23.10         37.09        16.50 o                         
  -4   8  10        978.33        964.53        38.12 o                         
  -2   8  10       1932.98       1725.16        54.51 o                         
   0   8  10        195.57        179.31        18.66 o                         
   2   8  10        140.36        170.67        15.57 o                         
   4   8  10          0.41          0.00        14.05 o                         
 -25   1  11        141.39        203.24        41.79 o                         
 -23   1  11        142.51        163.15        27.54 o                         
 -21   1  11        144.62        102.44        26.57 o                         
 -19   1  11        184.17        179.45        21.67 o                         
 -17   1  11        482.65        473.44        20.82 o                         
 -15   1  11       8580.37       8518.59       118.93 o                         
 -13   1  11       2394.71       2302.50        31.84 o                         
 -11   1  11         67.76         64.68         5.15 o                         
  -9   1  11        847.03        862.25        17.42 o                         
  -7   1  11       3262.59       3376.02        48.20 o                         
  -5   1  11       1961.02       1987.07        29.00 o                         
  -3   1  11        126.37        188.07         8.83 o                         
  -1   1  11          7.94          2.34         6.24 o                         
   1   1  11       2033.14       1897.19        33.49 o                         
   3   1  11        889.34        874.50        26.05 o                         
   5   1  11        474.68        471.06        16.61 o                         
   7   1  11        332.95        334.66        14.80 o                         
   9   1  11         10.44         13.06        12.06 o                         
  11   1  11        773.99        732.68        28.65 o                         
  13   1  11          4.42          8.47        12.50 o                         
  15   1  11         71.27         71.63        19.80 o                         
  17   1  11       1032.96       1069.03        44.81 o                         
 -24   2  11        347.55        440.03        37.72 o                         
 -22   2  11        618.08        624.49        34.12 o                         
 -20   2  11        388.26        317.83        25.06 o                         
 -18   2  11         35.08         34.44        18.34 o                         
 -16   2  11       1847.74       1768.74        50.64 o                         
 -14   2  11        143.79        171.47        12.70 o                         
 -12   2  11       4812.75       4733.59        78.52 o                         
 -10   2  11        397.21        388.60        15.24 o                         
  -8   2  11       4328.30       4139.18        58.74 o                         
  -6   2  11          8.38          0.00         5.06 o                         
  -4   2  11          8.70          0.00         4.78 o                         
  -2   2  11       3733.17       3661.22        52.98 o                         
   0   2  11       3844.23       3852.42        59.73 o                         
   2   2  11        373.27        353.82        16.86 o                         
   4   2  11       3659.21       3925.47        57.17 o                         
   6   2  11         22.11         15.79         7.22 o                         
   8   2  11        336.66        333.39        15.73 o                         
  10   2  11        596.86        537.89        20.87 o                         
  12   2  11        113.81        142.39        16.45 o                         
  14   2  11         87.36         87.57        18.72 o                         
  16   2  11        343.51        314.20        30.28 o                         
 -23   3  11        367.17        483.96        65.80 o                         
 -21   3  11        134.99         71.35        24.73 o                         
 -19   3  11        479.47        530.09        29.96 o                         
 -17   3  11       1378.01       1289.24        42.82 o                         
 -15   3  11        718.61        680.35        25.26 o                         
 -13   3  11         66.75         59.05        10.78 o                         
 -11   3  11        705.19        739.79        25.56 o                         
  -9   3  11          2.13          3.88         8.54 o                         
  -7   3  11        845.39        749.71        17.04 o                         
  -5   3  11         19.85         13.31         4.87 o                         
  -3   3  11         12.56          5.56         5.83 o                         
  -1   3  11        130.06         94.46         8.46 o                         
   1   3  11       6425.18       6200.16        91.60 o                         
   3   3  11       1216.73       1243.99        24.48 o                         
   5   3  11         69.13         82.28         7.39 o                         
   7   3  11        133.16        132.36        12.48 o                         
   9   3  11        307.08        290.63        17.29 o                         
  11   3  11        141.25        103.46        12.85 o                         
  13   3  11        397.61        369.88        22.97 o                         
  15   3  11        250.79        240.90        21.66 o                         
 -22   4  11          0.34          0.00        24.24 o                         
 -20   4  11          9.97          9.29        24.17 o                         
 -18   4  11        191.17        193.89        76.25 o                         
 -16   4  11         13.98          6.75        10.47 o                         
 -14   4  11        401.84        409.10        32.20 o                         
 -12   4  11        252.60        198.89        30.00 o                         
 -10   4  11         68.69         72.51        10.38 o                         
  -8   4  11          1.02          0.00         3.89 o                         
  -6   4  11         39.87         29.86         8.93 o                         
  -4   4  11         47.10         69.11         7.68 o                         
  -2   4  11       1293.14       1239.67        24.88 o                         
   0   4  11       3257.49       3178.35        49.03 o                         
   2   4  11         45.24         53.30        10.92 o                         
   4   4  11        201.53        229.07        11.28 o                         
   6   4  11        147.33        161.81        14.40 o                         
   8   4  11         14.37         28.56        17.20 o                         
  10   4  11          2.93          0.82        11.01 o                         
  12   4  11         10.47         28.12        14.43 o                         
  14   4  11       1105.65       1042.21        38.21 o                         
 -19   5  11        448.71        416.55        49.69 o                         
 -17   5  11         23.91         42.54        34.58 o                         
 -15   5  11         47.16         34.19        19.23 o                         
 -13   5  11        382.80        411.65        26.11 o                         
 -11   5  11       1702.85       1484.34        47.44 o                         
  -9   5  11       1027.87       1092.14        34.00 o                         
  -7   5  11        859.64        835.71        22.07 o                         
  -5   5  11       2863.08       2759.75        45.07 o                         
  -3   5  11         65.32         78.77         9.24 o                         
  -1   5  11       1766.46       1816.96        33.53 o                         
   1   5  11        222.89        236.13        12.71 o                         
   3   5  11       2165.42       2133.69        37.82 o                         
   5   5  11       1094.79       1065.49        28.17 o                         
   7   5  11          7.63         19.78        11.95 o                         
   9   5  11         94.96         81.84        13.57 o                         
  11   5  11        352.29        321.30        20.72 o                         
  13   5  11         74.90        124.93        19.54 o                         
 -18   6  11        516.30        668.14        45.70 o                         
 -16   6  11         42.19         65.80        18.93 o                         
 -14   6  11         32.14         36.59        18.62 o                         
 -12   6  11        693.25        699.99        34.00 o                         
 -10   6  11        173.70        145.20        19.36 o                         
  -8   6  11          8.48          0.00        14.89 o                         
  -6   6  11         66.46         43.08        14.22 o                         
  -4   6  11         23.93         25.34         9.86 o                         
  -2   6  11        507.71        469.37        17.89 o                         
   0   6  11        763.36        779.00        22.01 o                         
   2   6  11        103.77         91.60        11.27 o                         
   4   6  11          0.82          0.00         9.96 o                         
   6   6  11       1008.66       1019.54        29.48 o                         
   8   6  11       1368.05       1335.70        38.95 o                         
  10   6  11         22.70         23.92        13.20 o                         
 -15   7  11         30.36         52.98        19.83 o                         
 -13   7  11        242.94        324.23        27.43 o                         
 -11   7  11        497.52        510.56        32.55 o                         
  -9   7  11        100.25         87.80        26.19 o                         
  -7   7  11         92.63         84.08        18.50 o                         
  -5   7  11        245.76        242.58        20.11 o                         
  -3   7  11          0.00          0.00        11.51 o                         
  -1   7  11         69.32         42.96        15.49 o                         
   1   7  11        137.51        118.13        12.85 o                         
   3   7  11         14.38          0.00        10.84 o                         
   5   7  11        135.63        137.26        16.90 o                         
   7   7  11        149.61        126.22        15.72 o                         
  -8   8  11        969.86       1104.37        46.77 o                         
  -6   8  11        124.66        143.56        19.75 o                         
  -4   8  11         66.15        118.14        17.53 o                         
  -2   8  11       2145.75       2065.57        70.72 o                         
   0   8  11        990.61        902.56        39.02 o                         
   2   8  11         64.59         39.56        15.69 o                         
 -24   0  12         78.71         85.55        38.89 o                         
 -22   0  12       1715.34       1871.78       116.66 o                         
 -20   0  12         36.62          0.00        28.52 o                         
 -18   0  12         58.56         72.00        17.66 o                         
 -16   0  12      13988.85      13964.83       365.44 o                         
 -14   0  12      16125.86      16080.69       290.89 o                         
 -10   0  12        117.47        115.60         8.72 o                         
  -8   0  12       1466.99       1548.20        31.87 o                         
  -6   0  12        552.61        607.02        17.67 o                         
  -4   0  12       2493.37       2373.70        60.20 o                         
  -2   0  12       1764.74       1786.53        42.63 o                         
   0   0  12        652.01        669.28        23.16 o                         
   2   0  12          5.67          3.63         7.48 o                         
   4   0  12       3068.86       3221.94        77.25 o                         
   6   0  12        658.12       1454.39        82.96 o                         
   8   0  12       1745.59       1655.98        65.99 o                         
  10   0  12        775.62        717.64        44.00 o                         
  14   0  12        223.74        172.16        28.02 o                         
  16   0  12       8840.56       7732.04       219.04 o                         
 -23   1  12        294.27        337.43        42.26 o                         
 -21   1  12        134.05        117.94        50.55 o                         
 -19   1  12        332.83        324.73        27.66 o                         
 -17   1  12        165.12        159.57        19.14 o                         
 -15   1  12       1125.60       1132.50        32.19 o                         
 -13   1  12        671.87        675.40        18.60 o                         
 -11   1  12       6449.15       6418.62        86.37 o                         
  -9   1  12       2752.21       2655.28        41.77 o                         
  -7   1  12        339.19        377.06         8.55 o                         
  -5   1  12        337.08        367.83        10.48 o                         
  -3   1  12       1713.97       1770.74        32.13 o                         
  -1   1  12       1900.48       2010.33        38.56 o                         
   1   1  12         27.29         19.52         7.29 o                         
   3   1  12        698.20        732.31        15.75 o                         
   5   1  12        420.88        455.20        17.18 o                         
   7   1  12          6.39         16.40        12.60 o                         
   9   1  12          0.10          5.52        12.43 o                         
  11   1  12         34.61         27.36        13.49 o                         
  13   1  12         13.82         12.15        14.69 o                         
  15   1  12        948.50        833.35        33.54 o                         
 -24   2  12         66.56         94.94        27.84 o                         
 -22   2  12         56.41         94.09        27.07 o                         
 -20   2  12         87.23         95.68        17.16 o                         
 -18   2  12        436.90        426.62        25.91 o                         
 -16   2  12        597.79        601.33        22.07 o                         
 -14   2  12         11.99          7.20         7.03 o                         
 -12   2  12        149.88        121.86        11.60 o                         
 -10   2  12       2623.41       2666.43        49.31 o                         
  -8   2  12        145.56        147.47         8.10 o                         
  -6   2  12          3.63          5.98         6.25 o                         
  -4   2  12       6058.11       6119.85        83.67 o                         
  -2   2  12         84.73         62.58         7.81 o                         
   0   2  12       2373.06       2407.88        41.21 o                         
   2   2  12        457.15        486.73        15.40 o                         
   4   2  12          5.57         11.18         3.46 o                         
   6   2  12        365.28        337.46        19.30 o                         
   8   2  12        571.98        523.49        24.00 o                         
  10   2  12        687.99        589.58        26.23 o                         
  12   2  12        270.91        233.64        24.66 o                         
  14   2  12        208.53        207.56        19.90 o                         
  16   2  12         71.59         65.40        25.84 o                         
 -23   3  12          6.66         34.02        30.21 o                         
 -21   3  12        306.63        250.95        29.37 o                         
 -19   3  12        114.54        102.20        20.64 o                         
 -17   3  12         13.27         24.52        15.10 o                         
 -15   3  12        126.84        123.09        13.54 o                         
 -13   3  12       1748.21       1677.55        35.99 o                         
 -11   3  12          3.72          4.44         8.44 o                         
  -9   3  12        926.39        934.24        23.77 o                         
  -7   3  12          3.67         10.44         5.47 o                         
  -5   3  12        505.83        474.30        13.33 o                         
  -3   3  12        697.76        729.12        18.91 o                         
  -1   3  12       2129.19       2138.26        37.91 o                         
   1   3  12        138.20        136.16         9.76 o                         
   3   3  12       3688.68       3793.93        64.93 o                         
   5   3  12         49.02         49.34        10.17 o                         
   7   3  12          5.79          2.65        10.26 o                         
   9   3  12        393.05        331.90        18.10 o                         
  11   3  12        379.32        327.98        21.57 o                         
  13   3  12         33.29         57.60        15.87 o                         
  15   3  12         12.27        148.55        19.15 o                         
 -20   4  12         52.59         83.52        25.36 o                         
 -18   4  12         39.51         12.82        19.73 o                         
 -16   4  12        448.66        437.50        25.28 o                         
 -14   4  12        388.10        335.57        18.35 o                         
 -12   4  12        385.93        374.25        19.99 o                         
 -10   4  12        253.46        183.91        15.07 o                         
  -8   4  12        407.36        415.82        17.08 o                         
  -6   4  12         32.98         36.75         6.07 o                         
  -4   4  12        848.08        801.32        20.77 o                         
  -2   4  12       2418.08       2420.79        42.38 o                         
   0   4  12        358.89        336.89        13.57 o                         
   2   4  12        236.34        234.70        11.85 o                         
   4   4  12         10.12          5.34         6.69 o                         
   6   4  12        698.88        690.43        22.69 o                         
   8   4  12         34.11         36.74        12.40 o                         
  10   4  12         37.40         18.08        11.78 o                         
  12   4  12        180.59        179.68        27.30 o                         
  14   4  12         72.54          7.02        16.86 o                         
 -19   5  12         46.42         32.49        26.08 o                         
 -17   5  12        253.72        325.24        32.77 o                         
 -15   5  12         52.19         45.06        16.14 o                         
 -13   5  12        178.10        199.39        21.33 o                         
 -11   5  12         16.96          0.00        13.29 o                         
  -9   5  12       1445.22       1257.99        40.90 o                         
  -7   5  12         42.30         48.95        12.53 o                         
  -5   5  12       3794.69       3710.42        57.29 o                         
  -3   5  12       2262.91       2339.85        42.74 o                         
  -1   5  12        848.08        823.91        21.22 o                         
   1   5  12        971.15       1000.62        24.30 o                         
   3   5  12        743.74        756.65        24.99 o                         
   5   5  12        640.02        595.81        21.94 o                         
   7   5  12        631.77        597.36        24.42 o                         
   9   5  12        416.29        461.27        23.18 o                         
  11   5  12        103.39        131.76        16.00 o                         
 -16   6  12         59.64         54.80        40.41 o                         
 -14   6  12        108.71         98.79        19.21 o                         
 -12   6  12        381.90        432.82        29.97 o                         
 -10   6  12         98.03        116.51        18.69 o                         
  -8   6  12         38.24          9.71        12.95 o                         
  -6   6  12       1139.50       1107.18        33.35 o                         
  -4   6  12       1430.11       1400.82        34.94 o                         
  -2   6  12        165.66        194.58        12.80 o                         
   0   6  12         66.00        282.53        25.09 o                         
   2   6  12        655.32        649.42        20.68 o                         
   4   6  12        352.72        366.28        18.48 o                         
   6   6  12        144.48        190.45        19.88 o                         
   8   6  12        381.47        396.56        29.17 o                         
  10   6  12        111.01        129.28        15.22 o                         
 -13   7  12         30.68         40.93        18.95 o                         
 -11   7  12         39.36         67.55        20.22 o                         
  -9   7  12        136.52         54.83        18.23 o                         
  -7   7  12         72.12         88.79        18.89 o                         
  -5   7  12         26.76          0.00        13.91 o                         
  -3   7  12         16.32         10.06        12.30 o                         
  -1   7  12        171.46        164.49        16.58 o                         
   1   7  12        345.02        347.40        17.68 o                         
   3   7  12        137.54        124.78        14.22 o                         
   5   7  12        750.72        772.40        30.31 o                         
  -4   8  12        124.52        145.74        18.30 o                         
 -23   1  13          4.94          0.00        20.42 o                         
 -21   1  13          0.41          0.00        21.02 o                         
 -19   1  13        307.29        292.57        37.59 o                         
 -17   1  13        377.55        439.24        27.58 o                         
 -15   1  13        233.92        219.84        11.13 o                         
 -13   1  13        718.79        672.21        25.74 o                         
 -11   1  13       2226.52       2250.13        37.52 o                         
  -9   1  13       3558.04       3584.22        51.57 o                         
  -7   1  13        544.12        531.19        11.14 o                         
  -5   1  13        526.49        567.92        14.05 o                         
  -3   1  13       1197.18       1187.10        27.58 o                         
  -1   1  13       4137.39       4035.97        70.92 o                         
   1   1  13         17.48         13.56         4.80 o                         
   3   1  13       1075.24       1130.40        21.72 o                         
   5   1  13         28.77          2.79        12.72 o                         
   7   1  13        270.46        272.95        20.68 o                         
   9   1  13        214.26        200.32        17.75 o                         
  11   1  13          7.17         22.15        14.61 o                         
  13   1  13        167.18        144.56        18.80 o                         
  15   1  13        279.44        286.20        23.04 o                         
 -22   2  13        214.68        210.03        42.78 o                         
 -20   2  13        180.65        233.95        25.81 o                         
 -18   2  13        202.83        203.12        20.46 o                         
 -16   2  13       5006.83       4784.48        90.19 o                         
 -14   2  13       1094.90       1043.25        26.28 o                         
 -12   2  13        177.14        133.07        11.31 o                         
 -10   2  13        141.55         94.38        11.01 o                         
  -8   2  13         35.55         42.42         6.66 o                         
  -6   2  13         20.99         29.84         4.46 o                         
  -4   2  13       2059.79       1999.07        33.12 o                         
  -2   2  13        739.64        678.80        20.82 o                         
   0   2  13       1506.34       1593.09        31.00 o                         
   2   2  13        362.78        329.69        14.05 o                         
   4   2  13       2937.34       2935.04        56.07 o                         
   6   2  13       1422.26       1339.46        38.00 o                         
   8   2  13       1527.82       1598.86        42.80 o                         
  10   2  13         62.93         44.60        15.28 o                         
  12   2  13         54.68         51.71        16.74 o                         
  14   2  13        119.40         91.29        17.16 o                         
 -21   3  13          6.40         13.69        18.80 o                         
 -19   3  13        113.46         83.73        17.40 o                         
 -17   3  13        752.97        721.08        31.98 o                         
 -15   3  13        377.73        384.68        19.74 o                         
 -13   3  13       1184.48       1020.64        27.30 o                         
 -11   3  13         10.34          0.00         8.93 o                         
  -9   3  13         78.18         99.14        10.43 o                         
  -7   3  13         21.46         15.28         6.74 o                         
  -5   3  13        150.10        139.77         8.59 o                         
  -3   3  13          2.51          0.00         6.36 o                         
  -1   3  13        127.28         95.57         9.45 o                         
   1   3  13        693.39        668.48        19.53 o                         
   3   3  13        268.76        281.21        13.25 o                         
   5   3  13       2000.56       1900.77        42.49 o                         
   7   3  13          4.53          5.93        14.70 o                         
   9   3  13          0.17         10.41        13.55 o                         
  11   3  13         67.03         93.03        16.80 o                         
  13   3  13          3.01         19.72        24.47 o                         
 -20   4  13         13.74         16.15        22.82 o                         
 -18   4  13        103.15         85.24        51.87 o                         
 -16   4  13         61.48         67.82        14.22 o                         
 -14   4  13        118.61        180.99        15.69 o                         
 -12   4  13        389.30        301.87        16.69 o                         
 -10   4  13        237.14        262.77        15.44 o                         
  -8   4  13        867.30        790.82        23.32 o                         
  -6   4  13        339.13        282.20        13.46 o                         
  -4   4  13         26.67         14.85         7.60 o                         
  -2   4  13         87.83         96.32         9.66 o                         
   0   4  13         55.46         44.85         8.52 o                         
   2   4  13       1993.19       1934.87        35.26 o                         
   4   4  13        130.02        122.57        12.31 o                         
   6   4  13         23.18         25.27        10.81 o                         
   8   4  13         31.90         35.19        16.78 o                         
  10   4  13        277.05        273.31        21.57 o                         
  12   4  13        107.63        146.65        19.23 o                         
 -19   5  13         65.38        106.52        26.62 o                         
 -17   5  13        199.14        213.76        30.10 o                         
 -15   5  13        786.41        744.31        35.10 o                         
 -13   5  13         95.14         98.59        17.47 o                         
 -11   5  13          6.96          5.79        15.49 o                         
  -9   5  13         73.37         27.31        13.95 o                         
  -7   5  13       1481.69       1247.71        34.48 o                         
  -5   5  13        109.81        115.62        14.36 o                         
  -3   5  13        962.78        985.73        25.54 o                         
  -1   5  13       4624.47       4450.02        67.02 o                         
   1   5  13        623.90        645.18        19.90 o                         
   3   5  13       1490.45       1499.76        34.48 o                         
   5   5  13        211.25        200.55        21.52 o                         
   7   5  13         15.13         15.14        15.78 o                         
   9   5  13         65.73         53.53        21.45 o                         
  11   5  13          0.28         46.82        24.90 o                         
 -16   6  13        141.96        189.34        33.63 o                         
 -14   6  13        417.66        554.47        32.72 o                         
 -12   6  13        138.43        151.28        20.75 o                         
 -10   6  13          5.57          4.39        16.01 o                         
  -8   6  13        152.81        139.43        17.69 o                         
  -6   6  13        188.68        213.76        19.13 o                         
  -4   6  13         10.86         18.13        12.96 o                         
  -2   6  13         31.06         41.71        10.79 o                         
   0   6  13         31.02         19.73         9.48 o                         
   2   6  13        208.25        210.46        15.15 o                         
   4   6  13          0.09          0.00        10.56 o                         
   6   6  13       3806.17       3703.34        66.53 o                         
   8   6  13        198.43        232.28        20.25 o                         
 -11   7  13         42.40         73.92        22.64 o                         
  -9   7  13        495.52        572.87        55.01 o                         
  -7   7  13         27.92         19.64        16.81 o                         
  -5   7  13        210.86        227.24        18.85 o                         
  -3   7  13         13.04         23.11        12.99 o                         
  -1   7  13          1.78         14.38        14.69 o                         
   1   7  13        295.55        291.27        20.40 o                         
   3   7  13        537.72        516.40        25.25 o                         
 -22   0  14        144.88        127.03        41.48 o                         
 -20   0  14        224.76        142.59        41.48 o                         
 -18   0  14         34.08         36.29        38.89 o                         
 -16   0  14        385.03        388.87        49.26 o                         
 -14   0  14        127.74        227.47        20.34 o                         
 -12   0  14      10877.56      10986.46       314.99 o                         
 -10   0  14        399.71        362.30        18.90 o                         
  -8   0  14        220.80        247.71        12.00 o                         
  -6   0  14        346.57        378.98        51.44 o                         
  -4   0  14          6.53          4.48         9.10 o                         
  -2   0  14       3114.50       3138.97       109.25 o                         
   0   0  14        296.18        319.27        22.35 o                         
   2   0  14         14.23          4.11        13.92 o                         
   4   0  14         13.61          6.48        19.44 o                         
   6   0  14         15.48         11.67        20.16 o                         
   8   0  14        435.58        487.13        46.66 o                         
  10   0  14       3856.05       3716.63       125.74 o                         
  12   0  14        381.48        303.81        34.69 o                         
  14   0  14       1970.79       2771.14       116.66 o                         
 -23   1  14        147.78        229.08        29.64 o                         
 -21   1  14        599.34        670.72        48.55 o                         
 -19   1  14        926.53        965.66        72.59 o                         
 -17   1  14        417.85        346.73        33.88 o                         
 -15   1  14        378.06        399.07        16.18 o                         
 -13   1  14       4019.03       3968.46        74.09 o                         
 -11   1  14       1778.30       1744.53        44.73 o                         
  -9   1  14          4.22          8.07         6.12 o                         
  -7   1  14        833.09        806.23        14.98 o                         
  -5   1  14        651.49        594.96        17.06 o                         
  -3   1  14        152.43        153.58        11.61 o                         
  -1   1  14       2368.06       2338.44        56.23 o                         
   1   1  14        396.69        399.16        23.95 o                         
   3   1  14       2883.29       2732.21        50.57 o                         
   5   1  14        248.36        290.87        20.39 o                         
   7   1  14        192.89        208.02        19.38 o                         
   9   1  14        118.08        112.00        16.05 o                         
  11   1  14         33.35         53.61        17.55 o                         
  13   1  14        943.23        856.07        43.61 o                         
 -22   2  14         11.21          0.00        20.96 o                         
 -20   2  14         12.70          0.00        18.54 o                         
 -18   2  14        403.83        385.38        28.44 o                         
 -16   2  14       1737.33       1756.58        42.64 o                         
 -14   2  14       2463.79       2268.52        44.84 o                         
 -12   2  14        147.54        165.11        12.76 o                         
 -10   2  14        707.97        656.20        20.22 o                         
  -8   2  14         44.26         41.61         7.61 o                         
  -6   2  14        393.84        399.48        12.12 o                         
  -4   2  14       1184.31       1187.34        24.10 o                         
  -2   2  14       1793.22       1837.07        32.86 o                         
   0   2  14       4813.08       4544.07        70.72 o                         
   2   2  14         76.80         82.02         9.57 o                         
   4   2  14        582.78        579.61        22.39 o                         
   6   2  14       1055.15       1057.32        34.30 o                         
   8   2  14        140.12        182.61        18.09 o                         
  10   2  14          1.12          9.71        14.21 o                         
  12   2  14        646.25        612.07        29.61 o                         
  14   2  14         24.22         33.92        17.78 o                         
 -21   3  14        144.42        119.18        33.88 o                         
 -19   3  14        101.02        131.88        19.55 o                         
 -17   3  14        289.89        277.58        22.81 o                         
 -15   3  14       2531.15       2383.87        54.72 o                         
 -13   3  14         39.49         18.94         9.34 o                         
 -11   3  14        843.02        788.55        24.99 o                         
  -9   3  14       1731.22       1624.35        34.20 o                         
  -7   3  14       1089.99       1054.56        24.64 o                         
  -5   3  14        581.59        572.60        16.03 o                         
  -3   3  14        188.40        181.77        15.29 o                         
  -1   3  14       1573.62       1592.56        32.18 o                         
   1   3  14          0.45          0.00         7.27 o                         
   3   3  14        939.06        900.16        28.13 o                         
   5   3  14         58.82         66.45        12.94 o                         
   7   3  14        396.25        392.59        24.10 o                         
   9   3  14         24.13         30.74        14.70 o                         
  11   3  14          4.33          0.00        15.74 o                         
  13   3  14          1.89          0.00        15.31 o                         
 -20   4  14          5.03         21.50        21.67 o                         
 -18   4  14         50.27          9.47        20.82 o                         
 -16   4  14        104.25        129.10        17.96 o                         
 -14   4  14        129.57        122.67        15.99 o                         
 -12   4  14        230.46        233.21        15.47 o                         
 -10   4  14        830.24        705.84        25.03 o                         
  -8   4  14        207.20        190.94        13.78 o                         
  -6   4  14       1167.24       1053.01        33.36 o                         
  -4   4  14        972.56       1010.37        27.53 o                         
  -2   4  14        141.20        133.42        10.50 o                         
   0   4  14          3.11          2.65         7.65 o                         
   2   4  14        787.26        742.54        25.52 o                         
   4   4  14        504.10        513.13        29.95 o                         
   6   4  14        132.86        131.13        14.85 o                         
   8   4  14         39.49         13.59        15.01 o                         
  10   4  14         20.95         56.49        16.84 o                         
 -17   5  14         40.39         58.14        23.22 o                         
 -15   5  14         17.78         21.57        16.60 o                         
 -13   5  14        258.81        255.00        26.19 o                         
 -11   5  14        543.12        452.60        24.20 o                         
  -9   5  14        290.47        313.00        21.16 o                         
  -7   5  14        108.48         64.14        13.79 o                         
  -5   5  14          2.38         18.99        13.66 o                         
  -3   5  14         17.53         19.45        15.07 o                         
  -1   5  14       2192.09       2144.19        42.04 o                         
   1   5  14       2984.15       3009.64        59.35 o                         
   3   5  14        310.40        297.77        17.43 o                         
   5   5  14         63.12         65.35        12.40 o                         
   7   5  14       1137.16       1202.63        36.44 o                         
   9   5  14        995.77        895.24        36.99 o                         
 -14   6  14          5.40         24.80        18.37 o                         
 -12   6  14          3.30          0.00        18.34 o                         
 -10   6  14          5.07         20.90        17.80 o                         
  -8   6  14        122.84        163.66        18.22 o                         
  -6   6  14         29.09         42.80        13.39 o                         
  -4   6  14          2.68          0.00        13.17 o                         
  -2   6  14        290.59        309.73        19.99 o                         
   0   6  14       1942.30       1848.97        43.95 o                         
   2   6  14        217.87        209.16        17.00 o                         
   4   6  14          6.12          4.64        13.88 o                         
   6   6  14        209.18        155.90        18.29 o                         
  -9   7  14          3.68          4.83        19.68 o                         
  -7   7  14          1.83          4.17        14.84 o                         
  -5   7  14         31.83         19.10        14.56 o                         
  -3   7  14         63.40         57.40        14.34 o                         
  -1   7  14         79.56         75.45        16.76 o                         
   1   7  14        167.48        187.70        34.33 o                         
 -21   1  15         22.25          0.62        47.96 o                         
 -19   1  15        149.77         93.04        47.96 o                         
 -17   1  15        300.81        324.80        47.96 o                         
 -15   1  15        369.84        370.17        18.58 o                         
 -13   1  15         92.09         69.97        13.27 o                         
 -11   1  15       3445.60       3424.59        75.97 o                         
  -9   1  15        703.31        740.98        21.28 o                         
  -7   1  15         11.66         14.93         6.43 o                         
  -5   1  15       1913.77       1933.49        39.28 o                         
  -3   1  15        603.87        652.84        21.58 o                         
  -1   1  15         98.35        124.16        12.74 o                         
   1   1  15        895.34        860.86        25.34 o                         
   3   1  15       1847.13       1861.42        58.07 o                         
   5   1  15        509.91        556.18        27.76 o                         
   7   1  15        415.28        453.48        24.04 o                         
   9   1  15          2.22          5.08        14.37 o                         
  11   1  15        775.47        738.89        37.85 o                         
  13   1  15          0.07          0.00        17.51 o                         
 -22   2  15        737.73        752.60        46.52 o                         
 -20   2  15         16.24          0.75        20.19 o                         
 -18   2  15        770.88        704.39        41.10 o                         
 -16   2  15        503.72        501.57        25.79 o                         
 -14   2  15        545.15        604.84        21.56 o                         
 -12   2  15       1927.21       1847.78        40.02 o                         
 -10   2  15       1282.00       1242.50        31.44 o                         
  -8   2  15       2046.90       2004.18        37.74 o                         
  -6   2  15        118.71        108.56        10.66 o                         
  -4   2  15        147.17        163.42        11.88 o                         
  -2   2  15         72.83         62.16         8.48 o                         
   0   2  15        364.17        358.10        15.05 o                         
   2   2  15          0.02          0.00        10.53 o                         
   4   2  15        670.54        708.05        25.38 o                         
   6   2  15         11.04          0.00        13.40 o                         
   8   2  15        113.43        109.00        17.19 o                         
  10   2  15       1055.73       1043.26        48.11 o                         
  12   2  15        376.59        440.65        27.68 o                         
 -21   3  15        412.83        644.82        66.11 o                         
 -19   3  15       1365.07       1477.79        84.09 o                         
 -17   3  15        219.50        169.84        20.48 o                         
 -15   3  15         74.87        158.88        15.75 o                         
 -13   3  15       1663.47       1637.16        38.00 o                         
 -11   3  15       2165.63       1959.10        42.42 o                         
  -9   3  15       1235.04       1079.17        30.69 o                         
  -7   3  15        513.36        559.33        21.71 o                         
  -5   3  15        618.46        619.38        19.50 o                         
  -3   3  15        168.14        172.42        11.03 o                         
  -1   3  15         84.97         72.75        10.73 o                         
   1   3  15         62.75         76.99        11.86 o                         
   3   3  15        576.54        635.74        23.95 o                         
   5   3  15         19.44         21.96        12.75 o                         
   7   3  15         39.70         36.35        19.19 o                         
   9   3  15        493.14        477.28        26.19 o                         
  11   3  15         82.96         94.07        18.48 o                         
 -18   4  15        140.15        106.54        25.89 o                         
 -16   4  15        404.12        414.30        25.98 o                         
 -14   4  15        250.04        252.59        18.20 o                         
 -12   4  15          0.08          0.00        10.00 o                         
 -10   4  15          9.38         16.75        11.53 o                         
  -8   4  15        263.08        233.20        16.79 o                         
  -6   4  15         70.19         83.22        14.13 o                         
  -4   4  15         26.69         25.96         9.83 o                         
  -2   4  15        514.88        457.15        19.63 o                         
   0   4  15          0.00          0.00         8.70 o                         
   2   4  15         23.81         15.19        11.15 o                         
   4   4  15        330.54        380.55        20.44 o                         
   6   4  15        294.71        297.13        22.17 o                         
   8   4  15          0.48         20.54        17.35 o                         
  10   4  15          2.45          0.00        15.35 o                         
 -17   5  15         24.96         27.28        22.93 o                         
 -15   5  15        118.37        101.90        26.19 o                         
 -13   5  15         18.16          5.68        20.44 o                         
 -11   5  15        366.21        428.62        29.73 o                         
  -9   5  15        666.17        734.57        30.49 o                         
  -7   5  15        341.34        327.75        21.27 o                         
  -5   5  15        137.68        200.28        18.69 o                         
  -3   5  15        454.26        393.11        22.53 o                         
  -1   5  15       1251.13       1230.20        34.72 o                         
   1   5  15        384.01        391.93        23.07 o                         
   3   5  15       1365.52       1286.86        36.23 o                         
   5   5  15       2056.28       2106.94        49.08 o                         
   7   5  15          0.01          0.00        14.53 o                         
 -14   6  15        377.90        503.24        32.32 o                         
 -12   6  15         20.28         56.81        31.43 o                         
 -10   6  15         18.87         15.60        14.77 o                         
  -8   6  15        196.60        205.87        19.56 o                         
  -6   6  15         57.78         65.11        15.49 o                         
  -4   6  15         32.70         48.22        18.30 o                         
  -2   6  15         45.74         18.25        16.43 o                         
   0   6  15         12.09         64.60        17.87 o                         
   2   6  15        599.67        574.93        26.47 o                         
   4   6  15          8.07          0.00        12.75 o                         
 -22   0  16        553.05        632.57        72.59 o                         
 -20   0  16        261.38        388.87        57.03 o                         
 -18   0  16        869.44        884.04        80.37 o                         
 -16   0  16        640.94        689.60        70.00 o                         
 -14   0  16        483.60        445.32        51.85 o                         
 -12   0  16         15.94         32.22        37.59 o                         
 -10   0  16       3002.02       2982.86        77.37 o                         
  -8   0  16       3433.26       3526.58        87.49 o                         
  -6   0  16         59.52         95.52        15.26 o                         
  -4   0  16       1941.83       1981.92        66.90 o                         
  -2   0  16       5788.87       5894.55       138.13 o                         
   0   0  16        810.45        820.48        37.36 o                         
   2   0  16         94.91         78.80        39.48 o                         
   4   0  16         77.82         41.25        21.02 o                         
   6   0  16        765.13        751.63        46.72 o                         
   8   0  16          1.06        100.00        25.47 o                         
  10   0  16        101.91        101.47        26.16 o                         
 -21   1  16        155.09        146.26        50.55 o                         
 -19   1  16        165.90        185.52        31.00 o                         
 -17   1  16        365.93        480.67        41.22 o                         
 -15   1  16        328.86        321.77        19.83 o                         
 -13   1  16        316.24        320.95        25.67 o                         
 -11   1  16        888.02        818.40        28.86 o                         
  -9   1  16       3611.25       3543.84        62.86 o                         
  -7   1  16       5312.62       5326.69        88.41 o                         
  -5   1  16       1263.31       1308.73        31.76 o                         
  -3   1  16         11.66          0.00        10.21 o                         
  -1   1  16       1690.26       1663.00        37.84 o                         
   1   1  16       4335.74       4264.84        83.44 o                         
   3   1  16        532.42        524.56        24.50 o                         
   5   1  16         43.90         63.13        17.10 o                         
   7   1  16       1223.80       1306.21        40.94 o                         
   9   1  16         71.72         80.78        16.39 o                         
  11   1  16         12.37         10.58        16.15 o                         
 -20   2  16         15.64          0.00        27.59 o                         
 -18   2  16         23.26         34.03        20.11 o                         
 -16   2  16        322.79        323.58        23.47 o                         
 -14   2  16       1200.26       1233.73        40.73 o                         
 -12   2  16        588.88        535.40        23.39 o                         
 -10   2  16        348.51        313.88        17.58 o                         
  -8   2  16         88.66         80.68        12.33 o                         
  -6   2  16       1334.49       1337.89        31.59 o                         
  -4   2  16         37.66         38.33         9.65 o                         
  -2   2  16        297.22        292.63        14.09 o                         
   0   2  16         78.97         89.90         9.90 o                         
   2   2  16        776.24        764.84        26.00 o                         
   4   2  16          0.13          3.95        11.55 o                         
   6   2  16         54.42         41.36        14.34 o                         
   8   2  16          0.60          0.00        19.62 o                         
  10   2  16       1408.13       1343.08        43.90 o                         
 -19   3  16        343.44        312.36        64.81 o                         
 -17   3  16        334.26        298.01        30.42 o                         
 -15   3  16          0.74          0.00        11.62 o                         
 -13   3  16          0.64          7.67        10.10 o                         
 -11   3  16       1530.29       1317.15        37.56 o                         
  -9   3  16       1128.97       1235.16        37.27 o                         
  -7   3  16        612.61        545.40        22.15 o                         
  -5   3  16         14.45         10.50         8.79 o                         
  -3   3  16         10.86          0.00         9.47 o                         
  -1   3  16          0.10          8.92        10.50 o                         
   1   3  16         23.17         24.53        12.16 o                         
   3   3  16        533.06        569.30        23.57 o                         
   5   3  16        111.94         96.29        17.33 o                         
   7   3  16        214.04        267.33        20.97 o                         
   9   3  16        127.36         94.55        18.46 o                         
 -18   4  16        299.91        277.69        42.82 o                         
 -16   4  16        689.17        694.54        35.70 o                         
 -14   4  16        187.34        160.86        18.31 o                         
 -12   4  16         81.72         89.20        13.52 o                         
 -10   4  16         18.01          4.93        11.63 o                         
  -8   4  16         17.90          6.90        11.84 o                         
  -6   4  16        124.63        109.81        15.23 o                         
  -4   4  16        694.65        667.73        34.89 o                         
  -2   4  16        117.08        126.12        12.77 o                         
   0   4  16        445.53        473.86        23.48 o                         
   2   4  16        376.85        337.35        19.08 o                         
   4   4  16         80.52         67.82        14.87 o                         
   6   4  16        156.87        205.81        20.68 o                         
   8   4  16        402.95        417.53        26.36 o                         
 -15   5  16        136.68        112.47        20.46 o                         
 -13   5  16        117.25        161.57        20.79 o                         
 -11   5  16          2.28          0.00        29.40 o                         
  -9   5  16          0.47         10.39        14.52 o                         
  -7   5  16       1788.56       1749.32        47.38 o                         
  -5   5  16          0.23          0.00        13.08 o                         
  -3   5  16        133.60        131.92        19.93 o                         
  -1   5  16        936.31        943.81        40.15 o                         
   1   5  16        525.13        560.99        27.47 o                         
   3   5  16          3.08          6.22        14.87 o                         
   5   5  16       1473.71       1578.96        44.72 o                         
 -10   6  16         37.59         56.70        15.93 o                         
  -8   6  16        350.81        294.79        26.19 o                         
  -6   6  16          0.72         14.12        14.17 o                         
  -4   6  16         17.04          0.00        14.55 o                         
  -2   6  16        243.15        242.53        23.97 o                         
   0   6  16        209.53        218.83        23.54 o                         
 -19   1  17        522.04        556.43        46.08 o                         
 -17   1  17          0.27          0.00        35.00 o                         
 -15   1  17         13.61         14.63        11.60 o                         
 -13   1  17         44.06         80.89        22.45 o                         
 -11   1  17         27.87         22.33        11.19 o                         
  -9   1  17        199.34        169.45        15.63 o                         
  -7   1  17       2690.95       2629.93        50.88 o                         
  -5   1  17       3117.36       3327.39        61.23 o                         
  -3   1  17       1018.27        924.99        30.84 o                         
  -1   1  17       2782.94       2866.51        56.39 o                         
   1   1  17       1025.08       1057.76        51.85 o                         
   3   1  17         61.52         61.28        17.15 o                         
   5   1  17        123.64        129.27        16.89 o                         
   7   1  17        131.54        129.73        18.46 o                         
   9   1  17        397.22        429.75        26.20 o                         
 -20   2  17         46.26         25.13        25.85 o                         
 -18   2  17         73.09        108.54        28.19 o                         
 -16   2  17          6.51         34.32        19.09 o                         
 -14   2  17       1020.38       1045.27        32.78 o                         
 -12   2  17        441.89        332.85        20.01 o                         
 -10   2  17        130.60        132.47        13.55 o                         
  -8   2  17        741.08        724.78        32.27 o                         
  -6   2  17        726.92        724.27        22.49 o                         
  -4   2  17         26.29         29.43         9.67 o                         
  -2   2  17       1878.78       1830.94        37.99 o                         
   0   2  17        730.13        783.88        26.15 o                         
   2   2  17         17.78         12.12        13.85 o                         
   4   2  17        113.90        173.36        18.96 o                         
   6   2  17        633.69        649.29        29.88 o                         
   8   2  17       1346.49       1408.67        44.86 o                         
 -19   3  17          9.61          0.00        85.55 o                         
 -17   3  17        139.20         61.02        22.62 o                         
 -15   3  17        397.06        482.70        42.89 o                         
 -13   3  17        143.91        150.49        14.96 o                         
 -11   3  17        182.95        167.29        17.61 o                         
  -9   3  17        132.82        117.42        13.77 o                         
  -7   3  17       1543.61       1485.79        37.46 o                         
  -5   3  17        121.43         85.05        13.48 o                         
  -3   3  17         95.12        111.89        14.36 o                         
  -1   3  17         93.12         97.30        13.78 o                         
   1   3  17         71.47         45.83        13.55 o                         
   3   3  17         75.88         99.47        15.29 o                         
   5   3  17          0.02          0.00        13.60 o                         
   7   3  17          5.41          0.00        16.33 o                         
 -16   4  17       1802.16       1994.48       129.62 o                         
 -14   4  17        542.45        444.45        31.48 o                         
 -12   4  17          9.66          6.21        11.89 o                         
 -10   4  17         36.42         23.22        11.90 o                         
  -8   4  17         55.19         47.02        12.99 o                         
  -6   4  17         79.68         63.98        15.34 o                         
  -4   4  17       1172.32       1176.02        37.55 o                         
  -2   4  17          0.28         18.36        15.12 o                         
   0   4  17          0.18          4.00        13.78 o                         
   2   4  17         44.33         63.94        18.84 o                         
   4   4  17          5.44          0.00        13.82 o                         
   6   4  17         79.03        107.52        23.21 o                         
 -13   5  17        127.48        163.00        23.57 o                         
 -11   5  17        146.40        158.69        33.50 o                         
  -9   5  17         28.82         24.12        14.77 o                         
  -7   5  17         65.47         66.25        16.03 o                         
  -5   5  17        341.26        310.80        22.11 o                         
  -3   5  17        385.89        379.08        28.06 o                         
  -1   5  17         13.30         35.55        23.04 o                         
   1   5  17        191.39        120.80        31.81 o                         
   3   5  17       2438.17       2581.86        63.40 o                         
  -6   6  17        733.69        855.64        60.93 o                         
 -18   0  18         20.15         82.96        38.89 o                         
 -16   0  18         33.89         25.92        31.11 o                         
 -14   0  18          5.94         15.55        27.22 o                         
 -12   0  18        549.19        586.44        39.83 o                         
 -10   0  18        135.59        136.14        24.29 o                         
  -8   0  18       3504.10       3638.48        93.50 o                         
  -6   0  18        605.48        614.39        32.26 o                         
  -4   0  18       2394.38       2443.66        70.12 o                         
  -2   0  18        565.19        588.88        32.71 o                         
   0   0  18       4107.18       4433.69       112.67 o                         
   2   0  18        343.62        372.06        34.83 o                         
   4   0  18        174.52        193.19        28.37 o                         
   6   0  18          5.98          3.94        22.86 o                         
   8   0  18         72.65         52.92        44.07 o                         
 -19   1  18          2.98          0.00        26.16 o                         
 -17   1  18        177.12        215.87        32.84 o                         
 -15   1  18        937.74        985.00        36.27 o                         
 -13   1  18        472.33        450.09        28.81 o                         
 -11   1  18        582.71        563.89        23.51 o                         
  -9   1  18          0.04          8.02        16.36 o                         
  -7   1  18       1042.07        971.09        28.63 o                         
  -5   1  18        445.63        434.56        19.74 o                         
  -3   1  18       1260.62       1295.37        33.94 o                         
  -1   1  18        845.31        832.05        28.13 o                         
   1   1  18        954.93       1056.82        38.87 o                         
   3   1  18        633.27        639.43        28.19 o                         
   5   1  18        322.20        327.26        23.31 o                         
   7   1  18        487.44        528.68        28.22 o                         
 -18   2  18          0.52         35.41        21.07 o                         
 -16   2  18          0.46          7.89        18.22 o                         
 -14   2  18         96.55        129.27        15.69 o                         
 -12   2  18         10.95         13.07        12.67 o                         
 -10   2  18          0.42          0.00        10.31 o                         
  -8   2  18          0.12          0.00        10.76 o                         
  -6   2  18         31.12         22.26        11.82 o                         
  -4   2  18        516.58        530.33        20.33 o                         
  -2   2  18       1883.21       2098.46        50.72 o                         
   0   2  18        105.88         73.79        30.47 o                         
   2   2  18          4.00          6.41        13.33 o                         
   4   2  18        650.33        750.56        31.28 o                         
   6   2  18        380.19        386.92        34.03 o                         
 -17   3  18         91.43        142.90        25.35 o                         
 -15   3  18         58.91         59.05        28.06 o                         
 -13   3  18        311.67        325.15        21.06 o                         
 -11   3  18        194.04        147.68        18.92 o                         
  -9   3  18         29.62         27.48        14.84 o                         
  -7   3  18         28.28          5.26        15.06 o                         
  -5   3  18       1180.51       1235.01        34.83 o                         
  -3   3  18        282.39        324.78        41.54 o                         
  -1   3  18       1003.91       1105.45        35.72 o                         
   1   3  18        371.40        407.00        23.56 o                         
   3   3  18        391.07        489.05        30.94 o                         
   5   3  18        340.23        367.64        24.21 o                         
 -14   4  18        539.69        549.95        61.02 o                         
 -12   4  18         26.37         22.18        13.97 o                         
 -10   4  18         51.91         81.05        14.36 o                         
  -8   4  18        317.53        356.25        22.40 o                         
  -6   4  18        130.61        107.37        16.24 o                         
  -4   4  18         32.99         27.85        17.13 o                         
  -2   4  18         68.38         83.65        19.08 o                         
   0   4  18          4.19         19.27        17.32 o                         
   2   4  18         47.53         54.04        16.86 o                         
 -11   5  18         28.34         41.85        16.09 o                         
  -9   5  18         26.57          0.00        15.05 o                         
  -7   5  18         23.49         32.67        17.47 o                         
  -5   5  18          3.64          0.41        16.16 o                         
  -3   5  18        408.65        450.32        29.77 o                         
  -1   5  18         46.12         79.82        19.93 o                         
 -17   1  19          2.02          0.00        23.33 o                         
 -15   1  19        234.18        250.78        24.17 o                         
 -13   1  19         88.66         78.96        16.39 o                         
 -11   1  19        210.27        224.28        23.57 o                         
  -9   1  19         13.68         11.93        11.70 o                         
  -7   1  19        192.09        239.77        18.41 o                         
  -5   1  19         57.29         33.02        11.89 o                         
  -3   1  19         17.12         32.60        14.88 o                         
  -1   1  19       1789.19       1897.01        44.73 o                         
   1   1  19        883.43        840.01        32.97 o                         
   3   1  19        214.15        226.23        35.59 o                         
   5   1  19         38.15         40.83        21.58 o                         
 -16   2  19         22.92         25.51        20.39 o                         
 -14   2  19          0.92          0.00        11.86 o                         
 -12   2  19          7.97         16.52        12.78 o                         
 -10   2  19          4.56         16.38        11.01 o                         
  -8   2  19       1376.88       1351.88        40.00 o                         
  -6   2  19        805.01        813.37        29.17 o                         
  -4   2  19        213.48        225.11        19.22 o                         
  -2   2  19       1194.16       1188.49        37.75 o                         
   0   2  19        198.11        212.60        18.80 o                         
   2   2  19         70.68         85.81        16.07 o                         
   4   2  19         37.45         31.63        17.38 o                         
 -15   3  19        486.36        505.56        29.39 o                         
 -13   3  19          4.00          0.00        20.21 o                         
 -11   3  19          0.73         15.41        16.04 o                         
  -9   3  19        695.38        759.25        28.47 o                         
  -7   3  19        417.99        393.91        24.32 o                         
  -5   3  19        144.16        136.95        20.93 o                         
  -3   3  19       1111.43       1164.44        44.30 o                         
  -1   3  19        811.77        760.89        36.61 o                         
   1   3  19         20.28          0.00        14.21 o                         
   3   3  19         35.36         66.71        17.30 o                         
 -12   4  19         31.36         32.17        15.66 o                         
 -10   4  19        150.89        137.30        16.62 o                         
  -8   4  19        231.11        243.90        34.76 o                         
  -6   4  19        307.15        326.05        25.88 o                         
  -4   4  19        152.83        216.08        23.22 o                         
  -2   4  19         54.45         61.44        18.08 o                         
   0   4  19        224.35        273.10        34.05 o                         
 -16   0  20        430.86        495.17        67.40 o                         
 -14   0  20        616.11        666.02        45.44 o                         
 -12   0  20         31.93         87.13        47.96 o                         
 -10   0  20         22.96          6.33        36.29 o                         
  -8   0  20         32.01         23.93        25.92 o                         
  -6   0  20        576.37        568.88        34.17 o                         
  -4   0  20       2405.58       2740.24        79.56 o                         
  -2   0  20        179.91        182.85        22.73 o                         
   0   0  20        503.97        571.05        35.34 o                         
   2   0  20          3.00          0.00        22.86 o                         
 -15   1  20          6.70          0.00        16.33 o                         
 -13   1  20        111.21        116.51        18.37 o                         
 -11   1  20       1714.35       1709.00        50.99 o                         
  -9   1  20         69.66         75.54        17.73 o                         
  -7   1  20         68.09         49.58        15.78 o                         
  -5   1  20       1399.56       1498.38        51.32 o                         
  -3   1  20       2185.54       2173.30        49.05 o                         
  -1   1  20         78.94        128.01        18.09 o                         
   1   1  20        799.68        875.91        36.26 o                         
   3   1  20          6.67         11.78        20.21 o                         
 -14   2  20         51.89         62.06        16.00 o                         
 -12   2  20          8.85          3.08        12.71 o                         
 -10   2  20         85.66         56.43        14.18 o                         
  -8   2  20          8.40         12.40        12.48 o                         
  -6   2  20          0.87          3.59        11.76 o                         
  -4   2  20          2.28          3.12        20.27 o                         
  -2   2  20          2.53          4.90        17.21 o                         
   0   2  20       1157.48       1151.15        39.05 o                         
   2   2  20        173.00        196.41        25.99 o                         
 -11   3  20         39.93         41.36        15.48 o                         
  -9   3  20        271.13        266.40        19.39 o                         
  -7   3  20        831.52        831.03        31.38 o                         
  -5   3  20       1104.72       1128.83        43.03 o                         
  -3   3  20         78.19         99.47        22.55 o                         
  -1   3  20        937.32       1018.07        43.09 o                         
 -13   1  21          3.82          3.49        14.69 o                         
 -11   1  21        151.91        151.99        20.39 o                         
  -9   1  21          9.49          0.00        14.55 o                         
  -7   1  21         22.03         25.61        16.16 o                         
  -5   1  21         65.30         54.55        22.31 o                         
  -3   1  21       1120.48       1161.44        61.96 o                         
  -1   1  21        521.53        541.93        27.71 o                         
 -10   2  21        337.56        383.74        24.43 o                         
  -8   2  21         36.45         63.48        14.74 o                         
  -6   2  21         37.37         42.00        16.10 o                         
  -4   2  21        780.00        837.07        38.10 o                         
                                                                                
