# Supplementary material for: Crystal structure and DFT study of the zwitterionic form of 3-{(E)-1-[(4-ethoxyphenyl)iminiumyl]ethyl}-6-methyl-2-oxo-2H-pyran-4-olate
Source: Acta Crystallogr E Crystallogr Commun. 2018 Jan 16;74(Pt 2):172–5. doi: 10.1107/S2056989018000919 (PMC5956330; doi:10.1107/S2056989018000919)
Supplement: Supplementary file 3 [file e-74-00172-Isup3.cml]

<?xml version="1.0" ?>
<cml>
<molecule id="m1">
  <atomArray>
    <atom id="a1" elementType="C"
          x2="-4.949999809265137" y2="2.2550338548920372" />
    <atom id="a2" elementType="C"
          x2="-6.283669150313395" y2="1.4850169143329968" />
    <atom id="a3" elementType="O"
          x2="-6.283669150313395" y2="-0.055016966785084165" />
    <atom id="a4" elementType="C"
          x2="-4.949999809265137" y2="-0.8250339073441246" />
    <atom id="a5" elementType="C"
          x2="-3.616330468216878" y2="-0.055016966785084165" />
    <atom id="a6" elementType="C"
          x2="-3.616330468216878" y2="1.4850169143329968" />
    <atom id="a7" elementType="O"
          x2="-4.949999809265137" y2="-2.3650339073441247" />
    <atom id="a8" elementType="O" formalCharge="-1"
          x2="-2.2826513463888425" y2="2.255016914332997" />
    <atom id="a9" elementType="C"
          x2="-2.2826513463888425" y2="-0.8250169667850841" />
    <atom id="a10" elementType="C"
          x2="-1.88407001693096" y2="-2.312542739270249" />
    <atom id="a11" elementType="N" formalCharge="1"
          x2="-0.9489722245608068" y2="-0.055016966785084165" />
    <atom id="a12" elementType="C"
          x2="0.38470689726722895" y2="-0.8250169667850841" />
    <atom id="a13" elementType="C"
          x2="1.7183762383154875" y2="-0.05500002622604361" />
    <atom id="a14" elementType="C"
          x2="0.38470689726722895" y2="-2.365050847903165" />
    <atom id="a15" elementType="C"
          x2="1.7183762383154875" y2="-3.1350677884622056" />
    <atom id="a16" elementType="C"
          x2="3.052045579363746" y2="-2.365050847903165" />
    <atom id="a17" elementType="C"
          x2="3.052045579363746" y2="-0.8250169667850841" />
    <atom id="a18" elementType="O"
          x2="4.385724701191782" y2="-3.135050847903165" />
    <atom id="a19" elementType="C"
          x2="5.474669144219065" y2="-2.046106404875882" />
    <atom id="a20" elementType="C"
          x2="6.8083482660471" y2="-2.816106404875882" />
    <atom id="a21" elementType="C"
          x2="-7.617348272141431" y2="2.2550169143329972" />
  </atomArray>
  <bondArray>
    <bond atomRefs2="a1 a2" order="2" />
    <bond atomRefs2="a1 a6" order="1" />
    <bond atomRefs2="a2 a3" order="1" />
    <bond atomRefs2="a3 a4" order="1" />
    <bond atomRefs2="a4 a5" order="1" />
    <bond atomRefs2="a5 a6" order="2" />
    <bond atomRefs2="a4 a7" order="2" />
    <bond atomRefs2="a6 a8" order="1" />
    <bond atomRefs2="a5 a9" order="1" />
    <bond atomRefs2="a9 a10" order="1" />
    <bond atomRefs2="a9 a11" order="2" />
    <bond atomRefs2="a11 a12" order="1" />
    <bond atomRefs2="a13 a12" order="2" />
    <bond atomRefs2="a12 a14" order="1" />
    <bond atomRefs2="a13 a17" order="1" />
    <bond atomRefs2="a14 a15" order="2" />
    <bond atomRefs2="a15 a16" order="1" />
    <bond atomRefs2="a16 a17" order="2" />
    <bond atomRefs2="a16 a18" order="1" />
    <bond atomRefs2="a18 a19" order="1" />
    <bond atomRefs2="a19 a20" order="1" />
    <bond atomRefs2="a2 a21" order="1" />
  </bondArray>
</molecule>
</cml>
